# Supplementary material for: Crystal structure and Hirshfeld surface analysis of 3-eth­oxy-1-ethyl-6-nitro­quinoxalin-2(1H)-one
Source: Acta Crystallogr E Crystallogr Commun. 2023 Sep 8;79(Pt 10):895–8. doi: 10.1107/S2056989023007624 (PMC10561198; doi:10.1107/S2056989023007624)
Supplement: Supplementary file 1 [file e-79-00895-sup1.cif]

##############################################################################
#                                                                            #
# This CIF contains the data in a paper accepted for publication in          #
# Acta Crystallographica Section E. It conforms to the requirements of       #
# Notes for Authors for Acta Crystallographica Section E, and has been       #
# peer reviewed under the auspices of the IUCr Commission on Journals.       #
#                                                                            #
# Full details of the Crystallographic Information File format               #
# are given in the paper "The Crystallographic Information File (CIF):       #
# a New Standard Archive File for Crystallography" by S. R. Hall, F. H.      #
# Allen and I. D. Brown [Acta Cryst. (1991), A47, 655-685].                  #
#                                                                            #
# The current version of the core CIF dictionary is obtainable from          #
# ftp://ftp.iucr.org/pub/cif_core.dic.                                       #
#                                                                            #
# Software is freely available for graphical display of the structure(s)     #
# in this CIF. For information consult the CIF software page                 #
# http://www.iucr.org/resources/cif/software.                                #
#                                                                            #
# This file may be used for bona fide research purposes within the           #
# scientific community so long as proper attribution is given to the journal # 
# article from which it was obtained.                                        #
#                                                                            #
##############################################################################
data_global
_audit_creation_method     'APEX4 v2022.10-0'
_journal_date_recd_electronic     2023-07-28
_journal_date_accepted     2023-09-01
_journal_name_full     'Acta Crystallographica, Section E'
_journal_year     2023
_journal_volume     79
_journal_issue     10
_journal_page_first     0
_journal_page_last     0
_journal_paper_category     GO
_journal_paper_doi     10.1107/S2056989023007624
_journal_coeditor_code     HB8072
_publ_contact_author_name     'Seqqat Yousra'
_publ_contact_author_address
;
Laboratory of Applied Organic Chemistry,
Faculty of Science and Technology,
Sidi Mohammed Ben Abdullah University,
Route d'Immouzzer, BP 2202
Fez,
Morocco
;
_publ_contact_author_email     yousra.seqqat@usmba.ac.ma
_publ_contact_author_fax     ?
_publ_contact_author_phone     ?
_publ_section_title
;
Crystal structure and Hirshfeld surface analysis of
3-ethoxy-1-ethyl-6-nitroquinoxalin-2(1<i>H</i>)-one
;
loop_
    _publ_author_name
    _publ_author_footnote
    _publ_author_address
    'Yousra, Seqqat' .
;
Laboratory of Applied Organic Chemistry,
Faculty of Science and Technology,
Sidi Mohammed Ben Abdullah University,
Route d'Immouzzer, BP 2202
Fez,
Morocco
;
    'El Ghayati, Lhoussaine' .
;
Laboratory of Heterocyclic Organic Chemistry, Medicines Science Research Center
Pharmacochemistry Competence Center, Mohammed V University in Rabat,
Faculty of Sciences,
Morocco
;
    'H\"okelek, Tuncer' .
;
Department of Physics
Hacettepe University
06800 Beytepe
Ankara
T\"urkiye
;
    'Ouazzani Chahdi, Fouad' .
;
Laboratory of Applied Organic Chemistry,
Faculty of Science and Technology,
Sidi Mohammed Ben Abdullah University,
Route d'Immouzzer, BP 2202
Fez,
Morocco
;
    'Mague, Joel T.' .
;
Department of Chemistry
Tulane University
New Orleans, LA 70118
USA
;
    'Kandri Rodi, Youssef' .
;
Laboratory of Applied Organic Chemistry,
Faculty of Science and Technology,
Sidi Mohammed Ben Abdullah University,
Route d'Immouzzer, BP 2202
Fez,
Morocco
;
    'Sebbar, Nada Kheira' .
;
Laboratory of Organic and physical Chemistry, Applied Bioorganic Chemistry Team,
Faculty of Sciences, Ibn Zohr University, Agadir,
Morocco
Laboratory of Heterocyclic Organic Chemistry, Medicines Science Research Center
Pharmacochemistry Competence Center, Mohammed V University in Rabat,
Faculty of Sciences,
Morocco
;
_publ_section_synopsis
;
The asymmetric unit of the title compound consists of two molecules differing
to a small degree in their conformations. In the crystal, layers of molecules
are connected by weak C---H...O hydrogen bonds and slipped \p-stacking
interactions.
;
data_I
_audit_creation_method     'SHELXL-2019/1'
_chemical_name_systematic
;
3-Ethoxy-1-ethyl-6-nitroquinoxalin-2(1<i>H</i>)-one
;
_chemical_name_common     ?
_chemical_formula_moiety     'C12 H13 N3 O4'
_chemical_formula_sum     'C12 H13 N3 O4'
_chemical_formula_iupac     'C12 H13 N3 O4'
_chemical_formula_weight     263.25
_chemical_melting_point     ?
_space_group_crystal_system     monoclinic
_space_group_name_H-M_alt     'P 21/n'
_space_group_name_Hall     '-P 2yn'
loop_
    _space_group_symop_operation_xyz
    'x, y, z'
    '-x+1/2, y+1/2, -z+1/2'
    '-x, -y, -z'
    'x-1/2, -y-1/2, z-1/2'
_cell_length_a     14.4848(3)
_cell_length_b     12.5663(2)
_cell_length_c     15.2708(3)
_cell_angle_alpha     90
_cell_angle_beta     116.4240(10)
_cell_angle_gamma     90
_cell_volume     2489.20(8)
_cell_formula_units_Z     8
_cell_measurement_reflns_used     9131
_cell_measurement_theta_min     3.556
_cell_measurement_theta_max     74.460
_cell_measurement_temperature     240(2)
_exptl_crystal_description     plate
_exptl_crystal_colour     colourless
_exptl_crystal_size_max     0.248
_exptl_crystal_size_mid     0.163
_exptl_crystal_size_min     0.086
_exptl_crystal_density_diffrn     1.405
_exptl_crystal_density_meas     ?
_exptl_crystal_density_method     'not measured'
_exptl_crystal_F_000     1104
_exptl_absorpt_coefficient_mu     0.907
_exptl_absorpt_correction_type     multi-scan
_exptl_absorpt_process_details
;
(<i>SADABS</i>; Krause <i>et al.</i>, 2015)
;
_exptl_absorpt_correction_T_min     0.81
_exptl_absorpt_correction_T_max     0.93
_exptl_special_details
;
The diffraction data were obtained from 18 sets of frames,
each of width 0.5\% in \w or \f, collected with scan parameters
determined by the "strategy" routine in <i>APEX4</i>. The scan
time was \q-dependent and ranged from 5 to 15 sec/frame.
;
_diffrn_ambient_temperature     240(2)
_diffrn_source     'INCOATEC I\mS micro--focus source'
_diffrn_source_power     0.05
_diffrn_source_voltage     50
_diffrn_source_current     1.0
_diffrn_radiation_type     CuK\a
_diffrn_radiation_wavelength     1.54178
_diffrn_radiation_monochromator     mirror
_diffrn_measurement_device_type     'Bruker D8 VENTURE PHOTON 3 CPAD'
_diffrn_measurement_device     'Bruker D8 VENTURE PHOTON 3 CPAD'
_diffrn_measurement_method     '\f and \w scans'
_diffrn_detector_area_resol_mean     7.3910
_diffrn_reflns_number     66682
_diffrn_reflns_av_R_equivalents     0.0313
_diffrn_reflns_av_unetI/netI     0.0126
_diffrn_reflns_theta_min     3.500
_diffrn_reflns_theta_max     74.576
_diffrn_reflns_theta_full     74.550
_diffrn_measured_fraction_theta_max     0.998
_diffrn_measured_fraction_theta_full     0.998
_diffrn_reflns_limit_h_min     -18
_diffrn_reflns_limit_h_max     18
_diffrn_reflns_limit_k_min     -15
_diffrn_reflns_limit_k_max     15
_diffrn_reflns_limit_l_min     -19
_diffrn_reflns_limit_l_max     19
_refine_special_details
;
Refinement of F^2^ against ALL reflections.  The weighted R-factor wR and
goodness of fit S are based on F^2^, conventional R-factors R are based
on F, with F set to zero for negative F^2^. The threshold expression of
F^2^ > 2sigma(F^2^) is used only for calculating R-factors(gt) etc. and is
not relevant to the choice of reflections for refinement.  R-factors based
on F^2^ are statistically about twice as large as those based on F, and R-
factors based on ALL data will be even larger. H-atoms attached to carbon
were placed in calculated positions (C---H = 0.95 - 0.99 \%A). All were
included as riding contributions with isotropic displacement parameters
1.2 - 1.5 times those of the attached atoms. The C21-C22 ethyl group is
disordered over two resolved sites in a 0.584(3)/0.416(3) ratio and the
two components were refined with restraints that their geometries be
comparable
;
_reflns_number_total     5082
_reflns_number_gt     4257
_reflns_threshold_expression     'I > 2\s(I)'
_refine_ls_structure_factor_coef     Fsqd
_refine_ls_matrix_type     full
_refine_ls_R_factor_all     0.0553
_refine_ls_R_factor_gt     0.0473
_refine_ls_wR_factor_gt     0.1260
_refine_ls_wR_factor_ref     0.1374
_refine_ls_goodness_of_fit_ref     1.042
_refine_ls_restrained_S_all     1.043
_refine_ls_number_reflns     5082
_refine_ls_number_parameters     355
_refine_ls_number_restraints     2
_refine_ls_hydrogen_treatment     constr
_refine_ls_weighting_scheme     calc
_refine_ls_weighting_details
              'w=1/[\s^2^(Fo^2^)+(0.0675P)^2^+0.6230P] where P=(Fo^2^+2Fc^2^)/3'
_atom_sites_solution_hydrogens     geom
_atom_sites_solution_primary     dual
_atom_sites_solution_secondary     difmap
_refine_ls_shift/su_max     0.000
_refine_ls_shift/su_mean     0.000
_refine_diff_density_max     0.313
_refine_diff_density_min     -0.239
_refine_ls_extinction_method     none
_refine_ls_extinction_coef     .
loop_
    _atom_type_symbol
    _atom_type_description
    _atom_type_scat_dispersion_real
    _atom_type_scat_dispersion_imag
    _atom_type_scat_source
    'C' 'C' 0.0181 0.0091
                         'International Tables Vol C Tables 4.2.6.8 and 6.1.1.4'
    'H' 'H' 0.0000 0.0000
                         'International Tables Vol C Tables 4.2.6.8 and 6.1.1.4'
    'N' 'N' 0.0311 0.0180
                         'International Tables Vol C Tables 4.2.6.8 and 6.1.1.4'
    'O' 'O' 0.0492 0.0322
                         'International Tables Vol C Tables 4.2.6.8 and 6.1.1.4'
_computing_data_collection
;
<i>APEX4</i> (Bruker, 2021)
;
_computing_cell_refinement
;
<i>SAINT</i> (Bruker, 2021)
;
_computing_data_reduction
;
<i>SAINT</i> (Bruker, 2021)
;
_computing_structure_solution
;
<i>SHELXT</i> (Sheldrick, 2015<i>a</i>)
;
_computing_structure_refinement
;
<i>SHELXL2018</i> (Sheldrick, 2015<i>b</i>)
;
_computing_molecular_graphics
;
<i>DIAMOND</i> (Brandenburg & Putz, 2012)
;
_computing_publication_material
;
<i>SHELXTL</i> (Sheldrick, 2008)
;
loop_
    _atom_site_type_symbol
    _atom_site_label
    _atom_site_fract_x
    _atom_site_fract_y
    _atom_site_fract_z
    _atom_site_U_iso_or_equiv
    _atom_site_adp_type
    _atom_site_calc_flag
    _atom_site_occupancy
    _atom_site_disorder_assembly
    _atom_site_disorder_group
    O O1 0.58896(9) 0.18517(10) 0.72886(8) 0.0684(3) Uani d 1 . .
    O O2 0.56752(8) -0.02104(9) 0.75322(7) 0.0577(3) Uani d 1 . .
    O O3 0.19338(10) -0.15645(11) 0.26502(10) 0.0782(4) Uani d 1 . .
    O O4 0.14323(14) -0.01613(14) 0.17867(10) 0.1109(6) Uani d 1 . .
    N N1 0.44938(10) 0.18526(10) 0.57903(9) 0.0511(3) Uani d 1 . .
    N N2 0.44267(8) -0.03747(10) 0.59520(8) 0.0467(3) Uani d 1 . .
    N N3 0.19358(11) -0.06088(12) 0.25626(10) 0.0642(4) Uani d 1 . .
    C C1 0.38082(10) 0.01493(11) 0.50836(9) 0.0426(3) Uani d 1 . .
    C C2 0.31774(10) -0.04604(11) 0.42806(10) 0.0464(3) Uani d 1 . .
    H H2 0.317239 -0.120587 0.432885 0.056 Uiso calc 1 . .
    C C3 0.25591(10) 0.00398(12) 0.34124(10) 0.0492(3) Uani d 1 . .
    C C4 0.25135(11) 0.11315(13) 0.33181(11) 0.0541(3) Uani d 1 . .
    H H4 0.206429 0.145274 0.272425 0.065 Uiso calc 1 . .
    C C5 0.31383(12) 0.17440(12) 0.41099(11) 0.0539(3) Uani d 1 . .
    H H5 0.311584 0.248970 0.405576 0.065 Uiso calc 1 . .
    C C6 0.38049(10) 0.12651(11) 0.49926(10) 0.0450(3) Uani d 1 . .
    C C7 0.52019(11) 0.13682(13) 0.66320(10) 0.0517(3) Uani d 1 . .
    C C8 0.50543(10) 0.02007(12) 0.66644(10) 0.0473(3) Uani d 1 . .
    C C9 0.45860(15) 0.30158(13) 0.57188(13) 0.0666(4) Uani d 1 . .
    H H9A 0.488141 0.332644 0.637598 0.080 Uiso calc 1 . .
    H H9B 0.389883 0.332289 0.534364 0.080 Uiso calc 1 . .
    C C10 0.52561(17) 0.32914(14) 0.52314(14) 0.0766(5) Uani d 1 . .
    H H10A 0.497112 0.297461 0.458485 0.115 Uiso calc 1 . .
    H H10B 0.594651 0.301914 0.561957 0.115 Uiso calc 1 . .
    H H10C 0.528319 0.405843 0.517508 0.115 Uiso calc 1 . .
    C C11 0.56054(13) -0.13524(13) 0.76522(11) 0.0605(4) Uani d 1 . .
    H H11A 0.579346 -0.174311 0.719964 0.073 Uiso calc 1 . .
    H H11B 0.490108 -0.155018 0.752061 0.073 Uiso calc 1 . .
    C C12 0.63413(19) -0.16070(19) 0.86897(13) 0.0921(7) Uani d 1 . .
    H H12A 0.632603 -0.236554 0.880035 0.138 Uiso calc 1 . .
    H H12B 0.614122 -0.122158 0.912869 0.138 Uiso calc 1 . .
    H H12C 0.703298 -0.139877 0.881165 0.138 Uiso calc 1 . .
    O O5 0.41594(10) 0.27601(10) 0.77918(9) 0.0750(4) Uani d 1 . .
    O O6 0.41831(8) 0.47798(9) 0.73392(7) 0.0588(3) Uani d 1 . .
    O O7 0.78801(11) 0.68361(11) 1.19824(10) 0.0799(4) Uani d 1 . .
    O O8 0.85032(11) 0.55613(13) 1.30161(9) 0.0905(5) Uani d 1 . .
    N N4 0.54742(11) 0.29975(11) 0.93216(11) 0.0677(4) Uani d 1 . .
    N N5 0.54324(8) 0.51731(9) 0.88781(8) 0.0468(3) Uani d 1 . .
    N N6 0.79426(10) 0.58951(13) 1.21966(10) 0.0627(4) Uani d 1 . .
    C C13 0.60770(10) 0.47806(11) 0.98025(9) 0.0438(3) Uani d 1 . .
    C C14 0.66831(10) 0.54983(11) 1.05191(10) 0.0461(3) Uani d 1 . .
    H H14 0.665103 0.622919 1.037718 0.055 Uiso calc 1 . .
    C C15 0.73319(10) 0.51310(12) 1.14396(10) 0.0498(3) Uani d 1 . .
    C C16 0.74255(12) 0.40606(14) 1.16725(11) 0.0578(4) Uani d 1 . .
    H H16 0.789513 0.382691 1.229824 0.069 Uiso calc 1 . .
    C C17 0.68202(12) 0.33456(13) 1.09731(12) 0.0621(4) Uani d 1 . .
    H H17 0.686887 0.261628 1.112391 0.075 Uiso calc 1 . .
    C C18 0.61299(11) 0.36931(12) 1.00359(11) 0.0518(3) Uani d 1 . .
    C C19 0.47782(11) 0.33450(13) 0.84112(11) 0.0564(4) Uani d 1 . .
    C C20 0.48407(10) 0.45019(12) 0.82464(10) 0.0483(3) Uani d 1 . .
    C C21 0.5397(4) 0.1885(2) 0.9655(3) 0.0725(10) Uani d 0.584(3) A 1
    H H21A 0.545104 0.190628 1.031782 0.087 Uiso calc 0.584(3) A 1
    H H21B 0.472838 0.157386 0.921877 0.087 Uiso calc 0.584(3) A 1
    C C22 0.6251(3) 0.1219(3) 0.9644(3) 0.0948(10) Uani d 0.584(3) A 1
    H H22A 0.621554 0.123323 0.899417 0.142 Uiso calc 0.584(3) A 1
    H H22B 0.617965 0.049216 0.981755 0.142 Uiso calc 0.584(3) A 1
    H H22C 0.690994 0.150227 1.011130 0.142 Uiso calc 0.584(3) A 1
    C C21A 0.5585(6) 0.1809(2) 0.9319(4) 0.0725(10) Uani d 0.416(3) A 2
    H H21C 0.534530 0.152573 0.865601 0.087 Uiso calc 0.416(3) A 2
    H H21D 0.629601 0.157939 0.972557 0.087 Uiso calc 0.416(3) A 2
    C C22A 0.4881(5) 0.1506(4) 0.9761(4) 0.0948(10) Uani d 0.416(3) A 2
    H H22D 0.418325 0.172893 0.933020 0.142 Uiso calc 0.416(3) A 2
    H H22E 0.510762 0.185404 1.039032 0.142 Uiso calc 0.416(3) A 2
    H H22F 0.489736 0.074101 0.984864 0.142 Uiso calc 0.416(3) A 2
    C C23 0.41646(13) 0.58928(14) 0.70810(11) 0.0630(4) Uani d 1 . .
    H H23A 0.481697 0.609561 0.707899 0.076 Uiso calc 1 . .
    H H23B 0.405551 0.634521 0.754941 0.076 Uiso calc 1 . .
    C C24 0.32870(16) 0.60100(19) 0.60766(13) 0.0839(6) Uani d 1 . .
    H H24A 0.324461 0.674367 0.586453 0.126 Uiso calc 1 . .
    H H24B 0.264740 0.581156 0.609230 0.126 Uiso calc 1 . .
    H H24C 0.340219 0.555057 0.562429 0.126 Uiso calc 1 . .
loop_
    _atom_site_aniso_label
    _atom_site_aniso_U_11
    _atom_site_aniso_U_22
    _atom_site_aniso_U_33
    _atom_site_aniso_U_12
    _atom_site_aniso_U_13
    _atom_site_aniso_U_23
    O1 0.0666(7) 0.0702(7) 0.0516(6) -0.0133(6) 0.0110(5) -0.0110(5)
    O2 0.0527(6) 0.0681(7) 0.0402(5) 0.0037(5) 0.0097(4) 0.0060(5)
    O3 0.0808(8) 0.0657(8) 0.0680(8) -0.0162(6) 0.0149(6) -0.0151(6)
    O4 0.1185(12) 0.0978(11) 0.0523(7) -0.0217(9) -0.0196(7) 0.0053(7)
    N1 0.0575(7) 0.0460(6) 0.0439(6) -0.0005(5) 0.0173(5) -0.0048(5)
    N2 0.0428(6) 0.0522(6) 0.0410(6) 0.0024(5) 0.0151(5) 0.0053(5)
    N3 0.0571(7) 0.0682(9) 0.0499(7) -0.0110(6) 0.0081(6) -0.0044(6)
    C1 0.0391(6) 0.0471(7) 0.0400(6) 0.0016(5) 0.0162(5) 0.0023(5)
    C2 0.0431(7) 0.0463(7) 0.0456(7) -0.0025(5) 0.0159(6) 0.0014(5)
    C3 0.0422(7) 0.0564(8) 0.0417(7) -0.0047(6) 0.0120(6) -0.0020(6)
    C4 0.0495(7) 0.0581(8) 0.0430(7) 0.0032(6) 0.0100(6) 0.0086(6)
    C5 0.0583(8) 0.0459(7) 0.0497(8) 0.0044(6) 0.0170(7) 0.0054(6)
    C6 0.0448(7) 0.0469(7) 0.0407(7) 0.0022(5) 0.0167(5) -0.0017(5)
    C7 0.0499(7) 0.0587(8) 0.0431(7) -0.0020(6) 0.0177(6) -0.0057(6)
    C8 0.0420(6) 0.0581(8) 0.0389(6) 0.0022(6) 0.0154(5) 0.0031(6)
    C9 0.0817(11) 0.0442(8) 0.0587(9) 0.0015(7) 0.0177(8) -0.0096(7)
    C10 0.0962(14) 0.0537(9) 0.0664(11) -0.0152(9) 0.0242(10) 0.0010(8)
    C11 0.0582(9) 0.0647(10) 0.0496(8) 0.0100(7) 0.0160(7) 0.0133(7)
    C12 0.1129(17) 0.0938(15) 0.0472(9) 0.0270(13) 0.0154(10) 0.0162(9)
    O5 0.0672(7) 0.0703(8) 0.0665(7) -0.0164(6) 0.0108(6) -0.0165(6)
    O6 0.0545(6) 0.0687(7) 0.0395(5) 0.0039(5) 0.0084(4) -0.0010(5)
    O7 0.0814(8) 0.0699(8) 0.0713(8) -0.0128(7) 0.0185(7) -0.0192(6)
    O8 0.0821(9) 0.1119(12) 0.0456(6) -0.0207(8) -0.0003(6) -0.0032(7)
    N4 0.0618(8) 0.0444(7) 0.0686(9) -0.0033(6) 0.0035(7) 0.0003(6)
    N5 0.0449(6) 0.0510(6) 0.0392(6) 0.0030(5) 0.0142(5) 0.0021(5)
    N6 0.0524(7) 0.0794(10) 0.0474(7) -0.0110(6) 0.0144(6) -0.0106(6)
    C13 0.0399(6) 0.0477(7) 0.0403(7) 0.0019(5) 0.0149(5) 0.0016(5)
    C14 0.0445(7) 0.0477(7) 0.0438(7) -0.0011(5) 0.0175(6) 0.0002(5)
    C15 0.0420(7) 0.0613(9) 0.0408(7) -0.0039(6) 0.0138(6) -0.0030(6)
    C16 0.0495(8) 0.0668(9) 0.0446(7) 0.0032(7) 0.0097(6) 0.0087(7)
    C17 0.0602(9) 0.0518(8) 0.0576(9) 0.0039(7) 0.0111(7) 0.0118(7)
    C18 0.0463(7) 0.0472(7) 0.0500(8) -0.0001(6) 0.0107(6) 0.0014(6)
    C19 0.0471(7) 0.0573(9) 0.0537(8) -0.0030(6) 0.0125(6) -0.0081(7)
    C20 0.0422(7) 0.0564(8) 0.0413(7) 0.0035(6) 0.0139(5) -0.0013(6)
    C21 0.094(2) 0.0477(12) 0.063(3) -0.0111(13) 0.0230(18) 0.0014(13)
    C22 0.147(3) 0.0596(16) 0.0650(16) 0.0060(19) 0.0352(18) 0.0036(13)
    C21A 0.094(2) 0.0477(12) 0.063(3) -0.0111(13) 0.0230(18) 0.0014(13)
    C22A 0.147(3) 0.0596(16) 0.0650(16) 0.0060(19) 0.0352(18) 0.0036(13)
    C23 0.0613(9) 0.0723(10) 0.0449(8) 0.0092(8) 0.0142(7) 0.0088(7)
    C24 0.0837(13) 0.1014(15) 0.0454(9) 0.0179(11) 0.0098(9) 0.0116(9)
_geom_special_details
;
 All esds (except the esd in the dihedral angle between two l.s. planes)
 are estimated using the full covariance matrix.  The cell esds are taken
 into account individually in the estimation of esds in distances, angles
 and torsion angles; correlations between esds in cell parameters are only
 used when they are defined by crystal symmetry.  An approximate (isotropic)
 treatment of cell esds is used for estimating esds involving l.s. planes.
;
loop_
    _geom_bond_atom_site_label_1
    _geom_bond_atom_site_label_2
    _geom_bond_site_symmetry_2
    _geom_bond_distance
    _geom_bond_publ_flag
    O1 C7 . 1.2156(18) ?
    O2 C8 . 1.3308(16) ?
    O2 C11 . 1.456(2) ?
    O3 N3 . 1.2084(19) ?
    O4 N3 . 1.2178(19) ?
    N1 C7 . 1.3789(18) ?
    N1 C6 . 1.3938(17) ?
    N1 C9 . 1.4762(19) ?
    N2 C8 . 1.2856(18) ?
    N2 C1 . 1.3920(16) ?
    N3 C3 . 1.4563(18) ?
    C1 C2 . 1.3886(18) ?
    C1 C6 . 1.4088(19) ?
    C2 C3 . 1.3777(19) ?
    C2 H2 . 0.9400 ?
    C3 C4 . 1.378(2) ?
    C4 C5 . 1.378(2) ?
    C4 H4 . 0.9400 ?
    C5 C6 . 1.3975(19) ?
    C5 H5 . 0.9400 ?
    C7 C8 . 1.487(2) ?
    C9 C10 . 1.503(3) ?
    C9 H9A . 0.9800 ?
    C9 H9B . 0.9800 ?
    C10 H10A . 0.9700 ?
    C10 H10B . 0.9700 ?
    C10 H10C . 0.9700 ?
    C11 C12 . 1.499(2) ?
    C11 H11A . 0.9800 ?
    C11 H11B . 0.9800 ?
    C12 H12A . 0.9700 ?
    C12 H12B . 0.9700 ?
    C12 H12C . 0.9700 ?
    O5 C19 . 1.2181(18) ?
    O6 C20 . 1.3320(16) ?
    O6 C23 . 1.450(2) ?
    O7 N6 . 1.219(2) ?
    O8 N6 . 1.2234(19) ?
    N4 C19 . 1.376(2) ?
    N4 C18 . 1.3906(19) ?
    N4 C21A . 1.503(3) ?
    N4 C21 . 1.509(3) ?
    N5 C20 . 1.2809(18) ?
    N5 C13 . 1.3909(16) ?
    N6 C15 . 1.4597(19) ?
    C13 C14 . 1.3880(19) ?
    C13 C18 . 1.406(2) ?
    C14 C15 . 1.3771(19) ?
    C14 H14 . 0.9400 ?
    C15 C16 . 1.382(2) ?
    C16 C17 . 1.372(2) ?
    C16 H16 . 0.9400 ?
    C17 C18 . 1.402(2) ?
    C17 H17 . 0.9400 ?
    C19 C20 . 1.485(2) ?
    C21 C22 . 1.500(5) ?
    C21 H21A . 0.9800 ?
    C21 H21B . 0.9800 ?
    C22 H22A . 0.9700 ?
    C22 H22B . 0.9700 ?
    C22 H22C . 0.9700 ?
    C21A C22A . 1.500(5) ?
    C21A H21C . 0.9800 ?
    C21A H21D . 0.9800 ?
    C22A H22D . 0.9700 ?
    C22A H22E . 0.9700 ?
    C22A H22F . 0.9700 ?
    C23 C24 . 1.502(2) ?
    C23 H23A . 0.9800 ?
    C23 H23B . 0.9800 ?
    C24 H24A . 0.9700 ?
    C24 H24B . 0.9700 ?
    C24 H24C . 0.9700 ?
loop_
    _geom_angle_atom_site_label_1
    _geom_angle_atom_site_label_2
    _geom_angle_atom_site_label_3
    _geom_angle_site_symmetry_1
    _geom_angle_site_symmetry_3
    _geom_angle
    _geom_angle_publ_flag
    C8 O2 C11 . . 117.00(12) ?
    C7 N1 C6 . . 121.81(12) ?
    C7 N1 C9 . . 116.86(12) ?
    C6 N1 C9 . . 120.86(12) ?
    C8 N2 C1 . . 116.94(12) ?
    O3 N3 O4 . . 122.46(15) ?
    O3 N3 C3 . . 119.25(13) ?
    O4 N3 C3 . . 118.29(15) ?
    C2 C1 N2 . . 118.15(12) ?
    C2 C1 C6 . . 119.35(12) ?
    N2 C1 C6 . . 122.50(12) ?
    C3 C2 C1 . . 119.25(13) ?
    C3 C2 H2 . . 120.4 ?
    C1 C2 H2 . . 120.4 ?
    C2 C3 C4 . . 122.36(13) ?
    C2 C3 N3 . . 118.81(13) ?
    C4 C3 N3 . . 118.83(13) ?
    C3 C4 C5 . . 118.82(13) ?
    C3 C4 H4 . . 120.6 ?
    C5 C4 H4 . . 120.6 ?
    C4 C5 C6 . . 120.52(14) ?
    C4 C5 H5 . . 119.7 ?
    C6 C5 H5 . . 119.7 ?
    N1 C6 C5 . . 122.24(13) ?
    N1 C6 C1 . . 118.12(12) ?
    C5 C6 C1 . . 119.62(12) ?
    O1 C7 N1 . . 123.01(15) ?
    O1 C7 C8 . . 122.88(14) ?
    N1 C7 C8 . . 114.10(12) ?
    N2 C8 O2 . . 122.29(13) ?
    N2 C8 C7 . . 125.80(12) ?
    O2 C8 C7 . . 111.89(12) ?
    N1 C9 C10 . . 111.37(14) ?
    N1 C9 H9A . . 109.4 ?
    C10 C9 H9A . . 109.4 ?
    N1 C9 H9B . . 109.4 ?
    C10 C9 H9B . . 109.4 ?
    H9A C9 H9B . . 108.0 ?
    C9 C10 H10A . . 109.5 ?
    C9 C10 H10B . . 109.5 ?
    H10A C10 H10B . . 109.5 ?
    C9 C10 H10C . . 109.5 ?
    H10A C10 H10C . . 109.5 ?
    H10B C10 H10C . . 109.5 ?
    O2 C11 C12 . . 106.68(15) ?
    O2 C11 H11A . . 110.4 ?
    C12 C11 H11A . . 110.4 ?
    O2 C11 H11B . . 110.4 ?
    C12 C11 H11B . . 110.4 ?
    H11A C11 H11B . . 108.6 ?
    C11 C12 H12A . . 109.5 ?
    C11 C12 H12B . . 109.5 ?
    H12A C12 H12B . . 109.5 ?
    C11 C12 H12C . . 109.5 ?
    H12A C12 H12C . . 109.5 ?
    H12B C12 H12C . . 109.5 ?
    C20 O6 C23 . . 116.99(12) ?
    C19 N4 C18 . . 122.06(13) ?
    C19 N4 C21A . . 110.1(3) ?
    C18 N4 C21A . . 126.2(3) ?
    C19 N4 C21 . . 120.3(2) ?
    C18 N4 C21 . . 116.4(2) ?
    C20 N5 C13 . . 116.92(12) ?
    O7 N6 O8 . . 122.89(15) ?
    O7 N6 C15 . . 118.61(13) ?
    O8 N6 C15 . . 118.49(15) ?
    C14 C13 N5 . . 118.24(12) ?
    C14 C13 C18 . . 119.19(12) ?
    N5 C13 C18 . . 122.57(12) ?
    C15 C14 C13 . . 119.46(13) ?
    C15 C14 H14 . . 120.3 ?
    C13 C14 H14 . . 120.3 ?
    C14 C15 C16 . . 122.21(14) ?
    C14 C15 N6 . . 119.06(14) ?
    C16 C15 N6 . . 118.73(13) ?
    C17 C16 C15 . . 118.77(14) ?
    C17 C16 H16 . . 120.6 ?
    C15 C16 H16 . . 120.6 ?
    C16 C17 C18 . . 120.60(15) ?
    C16 C17 H17 . . 119.7 ?
    C18 C17 H17 . . 119.7 ?
    N4 C18 C17 . . 122.21(14) ?
    N4 C18 C13 . . 118.09(13) ?
    C17 C18 C13 . . 119.69(13) ?
    O5 C19 N4 . . 123.26(15) ?
    O5 C19 C20 . . 122.57(15) ?
    N4 C19 C20 . . 114.17(13) ?
    N5 C20 O6 . . 122.66(14) ?
    N5 C20 C19 . . 126.01(13) ?
    O6 C20 C19 . . 111.33(12) ?
    C22 C21 N4 . . 109.1(3) ?
    C22 C21 H21A . . 109.9 ?
    N4 C21 H21A . . 109.9 ?
    C22 C21 H21B . . 109.9 ?
    N4 C21 H21B . . 109.9 ?
    H21A C21 H21B . . 108.3 ?
    C21 C22 H22A . . 109.5 ?
    C21 C22 H22B . . 109.5 ?
    H22A C22 H22B . . 109.5 ?
    C21 C22 H22C . . 109.5 ?
    H22A C22 H22C . . 109.5 ?
    H22B C22 H22C . . 109.5 ?
    C22A C21A N4 . . 99.0(4) ?
    C22A C21A H21C . . 112.0 ?
    N4 C21A H21C . . 112.0 ?
    C22A C21A H21D . . 112.0 ?
    N4 C21A H21D . . 112.0 ?
    H21C C21A H21D . . 109.7 ?
    C21A C22A H22D . . 109.5 ?
    C21A C22A H22E . . 109.5 ?
    H22D C22A H22E . . 109.5 ?
    C21A C22A H22F . . 109.5 ?
    H22D C22A H22F . . 109.5 ?
    H22E C22A H22F . . 109.5 ?
    O6 C23 C24 . . 106.09(15) ?
    O6 C23 H23A . . 110.5 ?
    C24 C23 H23A . . 110.5 ?
    O6 C23 H23B . . 110.5 ?
    C24 C23 H23B . . 110.5 ?
    H23A C23 H23B . . 108.7 ?
    C23 C24 H24A . . 109.5 ?
    C23 C24 H24B . . 109.5 ?
    H24A C24 H24B . . 109.5 ?
    C23 C24 H24C . . 109.5 ?
    H24A C24 H24C . . 109.5 ?
    H24B C24 H24C . . 109.5 ?
loop_
    _geom_torsion_atom_site_label_1
    _geom_torsion_atom_site_label_2
    _geom_torsion_atom_site_label_3
    _geom_torsion_atom_site_label_4
    _geom_torsion_site_symmetry_1
    _geom_torsion_site_symmetry_2
    _geom_torsion_site_symmetry_3
    _geom_torsion_site_symmetry_4
    _geom_torsion
    _geom_torsion_publ_flag
    C8 N2 C1 C2 . . . . 175.40(12) ?
    C8 N2 C1 C6 . . . . -4.29(19) ?
    N2 C1 C2 C3 . . . . -179.92(12) ?
    C6 C1 C2 C3 . . . . -0.21(19) ?
    C1 C2 C3 C4 . . . . -2.4(2) ?
    C1 C2 C3 N3 . . . . 177.23(12) ?
    O3 N3 C3 C2 . . . . 3.8(2) ?
    O4 N3 C3 C2 . . . . -176.32(17) ?
    O3 N3 C3 C4 . . . . -176.54(15) ?
    O4 N3 C3 C4 . . . . 3.3(2) ?
    C2 C3 C4 C5 . . . . 2.6(2) ?
    N3 C3 C4 C5 . . . . -177.08(14) ?
    C3 C4 C5 C6 . . . . -0.1(2) ?
    C7 N1 C6 C5 . . . . -175.02(13) ?
    C9 N1 C6 C5 . . . . -3.1(2) ?
    C7 N1 C6 C1 . . . . 3.41(19) ?
    C9 N1 C6 C1 . . . . 175.31(13) ?
    C4 C5 C6 N1 . . . . 175.95(13) ?
    C4 C5 C6 C1 . . . . -2.5(2) ?
    C2 C1 C6 N1 . . . . -175.89(12) ?
    N2 C1 C6 N1 . . . . 3.80(19) ?
    C2 C1 C6 C5 . . . . 2.6(2) ?
    N2 C1 C6 C5 . . . . -177.72(12) ?
    C6 N1 C7 O1 . . . . 170.86(14) ?
    C9 N1 C7 O1 . . . . -1.3(2) ?
    C6 N1 C7 C8 . . . . -8.83(19) ?
    C9 N1 C7 C8 . . . . 178.96(13) ?
    C1 N2 C8 O2 . . . . 179.26(11) ?
    C1 N2 C8 C7 . . . . -2.2(2) ?
    C11 O2 C8 N2 . . . . -0.9(2) ?
    C11 O2 C8 C7 . . . . -179.69(12) ?
    O1 C7 C8 N2 . . . . -171.07(14) ?
    N1 C7 C8 N2 . . . . 8.6(2) ?
    O1 C7 C8 O2 . . . . 7.6(2) ?
    N1 C7 C8 O2 . . . . -172.67(12) ?
    C7 N1 C9 C10 . . . . 91.55(17) ?
    C6 N1 C9 C10 . . . . -80.74(18) ?
    C8 O2 C11 C12 . . . . -177.81(14) ?
    C20 N5 C13 C14 . . . . -176.30(12) ?
    C20 N5 C13 C18 . . . . 3.2(2) ?
    N5 C13 C14 C15 . . . . -179.71(12) ?
    C18 C13 C14 C15 . . . . 0.7(2) ?
    C13 C14 C15 C16 . . . . 1.9(2) ?
    C13 C14 C15 N6 . . . . -178.12(12) ?
    O7 N6 C15 C14 . . . . -2.0(2) ?
    O8 N6 C15 C14 . . . . 178.77(14) ?
    O7 N6 C15 C16 . . . . 178.01(15) ?
    O8 N6 C15 C16 . . . . -1.2(2) ?
    C14 C15 C16 C17 . . . . -2.7(2) ?
    N6 C15 C16 C17 . . . . 177.32(14) ?
    C15 C16 C17 C18 . . . . 0.9(3) ?
    C19 N4 C18 C17 . . . . 178.21(16) ?
    C21A N4 C18 C17 . . . . -17.8(4) ?
    C21 N4 C18 C17 . . . . 11.0(3) ?
    C19 N4 C18 C13 . . . . -0.8(2) ?
    C21A N4 C18 C13 . . . . 163.2(3) ?
    C21 N4 C18 C13 . . . . -168.0(2) ?
    C16 C17 C18 N4 . . . . -177.29(16) ?
    C16 C17 C18 C13 . . . . 1.7(2) ?
    C14 C13 C18 N4 . . . . 176.54(13) ?
    N5 C13 C18 N4 . . . . -3.0(2) ?
    C14 C13 C18 C17 . . . . -2.5(2) ?
    N5 C13 C18 C17 . . . . 177.98(13) ?
    C18 N4 C19 O5 . . . . -176.01(16) ?
    C21A N4 C19 O5 . . . . 17.7(3) ?
    C21 N4 C19 O5 . . . . -9.3(3) ?
    C18 N4 C19 C20 . . . . 3.7(2) ?
    C21A N4 C19 C20 . . . . -162.6(3) ?
    C21 N4 C19 C20 . . . . 170.4(2) ?
    C13 N5 C20 O6 . . . . 179.47(12) ?
    C13 N5 C20 C19 . . . . 0.2(2) ?
    C23 O6 C20 N5 . . . . 0.5(2) ?
    C23 O6 C20 C19 . . . . 179.92(13) ?
    O5 C19 C20 N5 . . . . 176.16(15) ?
    N4 C19 C20 N5 . . . . -3.6(2) ?
    O5 C19 C20 O6 . . . . -3.2(2) ?
    N4 C19 C20 O6 . . . . 177.06(13) ?
    C19 N4 C21 C22 . . . . 106.9(3) ?
    C18 N4 C21 C22 . . . . -85.6(3) ?
    C19 N4 C21A C22A . . . . -98.8(4) ?
    C18 N4 C21A C22A . . . . 95.6(5) ?
    C20 O6 C23 C24 . . . . -173.60(14) ?
loop_
    _geom_hbond_atom_site_label_D
    _geom_hbond_atom_site_label_H
    _geom_hbond_atom_site_label_A
    _geom_hbond_site_symmetry_A
    _geom_hbond_distance_DH
    _geom_hbond_distance_HA
    _geom_hbond_distance_DA
    _geom_hbond_angle_DHA
    _geom_hbond_publ_flag
    C11 H11A O3 4_656 0.98 2.59 3.250(2) 125 yes
    C16 H16 O5 4_666 0.94 2.58 3.2624(19) 130 yes
    C22 H22A O1 . 0.97 2.55 3.487(4) 162 yes
_shelx_space_group_comment
;
The symmetry employed for this shelxl refinement is uniquely defined
by the following loop, which should always be used as a source of
symmetry information in preference to the above space-group names.
They are only intended as comments.
;
_shelx_estimated_absorpt_T_min     0.806
_shelx_estimated_absorpt_T_max     0.926
_shelx_hkl_file
;
   1   0   0    0.20    0.20
   2   0   0 1784.92   29.10
   2   0   0 1792.22   29.30
   2   0   0 1782.42   28.00
   2   0   0 1766.72   28.00
   3   0   0   -0.10    0.30
   3   0   0    0.00    0.20
   3   0   0    0.30    0.40
   3   0   0    0.20    0.20
   4   0   0   96.09    3.40
   4   0   0   97.29    3.40
  -4   0   0   94.69    1.80
   4   0   0   98.79    2.60
   4   0   0   95.29    3.60
   4   0   0   95.19    2.50
   5   0   0   -0.50    0.40
   5   0   0   -0.40    0.40
   5   0   0    0.30    0.40
  -5   0   0   -0.50    0.30
   6   0   0  134.79    4.10
   6   0   0  134.09    4.20
  -6   0   0  142.69    3.80
   6   0   0  142.79    5.20
   6   0   0  143.89    5.00
  -6   0   0  140.59    3.60
   7   0   0   -0.80    0.70
   7   0   0    1.50    0.80
   7   0   0    0.30    0.50
  -7   0   0    0.10    0.70
   7   0   0    1.00    0.80
  -7   0   0   -0.10    0.30
   7   0   0   -0.40    0.30
   8   0   0  332.97    8.10
   8   0   0  370.96   10.60
   8   0   0  355.96    8.70
   8   0   0  340.27    8.00
  -8   0   0  354.76    8.30
   8   0   0  361.46    9.90
   8   0   0  362.16    8.70
   9   0   0   -0.10    0.50
   9   0   0    0.60    0.40
   9   0   0   -0.80    0.50
  -9   0   0    0.30    0.60
  -9   0   0    1.10    0.90
   9   0   0   -0.20    0.50
   9   0   0    0.10    0.40
   9   0   0    1.70    0.60
   9   0   0   -0.10    0.50
   9   0   0    0.00    0.40
  10   0   0    0.00    0.40
 -10   0   0    0.20    0.90
  10   0   0    0.50    0.80
  10   0   0    0.80    0.60
  10   0   0    1.00    0.60
  10   0   0    0.30    0.60
 -10   0   0    1.50    1.40
  10   0   0    0.70    0.50
  10   0   0   -0.20    0.80
  10   0   0    2.00    0.60
  10   0   0   -0.30    0.50
  11   0   0    0.40    0.40
  11   0   0    0.20    0.50
  11   0   0    0.60    0.50
  11   0   0   -0.20    0.70
  11   0   0   -0.30    0.80
 -11   0   0    0.10    1.90
  11   0   0   -0.10    0.50
  11   0   0   -0.50    0.40
  12   0   0    3.60    0.90
  12   0   0    3.20    0.80
  12   0   0    4.20    1.10
 -12   0   0    3.90    1.60
  12   0   0    5.30    1.00
  12   0   0    3.30    0.80
  12   0   0    3.70    1.00
 -12   0   0    7.00    2.60
  12   0   0    5.60    1.10
  13   0   0   -0.20    0.60
  13   0   0   -0.50    0.30
  13   0   0   -0.10    0.60
 -13   0   0   -1.30    0.60
  13   0   0    0.40    0.50
  13   0   0    0.00    0.40
 -13   0   0    0.50    1.40
  13   0   0   -0.10    0.30
  14   0   0   57.69    3.00
  14   0   0   59.29    3.20
  14   0   0   61.79    2.60
 -14   0   0   62.09    2.50
  14   0   0   59.29    2.80
  14   0   0   57.79    2.70
  14   0   0   56.49    2.50
  15   0   0    0.40    0.30
 -15   0   0    0.20    0.50
  15   0   0    0.40    0.40
  15   0   0    0.10    0.30
  15   0   0   -0.50    0.30
  16   0   0   35.80    1.40
   0  -1   0    0.00    0.10
   0  -1   0    0.00    0.10
   0  -1   0    0.10    0.10
   0  -1   0    0.20    0.10
   0   1   0    0.10    0.10
   0   1   0    0.10    0.10
   1  -1   0    0.30    0.10
  -1  -1   0    0.10    0.10
  -1  -1   0   -0.10    0.10
   1   1   0    0.20    0.10
   1   1   0    0.10    0.20
   1   1   0    0.40    0.20
  -2  -1   0    4.70    0.50
   2  -1   0    4.30    0.60
  -2  -1   0    4.50    0.50
  -2  -1   0    4.70    0.50
   2  -1   0    3.50    0.50
   2   1   0    4.40    0.60
   2   1   0    3.80    0.70
   2   1   0    4.20    0.60
   3  -1   0  118.09    3.40
  -3  -1   0  111.99    2.80
   3  -1   0  119.09    3.50
   3   1   0  114.59    3.20
   3   1   0  117.09    3.50
   3   1   0  117.39    3.70
   4  -1   0   74.99    1.60
   4  -1   0   75.09    1.60
   4  -1   0   66.79    2.90
  -4  -1   0   74.39    2.30
  -4  -1   0   73.89    2.40
   4  -1   0   76.09    2.90
   4   1   0   71.39    3.00
   4   1   0   75.39    2.70
   4   1   0   70.59    2.90
   4   1   0   77.19    3.30
  -5  -1   0   35.30    1.70
  -5  -1   0   37.30    2.00
   5  -1   0   37.10    2.20
   5  -1   0   36.90    2.30
   5  -1   0   35.70    1.40
   5   1   0   36.60    2.40
   5   1   0   36.20    2.10
   5   1   0   39.70    2.30
   6  -1   0   10.00    1.00
   6  -1   0    8.20    1.20
   6  -1   0    8.50    1.00
  -6  -1   0    9.60    1.50
   6  -1   0    7.10    1.20
  -6  -1   0    9.70    1.00
   6   1   0    8.30    1.10
   6   1   0   11.20    1.70
   6   1   0    9.00    1.40
   6   1   0    6.20    1.00
   6   1   0    7.60    1.30
   7  -1   0    0.80    0.60
   7  -1   0    0.00    0.50
   7  -1   0    0.80    0.50
  -7  -1   0    0.60    0.50
   7  -1   0    1.20    0.80
   7  -1   0    1.10    0.70
  -7   1   0    1.00    0.30
   7   1   0    1.10    0.70
   7   1   0    0.30    0.50
   7   1   0    0.80    0.50
   7   1   0    1.50    0.70
   7   1   0   -0.40    1.30
  -7   1   0    1.10    0.60
   8  -1   0   24.50    1.80
   8  -1   0   22.90    1.70
   8  -1   0   23.80    2.30
  -8  -1   0   23.40    2.00
   8  -1   0   19.40    2.20
   8  -1   0   24.80    2.50
   8  -1   0   21.80    1.80
   8  -1   0   23.70    1.70
  -8   1   0   20.80    2.40
   8   1   0   24.50    2.00
   8   1   0   23.10    1.70
   8   1   0   22.40    1.60
   8   1   0   21.60    1.70
   8   1   0   22.80    2.30
   8   1   0   24.00    2.50
  -8   1   0   24.00    1.60
   8   1   0   25.80    2.00
   9  -1   0    1.70    0.70
   9  -1   0    3.20    0.80
   9  -1   0    2.90    0.80
   9  -1   0    2.00    0.70
   9  -1   0    2.50    0.80
   9  -1   0    1.00    0.80
  -9  -1   0    1.50    0.80
   9  -1   0    2.70    0.80
   9  -1   0    4.00    0.80
   9  -1   0    2.60    0.80
  -9  -1   0    0.80    1.20
   9   1   0    2.10    0.70
   9   1   0    3.70    1.00
   9   1   0    1.90    0.60
   9   1   0    0.90    0.90
   9   1   0    2.90    0.80
  -9   1   0    1.60    0.60
   9   1   0    3.30    0.80
   9   1   0    2.30    0.70
   9   1   0    2.50    0.90
  -9   1   0    2.50    1.40
  10  -1   0    6.70    1.10
  10  -1   0    7.40    1.30
  10  -1   0    8.30    1.30
  10  -1   0    6.10    1.20
 -10  -1   0    9.50    1.70
  10  -1   0    7.20    1.60
  10  -1   0    6.50    1.20
  10  -1   0    7.40    1.10
  10  -1   0    7.90    1.20
 -10  -1   0    5.10    1.90
  10  -1   0    8.10    1.50
  10   1   0    8.10    1.20
  10   1   0    8.10    1.40
  10   1   0    7.20    1.50
  10   1   0    7.50    1.10
 -10   1   0    5.80    1.90
  10   1   0    6.50    1.30
  10   1   0    7.90    1.20
  10   1   0    6.90    1.30
  10   1   0    7.60    1.10
 -10   1   0    6.70    1.40
  11  -1   0   33.60    2.30
  11  -1   0   31.10    3.20
 -11  -1   0   31.80    2.00
  11  -1   0   32.70    2.20
  11  -1   0   29.90    3.20
 -11  -1   0   33.60    3.10
  11  -1   0   30.90    2.10
  11  -1   0   36.80    2.30
  11  -1   0   34.40    2.30
  11  -1   0   26.70    2.10
  11   1   0   33.30    2.10
  11   1   0   33.00    2.10
 -11   1   0   24.90    3.90
  11   1   0   32.80    2.30
  11   1   0   36.80    3.30
  11   1   0   31.10    2.50
  11   1   0   31.90    2.30
  11   1   0   33.80    2.20
  11   1   0   32.70    2.60
  12  -1   0    0.50    0.50
 -12  -1   0   -1.40    1.20
  12  -1   0    0.60    0.50
  12  -1   0    1.40    0.60
 -12  -1   0   -2.50    2.00
  12  -1   0    0.70    0.50
  12  -1   0   -0.20    0.50
  12  -1   0    0.20    0.40
 -12  -1   0    0.10    0.50
  12  -1   0    0.90    0.60
  12   1   0    0.20    0.40
  12   1   0    0.00    0.40
  12   1   0    0.30    0.60
 -12   1   0    1.60    1.40
 -12   1   0   -0.90    1.30
  12   1   0    0.20    0.50
  12   1   0    0.20    0.60
 -12   1   0   -0.40    2.50
  12   1   0    0.30    0.50
  12   1   0    0.00    0.50
 -13  -1   0    0.10    0.50
  13  -1   0    0.00    0.30
  13  -1   0    0.60    0.50
  13  -1   0    0.40    0.70
  13  -1   0    0.60    0.50
  13  -1   0    0.10    0.40
 -13  -1   0   -2.00    1.30
  13  -1   0    0.20    0.40
  13   1   0   -0.20    0.50
  13   1   0   -0.10    0.50
  13   1   0    0.50    0.40
 -13   1   0   -0.20    1.50
  13   1   0    0.20    0.40
  13   1   0    0.30    0.40
  13   1   0    0.70    0.50
  14  -1   0    5.50    1.00
  14  -1   0    3.60    0.90
 -14  -1   0    3.80    1.10
  14  -1   0    3.80    0.90
  14  -1   0    5.00    0.90
  14  -1   0    4.50    1.00
  14   1   0    6.30    1.10
  14   1   0    6.30    1.20
  14   1   0    5.20    0.90
 -14   1   0    3.80    0.80
  14   1   0    4.90    1.00
  14   1   0    5.50    1.10
  14   1   0    4.10    0.80
  15  -1   0   78.29    3.20
  15  -1   0   68.49    2.30
 -15  -1   0   73.99    2.90
  15  -1   0   73.89    2.70
  15  -1   0   70.19    2.80
  15  -1   0   79.59    2.70
 -15  -1   0   75.69    2.60
  15   1   0   73.99    2.60
  15   1   0   75.79    2.80
 -15   1   0   69.09    2.50
  15   1   0   75.29    2.70
  15   1   0   75.19    3.20
  15   1   0   75.19    3.50
  16  -1   0    0.00    0.20
  16  -1   0    0.00    0.20
  16   1   0    0.30    0.20
  16   1   0    0.20    0.30
  -1  -2   0    8.50    0.80
   1  -2   0    9.50    0.40
  -1  -2   0   10.00    0.80
  -1   2   0    9.20    0.50
  -1   2   0    9.20    0.40
   1   2   0    9.60    0.80
  -1   2   0    9.30    0.50
   2  -2   0  919.51   15.70
  -2  -2   0  945.91   16.40
  -2  -2   0  927.31   16.10
   2   2   0  930.71   16.00
   2   2   0  947.91   16.40
  -3  -2   0  163.48    4.10
  -3  -2   0  158.88    4.10
   3  -2   0  162.88    4.00
   3  -2   0  169.38    4.20
   3   2   0  155.88    4.50
  -4  -2   0  138.29    3.90
   4  -2   0  137.59    4.10
   4   2   0  139.59    5.00
   5  -2   0   28.30    2.00
   5  -2   0   32.90    1.10
   5  -2   0   30.50    2.00
  -5  -2   0   28.70    1.80
   5   2   0   30.30    2.10
   5   2   0   32.70    2.30
   6  -2   0    4.70    0.70
   6  -2   0    2.50    0.80
   6  -2   0    4.00    0.80
  -6  -2   0    3.00    0.70
   6  -2   0    3.70    0.90
   6   2   0    4.80    1.20
   6   2   0    4.80    0.90
   6   2   0    5.10    1.20
   6   2   0    3.80    0.80
   7  -2   0  736.73   14.00
   7  -2   0  779.52   16.10
   7  -2   0  769.32   15.10
   7  -2   0  787.02   15.20
   7  -2   0  759.22   16.40
  -7  -2   0  754.42   15.60
  -7   2   0  770.82   12.80
   7   2   0  723.93   16.50
   7   2   0  781.82   15.30
  -7   2   0  750.52   12.60
   7   2   0  756.72   15.10
   8  -2   0  169.68    5.00
   8  -2   0  170.48    5.30
  -8  -2   0  162.08    4.50
   8  -2   0  176.68    6.20
   8  -2   0  166.88    5.00
   8  -2   0  162.98    4.90
   8  -2   0  166.88    5.00
   8  -2   0  181.78    5.60
   8   2   0  183.38    6.70
   8   2   0  170.48    5.10
   8   2   0  169.28    4.90
   8   2   0  169.88    5.00
   8   2   0  181.08    5.70
   8   2   0  174.08    5.10
   8   2   0  173.38    5.60
   8   2   0  177.48    5.20
  -8   2   0  174.58    4.70
   9  -2   0   73.29    3.50
   9  -2   0   66.99    3.00
   9  -2   0   71.49    3.40
   9  -2   0   71.29    3.10
   9  -2   0   81.59    3.70
   9  -2   0   69.59    3.10
  -9  -2   0   65.79    2.80
   9  -2   0   71.89    4.00
   9  -2   0   67.79    2.90
  -9  -2   0   67.69    4.90
  -9  -2   0   72.59    4.10
   9   2   0   69.99    3.10
   9   2   0   72.19    3.10
   9   2   0   70.79    3.60
   9   2   0   75.99    7.00
  -9   2   0   68.09    4.80
   9   2   0   70.29    3.20
  -9   2   0   70.19    3.00
   9   2   0   70.49    3.10
   9   2   0   69.69    3.10
   9   2   0   73.29    3.60
 -10  -2   0   24.00    3.40
 -10  -2   0   21.60    1.70
  10  -2   0   20.00    1.70
  10  -2   0   21.20    2.50
  10  -2   0   27.00    2.20
  10  -2   0   22.70    1.80
 -10  -2   0   21.30    3.40
  10  -2   0   22.10    1.90
  10  -2   0   21.00    1.80
  10  -2   0   20.50    1.80
  10  -2   0   25.00    1.90
  10   2   0   23.90    2.10
  10   2   0   22.70    2.10
 -10   2   0   21.40    3.40
  10   2   0   21.10    1.70
  10   2   0   22.50    1.80
 -10   2   0   22.60    2.00
  10   2   0   23.20    2.70
  10   2   0   23.40    2.20
  10   2   0   22.20    2.10
  10   2   0   21.30    2.00
  11  -2   0   79.99    3.30
  11  -2   0   79.99    3.50
  11  -2   0   74.19    3.40
  11  -2   0   80.19    3.80
  11  -2   0   83.99    3.60
  11  -2   0   80.59    4.10
 -11  -2   0   79.69    3.20
 -11  -2   0   84.59    5.10
  11  -2   0   77.59    3.50
 -11  -2   0   85.79    6.60
 -11   2   0   85.39    4.20
  11   2   0   75.89    5.00
  11   2   0   86.79    4.30
  11   2   0   83.29    3.60
  11   2   0   80.99    3.70
  11   2   0   85.29    4.20
  11   2   0   80.79    3.60
  11   2   0   83.19    3.50
  11   2   0   82.19    3.40
 -12  -2   0   45.40    2.40
 -12  -2   0   52.79    5.90
  12  -2   0   50.49    2.50
  12  -2   0   49.50    2.70
  12  -2   0   51.19    3.20
  12  -2   0   49.00    2.70
  12  -2   0   48.60    2.70
  12  -2   0   44.10    2.80
 -12  -2   0   50.09    4.40
  12  -2   0   49.30    3.20
  12   2   0   48.10    2.70
  12   2   0   46.80    2.60
 -12   2   0   48.20    3.60
  12   2   0   47.40    2.70
 -12   2   0   37.10    4.10
  12   2   0   46.50    2.40
  12   2   0   49.60    3.10
  12   2   0   54.09    2.80
  12   2   0   47.60    3.10
 -12   2   0   48.70    5.70
  13  -2   0   -0.20    0.50
 -13  -2   0    0.80    1.40
 -13  -2   0   -0.20    0.40
  13  -2   0    0.20    0.40
  13  -2   0    0.20    0.50
  13  -2   0    0.40    0.40
  13  -2   0   -0.30    0.30
  13  -2   0   -0.40    0.60
  13   2   0    0.20    0.50
  13   2   0    0.20    0.40
  13   2   0   -0.10    0.60
  13   2   0    0.00    0.40
 -13   2   0   -3.50    1.90
  13   2   0    0.80    0.50
  13   2   0    0.30    0.50
  14  -2   0    0.20    0.40
 -14  -2   0    0.40    0.40
  14  -2   0    0.80    0.40
  14  -2   0    0.00    0.50
  14  -2   0    0.50    0.50
  14  -2   0   -0.10    0.40
 -14  -2   0   -0.30    0.60
  14   2   0    0.30    0.40
 -14   2   0   -1.30    1.30
  14   2   0    0.40    0.40
  14   2   0    0.90    0.50
  14   2   0    0.40    0.30
  14   2   0    0.30    0.40
  14   2   0    0.20    0.40
  15  -2   0   68.29    2.40
 -15  -2   0   72.29    2.70
 -15  -2   0   72.29    2.60
  15  -2   0   72.59    2.50
  15  -2   0   66.79    2.20
  15   2   0   69.89    2.50
  15   2   0   73.09    2.60
  15   2   0   66.89    2.20
  15   2   0   72.59    2.70
  16   2   0   19.50    1.00
  16   2   0   19.30    1.00
   0  -3   0   -0.10    0.20
   0  -3   0    0.40    0.30
   0  -3   0    0.20    0.30
   0   3   0    0.40    0.30
  -1  -3   0  313.77    7.60
  -1  -3   0  300.97    6.50
  -1   3   0  312.57    6.10
  -1   3   0  302.67    6.20
  -2  -3   0  356.26    8.00
  -2  -3   0  382.26    8.00
   2   3   0  382.56    7.70
   2   3   0  371.26    7.80
  -2   3   0  380.96    6.80
  -2   3   0  376.86    6.70
   3  -3   0  265.17    5.60
  -3  -3   0  259.17    6.40
  -3  -3   0  261.17    6.40
   3  -3   0  276.37    5.50
   3   3   0  270.37    6.10
   3   3   0  269.27    6.50
   4  -3   0    7.50    1.00
  -4  -3   0    6.00    0.90
   4  -3   0    6.30    0.60
  -4  -3   0   10.00    1.70
   4   3   0    4.50    1.00
   4   3   0    6.50    1.10
  -5  -3   0  138.59    4.70
   5  -3   0  136.79    3.30
   5  -3   0  133.69    4.30
   5  -3   0  140.19    4.40
   5   3   0  143.89    4.90
   5   3   0  143.09    5.10
  -6  -3   0   14.90    1.60
   6  -3   0   15.50    1.60
   6  -3   0   17.00    1.10
   6  -3   0   14.60    1.60
   6  -3   0   16.60    1.70
   6   3   0   16.70    1.40
   6   3   0   16.20    1.50
   6   3   0   17.80    1.90
   6   3   0   15.70    1.70
  -7  -3   0   68.19    3.70
   7  -3   0   66.29    2.80
  -7  -3   0   62.79    2.40
   7  -3   0   70.89    2.70
   7  -3   0   68.69    3.20
   7   3   0   67.49    3.70
   7   3   0   69.19    3.30
   7   3   0   65.49    4.00
   7   3   0   65.09    3.10
  -8  -3   0   14.70    1.30
   8  -3   0   16.70    1.90
   8  -3   0   12.40    1.50
   8  -3   0   15.30    1.60
  -8  -3   0   20.10    3.30
   8  -3   0   14.70    1.50
  -8  -3   0   16.90    3.00
   8  -3   0   13.20    1.40
   8  -3   0   15.10    1.40
   8  -3   0   15.00    1.70
   8  -3   0   17.60    1.50
   8   3   0   15.00    1.40
   8   3   0   15.40    1.40
  -8   3   0   15.00    1.10
   8   3   0   12.80    1.40
   8   3   0   17.80    2.00
  -8   3   0   14.30    1.50
  -8   3   0   17.40    2.30
   8   3   0   15.00    1.70
   8   3   0   14.60    1.60
   9  -3   0   22.80    1.80
   9  -3   0   19.50    1.90
  -9  -3   0   21.90    2.50
  -9  -3   0   20.90    1.60
   9  -3   0   19.00    1.60
   9  -3   0   19.70    1.70
   9  -3   0   18.40    1.60
   9  -3   0   19.10    1.80
   9  -3   0   22.10    1.80
   9  -3   0   22.50    2.20
  -9  -3   0   17.80    2.70
   9   3   0   22.50    1.70
   9   3   0   18.80    1.80
   9   3   0   23.40    1.90
   9   3   0   19.70    1.90
  -9   3   0   19.70    2.80
   9   3   0   22.30    2.30
  -9   3   0   20.90    1.70
   9   3   0   23.60    2.00
   9   3   0   20.30    1.70
   9   3   0   21.90    1.80
 -10  -3   0    2.00    1.50
  10  -3   0    2.00    1.00
  10  -3   0    1.90    0.70
  10  -3   0    1.60    0.60
  10  -3   0    1.90    0.80
  10  -3   0    2.50    0.80
 -10  -3   0    2.00    0.60
 -10  -3   0    3.00    1.20
  10  -3   0    2.10    0.80
  10  -3   0    1.60    0.90
 -10   3   0    4.50    2.00
  10   3   0    2.00    0.70
  10   3   0    4.80    1.60
  10   3   0    3.50    0.90
  10   3   0    2.30    0.70
  10   3   0    2.60    0.90
  10   3   0    1.70    0.90
  10   3   0    3.60    1.00
  10   3   0    1.90    0.60
  11  -3   0    8.90    1.40
 -11  -3   0   10.70    2.40
  11  -3   0   14.00    1.80
  11  -3   0   11.50    1.30
 -11  -3   0   11.10    1.20
  11  -3   0   11.20    1.30
  11  -3   0    8.50    1.40
 -11  -3   0   12.60    3.00
  11  -3   0   10.80    1.30
  11  -3   0   12.30    1.40
  11   3   0   11.00    1.40
 -11   3   0    5.50    3.00
 -11   3   0    8.80    2.30
  11   3   0   10.00    1.30
  11   3   0   10.90    1.60
  11   3   0    9.20    1.30
  11   3   0   10.90    1.30
  11   3   0    6.90    1.30
  11   3   0   11.80    1.60
  11   3   0   10.50    2.20
 -11   3   0   11.80    2.10
 -12  -3   0    1.20    0.50
  12  -3   0    0.10    0.50
 -12  -3   0   -0.40    0.70
  12  -3   0    0.90    0.50
 -12  -3   0   -1.00    2.40
  12  -3   0    1.40    0.70
  12  -3   0    0.80    0.80
 -12  -3   0   -0.30    1.40
  12  -3   0    0.60    0.60
  12  -3   0    0.50    0.60
  12   3   0    0.70    0.50
 -12   3   0    3.50    4.00
  12   3   0    1.30    0.80
  12   3   0    0.80    0.50
  12   3   0    0.80    0.60
  12   3   0    1.70    0.60
  12   3   0    0.50    0.70
 -12   3   0    3.40    3.10
  12   3   0    1.00    0.40
 -13  -3   0   -0.20    1.40
  13  -3   0    0.30    1.00
  13  -3   0    0.80    0.50
  13  -3   0   -0.10    0.50
 -13  -3   0   -1.10    0.60
  13  -3   0    0.20    0.40
  13  -3   0    0.90    0.40
  13  -3   0   -0.20    0.50
 -13  -3   0    0.70    0.40
  13   3   0    0.20    0.40
  13   3   0   -0.10    0.60
  13   3   0    0.70    0.40
  13   3   0    0.10    0.40
  13   3   0    0.50    0.50
  13   3   0    0.00    0.50
  14  -3   0    1.10    0.60
  14  -3   0    0.70    0.70
  14  -3   0    0.60    0.50
 -14  -3   0   -0.20    0.50
 -14  -3   0    0.30    0.50
  14  -3   0    0.50    0.50
  14   3   0    1.20    0.60
  14   3   0    0.90    0.40
  14   3   0    1.30    0.60
  14   3   0    0.90    0.50
  14   3   0    1.10    0.40
  14   3   0    1.40    0.50
 -15  -3   0    5.50    0.70
  15  -3   0    6.00    0.80
  15  -3   0    6.30    0.80
  15  -3   0    6.10    1.10
 -15  -3   0    7.20    0.80
 -15  -3   0    6.70    1.00
  15   3   0    7.40    0.80
  15   3   0    5.10    0.90
  15   3   0    8.20    0.90
  15   3   0    8.20    0.90
  15   3   0    8.60    0.90
   0  -4   0    5.60    0.40
   0  -4   0    3.40    0.70
   0   4   0    4.90    0.70
  -1  -4   0  532.35    9.70
  -1  -4   0  528.05   11.00
   1  -4   0  511.35   10.60
  -1  -4   0  536.75   10.50
   1   4   0  524.55   10.50
  -1   4   0  512.65   10.10
   2  -4   0  791.42   15.30
  -2  -4   0  827.22   15.90
  -2  -4   0  819.72   15.40
  -2  -4   0  812.02   14.80
  -2   4   0  783.12   14.20
   2   4   0  798.22   15.10
  -3  -4   0    9.60    1.30
  -3  -4   0   10.10    1.30
   3  -4   0   10.00    1.20
   3   4   0    8.20    1.10
   3   4   0   11.30    1.20
  -3   4   0   10.80    0.80
   3   4   0    7.40    1.20
  -3   4   0   11.10    1.00
  -4  -4   0   58.59    2.90
   4  -4   0   61.39    2.50
   4   4   0   56.39    2.90
  -4   4   0   64.09    1.90
   4   4   0   60.49    2.90
   5  -4   0  353.46    8.20
  -5  -4   0  357.46    9.10
  -5  -4   0  343.87    7.10
   5  -4   0  344.87    7.70
   5   4   0  355.16    8.00
   5   4   0  340.17    8.80
   5   4   0  347.97    9.20
  -5   4   0  369.06    6.40
   5   4   0  365.06    9.00
   6  -4   0  400.26    9.20
   6  -4   0  399.26    8.60
   6  -4   0  397.96    9.10
  -6  -4   0  385.86    8.10
   6   4   0  407.66    9.50
  -6   4   0  401.46    9.80
   6   4   0  413.76    9.30
   6   4   0  413.16   10.30
  -6   4   0  412.66    7.30
  -6   4   0  404.16    7.30
   7  -4   0 1289.57   23.50
  -7  -4   0 1275.07   25.40
  -7  -4   0 1242.18   22.10
   7  -4   0 1257.97   23.50
  -7  -4   0 1302.57   27.00
   7  -4   0 1299.27   23.60
   7  -4   0 1249.47   23.50
   7  -4   0 1230.78   22.50
  -7   4   0 1250.07   24.70
   7   4   0 1284.07   23.50
   7   4   0 1241.68   23.70
   7   4   0 1293.17   25.30
   7   4   0 1257.57   22.60
   7   4   0 1318.07   23.40
  -7   4   0 1282.67   21.30
   7   4   0 1259.37   22.80
   7   4   0 1255.17   22.90
  -7   4   0 1253.47   21.30
   8  -4   0   17.20    1.60
  -8  -4   0   24.40    2.00
   8  -4   0   20.00    2.00
  -8  -4   0   21.30    2.90
   8  -4   0   17.30    1.60
   8  -4   0   18.70    1.60
   8  -4   0   24.30    1.90
  -8  -4   0   22.30    2.50
   8  -4   0   21.70    2.30
   8  -4   0   21.40    1.80
   8  -4   0   18.60    1.60
   8  -4   0   21.00    1.90
   8   4   0   19.60    1.70
  -8   4   0   21.90    2.70
   8   4   0   19.80    1.70
   8   4   0   18.30    1.80
   8   4   0   19.10    1.60
   8   4   0   21.40    1.90
   8   4   0   20.80    2.20
   8   4   0   18.00    1.50
   8   4   0   18.90    1.60
  -8   4   0   19.60    1.80
  -8   4   0   18.60    1.40
  -9  -4   0    1.70    1.00
   9  -4   0    5.40    1.10
  -9  -4   0    3.70    1.60
   9  -4   0    2.20    0.80
   9  -4   0    3.00    0.90
   9  -4   0    3.90    0.90
  -9  -4   0    3.60    0.80
   9  -4   0    6.90    1.30
   9  -4   0    4.20    0.90
   9  -4   0    4.40    1.00
  -9  -4   0    4.20    1.30
   9  -4   0    3.80    0.90
   9   4   0    5.60    1.00
  -9   4   0    5.00    1.00
   9   4   0    3.10    0.80
   9   4   0    7.20    1.50
   9   4   0    3.70    0.90
   9   4   0    4.40    1.00
   9   4   0    3.20    0.90
   9   4   0    3.70    1.00
  -9   4   0    6.00    1.90
   9   4   0    4.60    0.90
  10  -4   0   48.60    2.60
 -10  -4   0   54.69    5.00
 -10  -4   0   47.20    3.10
  10  -4   0   46.80    2.60
  10  -4   0   47.00    2.70
  10  -4   0   46.60    2.80
  10  -4   0   46.10    2.70
 -10  -4   0   37.10    3.90
  10  -4   0   47.50    3.10
  10  -4   0   45.80    2.70
 -10  -4   0   48.20    2.40
  10   4   0   49.99    3.10
 -10   4   0   46.00    2.70
 -10   4   0   43.90    4.10
  10   4   0   47.80    2.70
  10   4   0   48.00    3.90
  10   4   0   46.40    3.00
  10   4   0   45.50    2.80
 -10   4   0   43.50    4.60
  10   4   0   49.30    2.60
  10   4   0   45.50    2.70
  10   4   0   49.20    2.70
 -11  -4   0    1.50    2.00
  11  -4   0    1.90    0.90
  11  -4   0    2.90    0.70
 -11  -4   0    0.60    0.70
  11  -4   0    1.20    0.60
 -11  -4   0    0.20    1.50
  11  -4   0    0.20    0.80
  11  -4   0    2.00    0.70
  11  -4   0    1.70    0.60
 -11  -4   0    2.40    0.60
  11  -4   0    1.90    0.60
 -11   4   0    2.90    1.20
  11   4   0    2.30    0.70
  11   4   0    2.10    0.60
  11   4   0    2.10    0.90
  11   4   0    2.20    0.70
  11   4   0    2.20    0.80
  11   4   0    1.80    0.60
  11   4   0    2.70    0.70
 -11   4   0    4.80    2.20
 -12  -4   0    8.20    2.10
  12  -4   0   11.30    1.40
  12  -4   0    9.60    1.40
  12  -4   0    9.80    1.70
  12  -4   0   10.80    1.30
 -12  -4   0    6.30    2.40
  12  -4   0   11.50    1.20
 -12  -4   0   12.90    1.60
 -12  -4   0    5.10    2.60
 -12  -4   0   10.90    1.30
  12   4   0   10.30    1.50
 -12   4   0   14.50    2.70
  12   4   0   10.80    1.20
  12   4   0   10.30    1.30
  12   4   0   11.40    1.40
  12   4   0    9.50    1.50
  12   4   0    9.30    1.10
  12   4   0   10.50    1.20
 -13  -4   0    7.30    1.00
  13  -4   0    6.90    1.10
  13  -4   0    8.60    1.10
  13  -4   0    7.40    1.40
  13  -4   0    7.20    1.10
 -13  -4   0    8.40    1.30
 -13  -4   0    2.40    1.90
  13   4   0    7.70    1.30
  13   4   0    9.80    1.20
  13   4   0    6.60    1.20
  13   4   0    7.20    1.00
  13   4   0    8.00    1.10
  13   4   0    8.30    1.10
 -14  -4   0    4.20    0.80
  14  -4   0    4.00    0.80
 -14  -4   0    2.50    0.60
  14  -4   0    4.60    0.80
  14  -4   0    3.40    1.20
  14  -4   0    3.50    0.80
  14   4   0    2.00    1.10
  14   4   0    3.10    0.70
  14   4   0    2.60    1.00
  14   4   0    3.20    0.70
  15  -4   0   11.40    0.80
 -15  -4   0   11.30    0.90
 -15  -4   0   12.10    1.10
 -15  -4   0   10.50    0.80
  15   4   0   11.90    1.00
  15   4   0    8.60    1.30
  15   4   0    9.20    1.10
   0  -5   0    0.20    0.30
   0   5   0    1.10    0.50
  -1  -5   0   73.99    3.10
  -1  -5   0   76.29    3.40
  -1  -5   0   73.99    2.40
  -1  -5   0   70.69    2.30
   1  -5   0   76.39    3.30
  -1   5   0   68.49    3.20
   1   5   0   70.29    3.10
  -2  -5   0   36.70    2.00
   2  -5   0   34.10    2.10
  -2  -5   0   35.40    2.30
   2  -5   0   38.70    3.00
  -2  -5   0   31.20    2.30
  -2   5   0   34.90    1.90
   2   5   0   34.80    2.20
  -3  -5   0   16.80    1.70
  -3  -5   0   15.60    1.50
  -3  -5   0   16.30    1.90
  -3  -5   0   16.60    1.00
   3  -5   0   16.70    2.20
  -3   5   0   16.60    1.20
   3   5   0   19.60    1.80
  -3   5   0   18.10    1.90
  -4  -5   0  119.59    4.30
   4  -5   0  108.49    3.80
  -4  -5   0  107.09    4.40
  -4  -5   0  109.59    4.70
  -4  -5   0  105.49    4.70
   4  -5   0  116.99    4.30
   4   5   0  106.29    4.00
  -4   5   0  110.59    3.40
   4   5   0  105.99    4.50
  -4   5   0  105.29    3.70
   4   5   0  110.79    3.90
  -4   5   0  106.79    2.70
  -5  -5   0    2.90    0.60
  -5  -5   0    1.30    0.80
  -5  -5   0    1.80    0.90
   5  -5   0    1.80    0.90
   5  -5   0    2.10    0.70
  -5   5   0    3.20    0.70
   5   5   0    2.00    0.80
  -5   5   0    4.10    0.90
   5   5   0    2.40    0.60
  -5   5   0    3.10    0.80
   6  -5   0    5.00    1.10
  -6  -5   0    7.80    1.60
  -6  -5   0    4.90    0.80
  -6  -5   0    3.90    1.10
   6  -5   0    6.00    1.30
  -6   5   0    6.70    0.90
   6   5   0    3.60    1.00
  -6   5   0    5.80    1.20
   6   5   0    6.00    1.00
  -6   5   0    8.50    1.40
   6   5   0    4.90    1.10
   6   5   0    4.10    0.90
   7  -5   0   17.80    1.70
   7  -5   0   22.40    1.90
   7  -5   0   21.10    1.80
  -7  -5   0   23.60    2.70
   7  -5   0   22.90    2.00
  -7  -5   0   21.70    2.60
   7  -5   0   24.30    2.80
  -7  -5   0   24.30    1.60
   7   5   0   20.40    1.70
   7   5   0   23.80    2.00
   7   5   0   22.70    1.70
  -7   5   0   22.90    1.60
   7   5   0   22.60    2.00
   7   5   0   21.80    1.60
   7   5   0   20.10    1.70
  -7   5   0   23.20    2.10
  -7   5   0   22.20    2.40
   7   5   0   22.70    2.00
   7   5   0   20.80    2.30
  -8  -5   0   14.00    1.30
  -8  -5   0   14.20    1.80
   8  -5   0   14.70    1.70
   8  -5   0   11.70    1.40
  -8  -5   0   16.40    2.60
   8  -5   0   17.30    1.60
   8  -5   0   15.40    1.60
  -8  -5   0   15.80    3.00
   8  -5   0   12.90    1.40
   8  -5   0   16.70    1.50
   8   5   0   13.60    1.60
   8   5   0   14.20    1.50
  -8   5   0   14.00    2.50
   8   5   0   17.20    1.80
   8   5   0   14.80    1.40
  -8   5   0   12.30    2.50
  -8   5   0   16.10    1.50
   8   5   0   10.50    1.80
   8   5   0   15.20    1.50
   8   5   0   16.40    1.60
   8   5   0   13.00    1.50
   9  -5   0    0.70    0.60
   9  -5   0    1.10    0.60
  -9  -5   0   -0.10    0.50
   9  -5   0   -0.80    0.40
   9  -5   0    0.20    0.60
  -9  -5   0    0.30    0.40
   9  -5   0   -0.20    0.50
  -9  -5   0    0.00    0.60
   9   5   0    0.50    0.50
  -9   5   0    0.00    1.60
  -9   5   0    0.20    0.60
   9   5   0    0.70    0.50
   9   5   0   -0.50    0.50
   9   5   0    1.10    0.60
   9   5   0    0.30    0.60
   9   5   0    0.10    0.40
  10  -5   0   -0.20    0.40
 -10  -5   0   -0.30    0.30
 -10  -5   0   -0.90    1.90
  10  -5   0    0.00    0.40
 -10  -5   0   -1.00    1.40
 -10  -5   0   -1.20    0.50
 -10  -5   0   -0.80    0.50
  10  -5   0    0.20    0.50
  10  -5   0    0.20    0.40
  10  -5   0   -0.20    0.50
  10  -5   0   -0.70    0.60
  10   5   0    0.30    0.40
  10   5   0   -0.40    0.30
  10   5   0   -0.20    0.50
  10   5   0   -0.10    0.50
  10   5   0   -0.40    0.40
 -10   5   0    0.80    0.90
  10   5   0    0.10    0.50
  10   5   0    0.80    0.40
  11  -5   0   17.90    1.90
  11  -5   0   16.40    1.50
  11  -5   0   15.90    1.60
 -11  -5   0   15.60    1.50
 -11  -5   0   16.70    1.70
 -11  -5   0   13.50    3.00
 -11  -5   0   16.90    3.10
  11  -5   0   15.00    1.50
  11  -5   0   16.20    1.50
  11  -5   0   16.80    1.70
 -11  -5   0   13.00    3.40
 -11   5   0   19.00    2.40
  11   5   0   17.30    1.60
  11   5   0   16.80    1.90
  11   5   0   14.30    1.70
  11   5   0   16.80    1.60
  11   5   0   17.50    1.60
  11   5   0   15.10    1.40
  11   5   0   16.50    1.60
  12  -5   0    3.00    0.70
  12  -5   0    3.50    0.80
  12  -5   0    4.00    1.00
 -12  -5   0    2.10    1.90
 -12  -5   0    5.20    1.10
 -12  -5   0    2.40    0.60
  12  -5   0    4.00    0.90
  12  -5   0    5.10    0.90
  12   5   0    3.30    1.00
  12   5   0    5.30    1.00
  12   5   0    3.00    0.80
  12   5   0    4.90    1.00
  12   5   0    3.30    0.90
  12   5   0    4.60    0.80
 -13  -5   0    7.00    1.20
  13  -5   0    7.10    1.00
  13  -5   0    5.80    1.10
  13  -5   0    7.10    1.10
 -13  -5   0    6.50    0.90
  13  -5   0    7.70    1.10
 -13  -5   0    7.20    2.00
  13  -5   0    6.80    1.00
  13   5   0    7.90    1.10
  13   5   0    7.80    1.00
  13   5   0    7.30    1.00
  13   5   0    9.40    1.30
  13   5   0    7.40    1.10
  13   5   0    7.00    1.20
 -14  -5   0   27.60    1.60
  14  -5   0   21.90    1.80
  14  -5   0   23.80    1.40
 -14  -5   0   24.90    1.50
  14  -5   0   25.10    1.30
  14   5   0   23.90    1.50
  14   5   0   22.90    1.40
  14   5   0   22.30    1.80
  14   5   0   25.80    1.60
 -15  -5   0    5.10    0.60
 -15  -5   0    7.00    0.80
 -15  -5   0    7.60    0.70
  15   5   0    6.10    0.80
  15   5   0    6.50    0.70
  15   5   0    4.80    0.90
   0  -6   0 6592.24  108.09
   0   6   0 6722.53  107.29
   1  -6   0 2094.59   37.30
  -1  -6   0 2133.49   36.40
  -1  -6   0 2055.69   33.90
  -1  -6   0 2130.79   37.80
   1   6   0 2100.19   36.90
   1   6   0 2083.09   35.90
  -1   6   0 2164.18   36.50
   1   6   0 2084.09   34.50
   2  -6   0 1009.30   19.70
  -2  -6   0 1000.90   18.00
  -2  -6   0 1013.90   18.30
  -2  -6   0 1012.50   19.60
   2  -6   0  989.70   18.70
  -2  -6   0  988.70   20.50
   2   6   0 1002.20   17.90
   2   6   0 1014.20   19.80
  -2   6   0  975.80   18.90
   2   6   0  985.80   18.60
  -3  -6   0  157.68    5.10
   3  -6   0  151.68    5.30
  -3  -6   0  146.09    4.70
  -3  -6   0  148.89    5.60
   3  -6   0  142.69    4.70
  -3  -6   0  146.09    5.90
  -3  -6   0  146.59    3.60
   3   6   0  159.88    4.00
   3   6   0  153.98    4.80
   3   6   0  148.39    5.40
  -3   6   0  148.69    4.80
  -4  -6   0   46.40    3.70
  -4  -6   0   48.10    1.90
  -4  -6   0   41.00    3.00
   4  -6   0   43.00    2.70
  -4  -6   0   43.50    2.90
   4  -6   0   41.00    2.40
   4   6   0   49.20    2.70
  -4   6   0   46.60    2.40
   4   6   0   44.40    2.50
   4   6   0   42.50    3.50
   5  -6   0   24.50    1.90
  -5  -6   0   22.60    2.50
   5  -6   0   29.10    2.10
   5  -6   0   25.60    1.90
  -5  -6   0   22.50    2.30
  -5  -6   0   27.00    1.50
   5   6   0   24.40    1.80
   5   6   0   25.00    2.00
  -5   6   0   25.70    1.90
   5   6   0   22.00    2.00
  -6  -6   0    5.40    0.80
  -6  -6   0    5.30    1.70
  -6  -6   0    3.60    0.80
   6  -6   0    3.80    0.90
  -6  -6   0    3.40    1.30
   6  -6   0    3.90    1.00
   6  -6   0    4.30    1.10
   6  -6   0    4.90    1.00
   6  -6   0    4.80    0.90
  -6  -6   0    5.00    0.90
   6   6   0    4.70    1.00
   6   6   0    4.60    1.10
   6   6   0    3.90    0.80
   6   6   0    5.00    1.50
   6   6   0    2.60    0.80
  -6   6   0    3.40    0.80
   6   6   0    3.90    1.00
  -7  -6   0    0.40    1.20
  -7  -6   0    0.30    0.40
   7  -6   0    0.40    0.60
   7  -6   0    0.50    0.50
   7  -6   0    0.20    0.40
   7  -6   0    0.20    0.50
  -7  -6   0   -0.40    0.40
   7  -6   0   -0.40    0.50
  -7  -6   0    0.00    0.50
  -7  -6   0    0.70    1.20
   7  -6   0    0.30    0.50
   7   6   0   -0.10    0.40
   7   6   0    0.10    0.60
   7   6   0    0.00    0.50
   7   6   0    0.50    0.60
   7   6   0    0.60    0.60
   7   6   0    0.60    0.50
   7   6   0    1.00    0.60
   7   6   0    0.00    0.50
  -7   6   0    0.00    0.60
   8  -6   0   -0.30    0.60
  -8  -6   0   -0.40    1.30
  -8  -6   0   -0.20    1.40
   8  -6   0   -0.60    0.50
  -8  -6   0    1.30    0.60
   8  -6   0   -0.50    0.40
   8  -6   0    0.40    0.50
   8  -6   0    0.10    0.50
  -8  -6   0   -0.10    0.30
  -8  -6   0   -0.30    0.50
   8   6   0    0.90    0.50
   8   6   0    0.00    0.60
   8   6   0   -0.10    0.40
   8   6   0    0.30    0.50
   8   6   0    1.00    0.60
  -8   6   0   -1.60    0.60
   8   6   0    0.30    0.50
   8   6   0    0.50    0.50
   8   6   0    0.20    0.50
   9  -6   0    1.40    1.10
   9  -6   0    2.30    0.70
   9  -6   0    1.30    0.60
  -9  -6   0    3.00    1.30
   9  -6   0    0.90    0.60
  -9  -6   0    0.50    0.60
  -9  -6   0    2.70    1.60
  -9  -6   0   -1.20    1.70
  -9  -6   0    0.60    0.60
  -9  -6   0    1.40    0.50
   9  -6   0    1.50    0.70
   9  -6   0    0.90    0.50
   9  -6   0    0.60    0.60
   9   6   0    0.70    0.50
  -9   6   0    0.10    0.90
   9   6   0    2.00    0.70
   9   6   0    1.60    0.60
   9   6   0    3.20    0.90
   9   6   0    2.60    0.80
   9   6   0    1.40    0.80
   9   6   0    1.50    0.60
 -10  -6   0   -0.10    0.50
  10  -6   0   -0.10    0.40
  10  -6   0   -0.20    0.40
  10  -6   0   -0.20    0.40
 -10  -6   0    0.20    2.10
  10  -6   0   -0.40    0.60
 -10  -6   0   -0.30    0.40
  10  -6   0   -1.40    0.80
  10  -6   0   -1.10    0.60
  10  -6   0    0.00    0.40
 -10  -6   0    1.50    1.50
 -10  -6   0    0.20    0.40
 -10  -6   0   -0.10    2.30
  10   6   0   -0.40    0.30
  10   6   0   -0.80    0.40
  10   6   0   -0.20    0.40
  10   6   0    0.20    0.50
  10   6   0   -0.30    0.40
  10   6   0   -0.50    0.60
 -10   6   0    0.60    0.90
  10   6   0    0.50    0.50
 -11  -6   0   13.10    3.80
  11  -6   0   17.20    1.60
 -11  -6   0   16.60    3.90
 -11  -6   0   17.20    1.50
 -11  -6   0   16.20    1.40
  11  -6   0   15.90    1.40
 -11  -6   0   15.20    3.10
  11  -6   0   18.00    1.90
  11  -6   0   14.80    1.40
 -11  -6   0   15.00    1.70
  11  -6   0   18.50    1.60
  11  -6   0   16.30    1.70
  11   6   0   17.20    1.50
  11   6   0   16.20    1.80
  11   6   0   16.30    2.00
 -11   6   0   12.90    2.60
  11   6   0   17.30    1.50
  11   6   0   16.00    1.60
  11   6   0   17.80    1.60
 -12  -6   0   27.70    2.00
 -12  -6   0   24.00    1.70
  12  -6   0   24.70    1.80
  12  -6   0   22.80    2.00
  12  -6   0   24.40    1.80
 -12  -6   0   25.50    3.80
  12  -6   0   25.70    1.70
  12   6   0   24.30    1.70
  12   6   0   21.80    2.00
  12   6   0   24.60    1.80
  12   6   0   22.40    2.10
  12   6   0   23.50    1.70
  12   6   0   24.30    1.80
 -13  -6   0   10.70    1.90
  13  -6   0   11.30    1.10
  13  -6   0   10.20    1.10
 -13  -6   0   11.10    1.10
  13  -6   0   11.20    1.10
  13   6   0    8.90    1.30
  13   6   0    8.90    1.00
  13   6   0    8.80    1.10
  13   6   0   10.40    1.10
  13   6   0   10.60    1.20
 -14  -6   0    9.80    0.90
  14  -6   0    8.70    0.80
 -14  -6   0    8.50    0.90
  14  -6   0    8.50    0.80
 -14  -6   0   10.30    1.00
  14   6   0    9.00    0.90
  14   6   0    8.40    0.80
  14   6   0    8.50    0.80
  14   6   0    8.90    1.10
  14   6   0    9.70    0.90
   0  -7   0    0.70    0.60
   0   7   0   -1.10    0.40
   0   7   0    0.00    0.60
   0   7   0    0.40    0.30
   1  -7   0  247.98    8.00
  -1  -7   0  245.98    8.20
   1   7   0  244.88    6.80
  -1   7   0  248.98    7.40
   1   7   0  243.98    7.60
  -1   7   0  244.48    5.80
   1   7   0  244.08    5.60
  -2  -7   0  112.79    5.40
  -2  -7   0  113.59    3.60
   2  -7   0  112.49    5.00
  -2  -7   0  107.79    3.60
  -2   7   0  107.09    3.40
   2   7   0  112.19    5.00
   2   7   0  109.89    4.20
   2   7   0  107.79    3.20
  -2   7   0  111.49    4.60
  -3  -7   0  216.58    4.70
  -3  -7   0  225.38    8.20
   3  -7   0  232.38    7.50
  -3  -7   0  217.18    6.40
  -3  -7   0  220.18    6.20
  -3  -7   0  227.78    7.80
   3  -7   0  220.18    6.40
  -3   7   0  219.08    6.80
   3   7   0  217.88    7.50
   3   7   0  224.08    5.00
   3   7   0  222.08    6.50
  -4  -7   0    6.80    1.00
  -4  -7   0    7.60    1.60
   4  -7   0    8.00    1.50
  -4  -7   0    6.90    1.60
   4  -7   0    6.60    1.20
   4  -7   0    5.20    1.00
   4  -7   0    6.80    1.30
  -4  -7   0    6.30    1.00
  -4  -7   0    6.80    2.10
  -4  -7   0    7.80    0.80
   4  -7   0    9.80    1.20
  -4  -7   0    3.10    1.60
   4  -7   0    6.90    1.20
   4   7   0    6.70    1.00
   4   7   0    7.60    1.30
   4   7   0    7.70    0.80
   4   7   0    7.20    1.20
  -4   7   0    7.80    1.30
   5  -7   0   12.10    1.30
  -5  -7   0   10.60    1.90
   5  -7   0   10.10    1.50
   5  -7   0   12.70    1.50
  -5  -7   0   12.00    1.20
   5  -7   0   12.50    1.80
  -5  -7   0   14.10    1.40
   5  -7   0   13.90    1.60
  -5  -7   0   12.80    1.10
   5  -7   0   14.40    1.50
  -5  -7   0   14.60    2.70
  -5  -7   0   12.00    2.40
   5  -7   0   12.70    1.30
   5   7   0   11.80    1.40
   5   7   0   14.90    1.40
   5   7   0   12.50    1.40
  -5   7   0   11.50    1.50
   5   7   0   12.60    1.50
   6  -7   0   33.60    2.10
  -6  -7   0   37.50    3.90
  -6  -7   0   33.30    3.00
   6  -7   0   34.80    2.30
   6  -7   0   35.00    2.30
  -6  -7   0   32.10    2.10
   6  -7   0   28.50    2.10
  -6  -7   0   31.50    1.90
  -6  -7   0   37.10    3.50
   6  -7   0   33.20    2.60
   6  -7   0   31.10    1.90
   6  -7   0   35.30    2.60
   6  -7   0   31.20    2.00
  -6  -7   0   32.10    1.80
   6   7   0   27.70    2.80
   6   7   0   32.80    2.20
   6   7   0   29.90    2.00
   6   7   0   35.10    2.20
   6   7   0   30.90    2.40
   6   7   0   34.20    2.20
  -6   7   0   33.50    2.50
  -7  -7   0    1.00    1.00
  -7  -7   0    1.30    1.70
  -7  -7   0    1.30    0.60
   7  -7   0    1.50    0.70
   7  -7   0    2.10    0.80
   7  -7   0    1.70    0.60
  -7  -7   0    2.30    0.60
  -7  -7   0    1.50    1.90
   7  -7   0    1.10    0.70
   7  -7   0    2.20    0.70
  -7  -7   0    1.50    0.70
   7  -7   0    0.30    0.60
   7  -7   0    2.30    0.80
   7   7   0    1.10    0.70
   7   7   0    1.00    0.70
   7   7   0    1.20    0.70
   7   7   0    1.20    0.60
  -7   7   0    1.40    0.70
   7   7   0    1.90    0.70
   7   7   0    1.50    0.80
   7   7   0    1.90    0.60
   8  -7   0   16.60    1.60
  -8  -7   0   15.90    1.70
  -8  -7   0    9.20    2.70
  -8  -7   0   22.10    3.70
   8  -7   0   16.60    1.60
   8  -7   0   15.00    1.70
  -8  -7   0   15.30    2.80
   8  -7   0   12.90    1.50
  -8  -7   0   15.50    1.40
  -8  -7   0   14.00    1.40
   8  -7   0   15.50    1.70
   8  -7   0   15.70    1.80
   8  -7   0   14.40    2.00
  -8   7   0   13.90    2.00
   8   7   0   17.40    1.90
   8   7   0   15.30    1.70
   8   7   0   14.80    1.50
   8   7   0   13.90    1.60
   8   7   0   15.20    1.80
   8   7   0   15.60    1.50
   8   7   0   18.10    1.70
   9  -7   0    0.40    0.50
   9  -7   0   -0.60    0.60
  -9  -7   0    0.90    1.50
   9  -7   0   -0.10    0.50
   9  -7   0    0.50    0.40
  -9  -7   0    1.50    2.60
  -9  -7   0    0.00    0.40
   9  -7   0   -0.20    0.80
   9  -7   0   -0.30    0.30
   9  -7   0    0.10    0.40
  -9  -7   0    0.20    0.40
  -9  -7   0    0.00    0.30
  -9  -7   0   -2.40    2.00
   9   7   0    0.80    0.50
   9   7   0   -0.20    0.50
  -9   7   0    0.60    0.90
   9   7   0    0.10    0.50
   9   7   0    0.00    0.30
   9   7   0   -0.20    0.50
   9   7   0   -0.60    0.50
  10  -7   0    2.30    0.90
  10  -7   0    3.00    1.30
 -10  -7   0    2.00    0.60
  10  -7   0    2.70    0.80
  10  -7   0    2.90    1.10
 -10  -7   0    2.00    0.80
 -10  -7   0    0.20    3.30
 -10  -7   0    2.60    1.90
 -10  -7   0    2.30    0.60
  10  -7   0    2.30    0.80
  10  -7   0    1.60    0.60
  10   7   0    3.80    0.90
  10   7   0    2.20    0.70
  10   7   0    2.90    1.00
  10   7   0    3.10    0.70
 -10   7   0    3.90    2.30
  10   7   0    2.60    0.60
  10   7   0    2.00    0.70
 -11  -7   0    0.50    0.40
  11  -7   0    0.40    0.40
 -11  -7   0    1.30    1.80
  11  -7   0    0.80    0.40
  11  -7   0    0.90    0.70
  11  -7   0    0.40    0.40
  11  -7   0    0.30    0.40
 -11  -7   0    0.40    0.50
  11   7   0    0.90    0.50
  11   7   0   -0.20    0.50
  11   7   0    1.00    0.30
  11   7   0    0.10    0.50
  11   7   0    0.40    0.40
  11   7   0    0.70    0.50
  12  -7   0   -0.60    0.30
  12  -7   0   -0.20    0.30
 -12  -7   0    0.20    0.90
 -12  -7   0   -0.10    0.30
 -12  -7   0   -0.10    0.30
  12  -7   0    0.40    0.40
  12  -7   0    0.00    0.40
  12   7   0   -0.50    0.40
  12   7   0   -0.80    0.30
  12   7   0   -0.10    0.30
  12   7   0   -0.10    0.30
  12   7   0    0.30    0.40
 -13  -7   0    4.10    0.80
  13  -7   0    3.70    0.70
  13  -7   0    2.20    0.70
 -13  -7   0    3.20    0.80
  13  -7   0    3.20    0.90
  13   7   0    4.70    0.70
  13   7   0    3.80    0.80
  13   7   0    4.10    0.70
 -14  -7   0    3.60    0.60
  14   7   0    3.30    0.60
  14   7   0    3.80    0.80
  14   7   0    2.20    0.50
   0  -8   0   66.79    2.80
   0  -8   0   65.19    2.70
   0  -8   0   67.89    4.30
   0  -8   0   65.99    3.10
   0   8   0   67.09    3.30
   0   8   0   66.39    2.60
   0   8   0   69.99    4.10
  -1  -8   0  111.39    3.70
   1  -8   0  109.29    4.80
   1  -8   0  111.09    3.70
  -1  -8   0  101.89    3.60
   1  -8   0  105.39    3.70
   1  -8   0  102.39    4.00
  -1  -8   0  105.29    5.60
   1  -8   0  103.69    5.30
   1  -8   0  105.99    4.10
  -1  -8   0  106.89    4.00
   1   8   0  111.19    4.40
   1   8   0   99.59    3.80
  -1   8   0  102.89    3.50
  -1   8   0  110.99    5.00
   1   8   0  104.49    3.30
  -1   8   0  105.99    4.20
   1   8   0  106.39    5.10
   2  -8   0   19.90    1.60
  -2  -8   0   19.80    2.80
  -2  -8   0   21.80    2.00
   2  -8   0   19.70    1.50
   2  -8   0   20.10    2.40
   2  -8   0   19.90    1.80
   2   8   0   19.80    1.80
   2   8   0   18.20    1.80
   2   8   0   21.70    2.70
  -2   8   0   19.30    1.40
  -2   8   0   19.30    2.10
  -3  -8   0   26.00    3.40
   3  -8   0   20.20    1.90
  -3  -8   0   22.50    1.50
   3  -8   0   20.30    1.80
   3  -8   0   23.80    1.80
  -3  -8   0   22.80    1.70
   3  -8   0   23.90    2.50
   3  -8   0   22.80    1.80
   3  -8   0   22.40    1.70
   3  -8   0   27.00    1.70
  -3   8   0   24.60    1.60
  -3   8   0   23.80    2.40
   3   8   0   20.40    2.00
   3   8   0   26.10    1.60
   3   8   0   22.60    1.70
   4  -8   0   72.89    3.50
  -4  -8   0   71.49    2.30
   4  -8   0   67.89    3.30
   4  -8   0   65.49    2.80
  -4  -8   0   69.29    3.00
   4  -8   0   67.29    3.00
  -4  -8   0   67.19    2.60
   4  -8   0   68.99    3.00
   4  -8   0   67.59    3.30
   4  -8   0   68.09    4.10
   4   8   0   62.89    2.00
  -4   8   0   73.19    4.00
   4   8   0   68.69    3.10
   4   8   0   66.89    3.50
   4   8   0   68.19    3.10
  -4   8   0   67.09    2.80
   5  -8   0   54.29    2.90
   5  -8   0   56.89    3.80
  -5  -8   0   56.49    2.20
   5  -8   0   57.09    3.30
   5  -8   0   50.39    2.40
   5  -8   0   52.79    2.60
  -5  -8   0   56.29    2.50
  -5  -8   0   58.69    3.80
  -5  -8   0   57.49    2.70
   5  -8   0   53.09    2.70
  -5  -8   0   54.99    4.10
   5  -8   0   56.69    3.10
   5  -8   0   49.90    2.70
   5   8   0   58.99    3.30
  -5   8   0   56.09    3.60
   5   8   0   54.69    2.80
  -5   8   0   54.49    2.60
   5   8   0   53.39    2.80
   5   8   0   51.09    2.70
   6  -8   0  213.58    6.00
  -6  -8   0  219.28    7.80
  -6  -8   0  207.58    5.90
  -6  -8   0  205.78    8.20
   6  -8   0  200.18    5.40
   6  -8   0  220.38    7.70
   6  -8   0  219.08    7.00
   6  -8   0  209.88    6.70
   6  -8   0  209.98    6.50
   6  -8   0  217.48    7.40
  -6  -8   0  212.38    6.30
  -6  -8   0  215.08    5.30
   6  -8   0  212.38    6.00
  -6   8   0  197.08    7.40
   6   8   0  203.68    6.00
   6   8   0  198.58    5.50
   6   8   0  208.98    6.20
   6   8   0  208.88    7.00
   6   8   0  213.28    6.10
  -7  -8   0   81.99    3.40
   7  -8   0   78.99    3.70
   7  -8   0   78.39    3.40
   7  -8   0   87.49    4.20
   7  -8   0   77.09    3.40
   7  -8   0   82.49    3.90
   7  -8   0   73.49    4.10
   7  -8   0   75.79    3.30
  -7  -8   0   83.39    3.10
  -7  -8   0   84.59    3.50
   7   8   0   73.89    3.40
   7   8   0   83.99    3.70
   7   8   0   81.39    3.60
   7   8   0   79.39    3.30
  -7   8   0   81.59    4.30
   7   8   0   79.39    4.20
   8  -8   0  381.96    9.90
  -8  -8   0  383.86    8.90
  -8  -8   0  399.86   12.40
   8  -8   0  370.36   10.10
  -8  -8   0  379.66    9.00
  -8  -8   0  376.76    8.40
   8  -8   0  371.86    8.80
   8  -8   0  379.16    9.00
  -8  -8   0  358.26   13.10
   8  -8   0  389.86    9.70
   8  -8   0  371.86    9.00
   8  -8   0  388.56   10.60
   8   8   0  379.86    9.30
  -8   8   0  383.36   10.50
   8   8   0  363.86    8.60
   8   8   0  376.26    9.40
   8   8   0  387.86    9.40
   8   8   0  383.26    8.70
   8   8   0  376.16   10.40
  -9  -8   0   24.60    1.70
   9  -8   0   25.60    1.90
   9  -8   0   21.30    1.90
  -9  -8   0   25.20    3.90
  -9  -8   0   24.20    1.90
   9  -8   0   21.20    1.70
   9  -8   0   22.70    1.80
   9  -8   0   21.60    2.60
  -9  -8   0   24.70    1.70
  -9  -8   0   44.90    6.40
   9  -8   0   24.20    2.10
   9  -8   0   23.10    2.20
   9   8   0   23.70    2.30
   9   8   0   23.50    1.60
   9   8   0   24.20    1.90
   9   8   0   26.40    2.00
   9   8   0   28.20    2.10
   9   8   0   21.40    1.70
  -9   8   0   25.20    2.90
  10  -8   0    2.50    0.80
  10  -8   0    1.80    0.70
  10  -8   0    2.30    0.70
 -10  -8   0    2.30    0.60
  10  -8   0    2.00    0.60
 -10  -8   0   -0.20    2.10
  10  -8   0    3.00    0.80
  10  -8   0    2.20    0.60
 -10  -8   0    2.80    0.60
 -10  -8   0    1.80    0.60
  10   8   0    2.80    0.70
  10   8   0    2.50    0.90
  10   8   0    3.00    0.70
  10   8   0    2.40    0.60
  10   8   0    3.10    0.70
  11  -8   0   17.60    2.20
 -11  -8   0   19.10    2.60
  11  -8   0   17.30    1.80
  11  -8   0   17.90    1.40
 -11  -8   0   16.10    1.20
 -11  -8   0   16.40    1.50
 -11  -8   0   18.40    1.40
  11  -8   0   17.20    1.60
  11  -8   0   20.00    1.60
  11   8   0   17.90    1.40
  11   8   0   15.00    1.30
  11   8   0   17.60    1.90
  11   8   0   19.40    1.50
  11   8   0   17.70    1.50
 -12  -8   0    1.40    0.40
  12  -8   0    1.70    0.60
  12  -8   0    0.90    0.70
 -12  -8   0    1.40    0.50
  12  -8   0    3.30    0.80
  12  -8   0    1.20    0.40
 -12  -8   0   -0.30    2.30
  12   8   0    1.10    0.40
  12   8   0    1.60    0.80
 -13  -8   0   11.90    1.00
 -13  -8   0   12.00    0.90
  13  -8   0    8.80    0.90
  13  -8   0    8.70    0.90
  13   8   0    9.60    1.20
  13   8   0    9.90    0.80
  13   8   0   11.00    1.20
   0  -9   0   -0.50    0.50
   0  -9   0   -0.10    0.40
   0  -9   0   -0.30    0.40
   0  -9   0   -0.70    1.10
   0  -9   0   -0.80    0.50
   0  -9   0   -1.00    0.50
   0   9   0    0.70    0.80
   0   9   0    0.30    0.50
   0   9   0    0.00    0.30
   0   9   0    1.60    1.20
   0   9   0    0.20    0.40
  -1  -9   0   38.30    2.20
  -1  -9   0   36.70    2.40
   1  -9   0   34.10    2.40
  -1  -9   0   36.40    3.80
   1  -9   0   36.70    3.60
  -1  -9   0   34.30    2.00
   1  -9   0   37.90    2.50
   1  -9   0   35.30    2.10
   1  -9   0   37.80    2.20
  -1  -9   0   32.40    2.10
   1  -9   0   37.00    2.10
  -1  -9   0   36.50    2.20
   1   9   0   39.10    3.60
  -1   9   0   36.70    2.00
  -1   9   0   31.50    2.50
   1   9   0   33.60    2.10
   1   9   0   32.90    2.20
  -1   9   0   41.30    3.50
  -1   9   0   36.20    2.50
   1   9   0   36.60    2.00
   1   9   0   38.30    2.60
  -2  -9   0  245.68    6.40
   2  -9   0  264.77    7.40
   2  -9   0  269.87    6.90
  -2  -9   0  271.07   10.60
  -2  -9   0  263.17    6.80
  -2  -9   0  249.08    7.10
   2  -9   0  262.77    6.80
  -2  -9   0  257.67    6.60
   2  -9   0  242.78    9.30
   2  -9   0  261.07    6.60
   2  -9   0  255.17    7.30
   2   9   0  261.57    6.20
  -2   9   0  266.47    6.60
   2   9   0  254.97    7.60
  -2   9   0  262.07    7.70
   2   9   0  256.27    6.80
   2   9   0  265.87    9.70
  -2   9   0  254.77    8.80
   2   9   0  253.17    6.70
  -2   9   0  252.37    7.50
  -3  -9   0    6.40    1.00
   3  -9   0    5.70    1.20
   3  -9   0    3.70    1.30
  -3  -9   0    3.80    0.90
  -3  -9   0    4.60    0.90
   3  -9   0    5.70    1.20
  -3  -9   0    7.00    2.60
   3  -9   0    5.90    1.00
   3  -9   0    5.50    1.10
   3  -9   0    5.30    1.20
  -3  -9   0    8.40    1.40
  -3   9   0    4.90    1.30
   3   9   0    4.90    1.10
  -3   9   0    5.40    0.90
   3   9   0    4.40    1.10
   3   9   0    7.00    0.80
   4  -9   0   11.70    1.50
   4  -9   0   15.30    1.70
   4  -9   0   11.30    2.20
  -4  -9   0   11.90    1.00
  -4  -9   0   13.70    1.50
  -4  -9   0   11.00    1.30
   4  -9   0   13.10    1.40
   4  -9   0   11.80    1.30
   4  -9   0   11.50    1.40
  -4   9   0   12.70    1.30
   4   9   0   10.90    1.40
   4   9   0    9.00    1.40
   4   9   0   12.00    1.40
  -4   9   0   12.10    2.00
  -5  -9   0  146.09    4.10
   5  -9   0  142.19    6.60
   5  -9   0  146.39    4.90
   5  -9   0  145.59    5.30
  -5  -9   0  140.49    4.70
   5  -9   0  142.99    4.90
   5  -9   0  137.09    4.30
   5  -9   0  145.89    4.70
   5  -9   0  152.38    5.50
  -5   9   0  138.19    4.50
  -5   9   0  153.28    6.50
   5   9   0  141.69    5.00
   5   9   0  143.79    5.60
   6  -9   0   47.00    2.60
   6  -9   0   46.10    2.60
   6  -9   0   43.30    2.20
   6  -9   0   47.70    2.90
  -6  -9   0   44.00    2.20
   6  -9   0   45.70    2.70
  -6  -9   0   47.30    2.60
   6  -9   0   51.39    4.50
   6  -9   0   44.70    2.90
  -6  -9   0   43.40    1.80
  -6   9   0   41.30    2.30
  -6   9   0   46.50    3.70
   6   9   0   50.29    2.80
   6   9   0   44.80    2.70
   7  -9   0   62.89    4.10
  -7  -9   0   61.79    2.30
  -7  -9   0   66.39    3.00
   7  -9   0   63.99    2.90
   7  -9   0   65.19    3.20
   7  -9   0   66.19    3.00
   7  -9   0   66.79    3.40
  -7  -9   0   63.69    2.80
   7  -9   0   62.79    3.50
  -7   9   0   58.69    2.80
   7   9   0   63.79    3.20
   7   9   0   65.49    3.90
  -7   9   0   62.69    4.20
   7   9   0   66.99    3.20
   7   9   0   56.89    2.90
  -8  -9   0   17.80    1.60
  -8  -9   0   16.60    1.50
   8  -9   0   20.20    2.00
  -8  -9   0   10.90    2.10
   8  -9   0   17.30    1.70
   8  -9   0   17.20    1.60
   8  -9   0   19.00    2.50
  -8  -9   0   17.10    1.30
   8  -9   0   17.30    1.80
   8  -9   0   20.50    2.30
   8   9   0   17.40    1.50
  -8   9   0   16.10    2.80
  -8   9   0   19.10    1.80
   8   9   0   19.20    1.80
   8   9   0   19.90    2.10
   8   9   0   19.20    1.70
  -9  -9   0   25.30    3.40
   9  -9   0   24.10    1.90
   9  -9   0   26.10    2.00
  -9  -9   0   22.10    1.60
   9  -9   0   27.20    2.10
   9  -9   0   22.40    1.70
  -9  -9   0   23.00    1.70
   9  -9   0   25.80    1.70
  -9  -9   0   24.00    1.50
   9   9   0   22.20    1.50
   9   9   0   27.10    2.00
   9   9   0   27.50    2.40
   9   9   0   25.00    1.90
  10  -9   0    9.80    1.20
 -10  -9   0    2.90    2.20
  10  -9   0    8.10    1.20
 -10  -9   0    6.40    0.90
  10  -9   0    5.20    1.10
 -10  -9   0    6.30    0.90
 -10  -9   0    9.30    1.10
  10   9   0    5.70    1.20
  10   9   0   10.70    1.20
  10   9   0    7.40    0.90
  10   9   0    8.20    1.20
 -11  -9   0    7.70    1.10
 -11  -9   0    6.20    0.90
  11  -9   0    6.40    0.90
  11  -9   0    8.60    1.10
 -11  -9   0    4.50    0.80
  11   9   0    6.90    1.10
  11   9   0    7.60    1.20
  11   9   0    8.50    0.80
  11   9   0    5.70    1.00
 -12  -9   0   18.90    1.10
  12  -9   0   19.10    1.80
  12  -9   0   16.70    1.00
 -12  -9   0   20.30    1.40
  12  -9   0   19.80    1.30
  12   9   0   19.60    1.20
  12   9   0   21.10    1.30
  12   9   0   19.20    1.60
 -13  -9   0    0.20    0.20
  13   9   0    0.20    0.20
   0 -10   0   30.80    3.20
   0 -10   0   25.90    2.20
   0 -10   0   29.40    2.50
   0 -10   0   26.40    1.90
   0 -10   0   26.80    2.20
   0 -10   0   18.40    3.20
   0  10   0   25.00    2.00
   0  10   0   26.10    1.70
   0  10   0   31.20    3.60
   0  10   0   27.20    2.10
   0  10   0   29.00    2.40
   1 -10   0    6.50    1.60
  -1 -10   0    5.90    1.20
   1 -10   0    7.70    1.40
  -1 -10   0    6.00    1.10
   1 -10   0    3.10    1.70
  -1 -10   0    7.50    1.10
  -1 -10   0    7.50    1.10
   1 -10   0    8.80    1.60
   1 -10   0    6.90    1.30
   1 -10   0    6.10    1.10
  -1 -10   0    4.10    2.20
  -1 -10   0    5.20    1.20
   1  10   0    8.10    1.20
  -1  10   0    6.40    1.90
  -1  10   0    6.70    1.10
   1  10   0    4.30    1.90
   1  10   0    5.80    1.20
  -1  10   0    7.70    1.00
  -1  10   0    8.40    1.30
   1  10   0    7.10    0.90
   2 -10   0    2.30    0.80
   2 -10   0    2.80    0.70
  -2 -10   0    2.80    0.70
  -2 -10   0    0.70    2.70
   2 -10   0    3.20    0.90
   2 -10   0    3.00    1.00
   2 -10   0    2.80    0.80
  -2 -10   0    1.60    0.60
  -2 -10   0    0.60    0.70
  -2 -10   0    1.50    0.70
   2  10   0   -0.10    2.90
  -2  10   0    1.80    0.50
   2  10   0    2.20    0.50
   2  10   0    1.30    0.70
  -2  10   0    2.10    0.80
  -2  10   0    1.60    1.50
   2  10   0    2.00    0.80
  -2  10   0    2.10    0.80
  -2  10   0    3.10    0.80
   3 -10   0    5.20    1.00
   3 -10   0    5.40    1.20
   3 -10   0    3.50    1.40
   3 -10   0    2.90    0.80
  -3 -10   0    6.20    1.10
   3 -10   0    4.00    0.90
  -3 -10   0    3.70    0.90
   3 -10   0    5.30    1.00
  -3  10   0    5.50    1.70
   3  10   0    5.40    1.10
  -3  10   0    3.90    1.00
  -3  10   0    3.60    1.10
   3  10   0    4.30    0.70
   3  10   0    4.10    1.00
   3  10   0    5.70    1.20
  -3  10   0    3.60    0.80
  -4 -10   0   28.90    2.00
  -4 -10   0   30.00    2.00
   4 -10   0   30.90    2.10
   4 -10   0   30.40    1.90
   4 -10   0   32.00    2.40
  -4 -10   0   34.00    2.30
   4 -10   0   28.50    2.10
   4 -10   0   35.90    2.60
  -4  10   0   29.00    3.60
  -4  10   0   30.80    3.30
   4  10   0   30.60    2.10
   4  10   0   31.40    2.30
  -4  10   0   28.00    2.00
  -5 -10   0   12.10    1.40
   5 -10   0   11.00    1.30
   5 -10   0   10.80    1.30
   5 -10   0   12.00    1.60
  -5 -10   0   12.70    1.40
   5 -10   0   10.60    2.20
   5 -10   0   13.00    1.60
   5 -10   0   13.20    1.50
   5  10   0   12.50    1.40
  -5  10   0   12.20    1.30
  -5  10   0   11.90    2.50
   5  10   0   13.00    1.50
   5  10   0   13.90    1.80
   6 -10   0  313.37    7.90
   6 -10   0  300.07   10.30
  -6 -10   0  307.67    7.90
   6 -10   0  309.07    8.70
  -6 -10   0  298.67    6.10
   6 -10   0  307.47    8.50
  -6 -10   0  305.87    7.90
   6 -10   0  304.57    8.00
   6 -10   0  300.17    7.10
  -6  10   0  306.77   10.20
   6  10   0  306.17    8.00
   6  10   0  321.67    9.30
  -6  10   0  311.27    7.70
   6  10   0  298.67    8.10
   7 -10   0   92.79    4.60
   7 -10   0   99.79    4.60
  -7 -10   0   98.59    4.30
  -7  10   0  101.49    3.80
  -7  10   0   90.39    6.30
   7  10   0   95.79    4.60
   8 -10   0   22.50    2.00
  -8 -10   0   22.10    1.60
   8 -10   0   23.80    1.70
  -8 -10   0   24.30    1.90
  -8 -10   0   24.00    1.40
   8 -10   0   22.60    1.90
   8 -10   0   23.20    1.80
   8  10   0   23.80    1.80
  -8  10   0   20.80    1.80
   8  10   0   21.30    2.10
   8  10   0   25.00    1.80
   9 -10   0    0.20    0.40
   9 -10   0    1.00    0.50
  -9 -10   0    0.50    0.40
   9 -10   0    0.10    0.40
  -9 -10   0    0.00    0.40
   9 -10   0    0.30    0.50
  -9 -10   0    0.30    0.30
   9  10   0   -0.10    0.40
   9  10   0    0.40    0.40
   9  10   0    0.30    0.40
  10 -10   0   28.30    1.90
 -10 -10   0   29.20    1.80
  10 -10   0   34.90    2.60
  10 -10   0   25.70    1.50
 -10 -10   0   28.80    1.60
  10 -10   0   24.90    2.50
 -10 -10   0   30.10    1.30
  10  10   0   32.20    2.50
  10  10   0   28.60    2.10
 -10  10   0   27.20    1.70
  11 -10   0   17.20    1.40
 -11 -10   0   17.80    1.30
  11  10   0   15.60    1.40
  11  10   0   16.80    1.20
  11  10   0   18.80    1.20
  12 -10   0    0.30    0.30
 -12 -10   0    0.70    0.40
  12 -10   0    0.50    0.30
  12  10   0   -0.10    0.40
  12  10   0    0.60    0.30
   0 -11   0   -0.20    0.30
   0 -11   0   -2.50    2.10
   0 -11   0    0.00    0.40
   0 -11   0    0.30    0.50
   0 -11   0    0.10    0.50
   0  11   0    0.20    0.50
   0  11   0    0.20    0.50
   0  11   0    1.30    2.30
   0  11   0    0.20    0.30
   0  11   0    0.30    0.50
   1 -11   0    0.20    0.50
   1 -11   0   -0.30    0.40
   1 -11   0   -0.50    1.70
   1 -11   0   -0.10    0.40
  -1 -11   0    0.10    0.50
   1 -11   0    0.00    0.50
  -1 -11   0   -6.70    2.80
  -1 -11   0   -0.60    0.20
  -1 -11   0   -0.10    0.60
  -1 -11   0   -0.30    0.40
   1  11   0   -0.10    0.50
   1  11   0   -1.60    3.70
  -1  11   0   -0.30    0.50
  -1  11   0   -0.20    0.30
  -1  11   0   -0.70    0.50
  -1  11   0    0.90    2.00
   1  11   0    0.00    0.40
  -1  11   0    0.20    0.40
   1  11   0   -0.10    0.30
   2 -11   0    1.30    0.70
  -2 -11   0    1.30    0.50
  -2 -11   0    0.60    0.60
  -2 -11   0    0.80    0.70
   2 -11   0    4.90    2.00
   2 -11   0    1.40    0.50
  -2 -11   0    1.40    0.50
   2 -11   0    1.60    0.60
   2 -11   0    0.90    0.60
   2 -11   0    0.80    0.50
  -2  11   0    0.10    0.60
   2  11   0    1.00    0.60
  -2  11   0    0.60    1.60
   2  11   0    1.80    0.80
  -2  11   0    1.80    0.70
  -2  11   0    1.10    0.40
  -2  11   0    2.00    0.70
   2  11   0    1.30    0.40
  -3 -11   0   25.50    1.80
   3 -11   0   30.60    2.00
   3 -11   0   27.90    3.70
   3 -11   0   28.30    2.30
   3 -11   0   29.10    2.10
   3 -11   0   31.20    2.20
  -3 -11   0   27.20    1.80
  -3 -11   0   29.50    2.00
   3 -11   0   27.10    2.20
   3  11   0   32.00    2.30
   3  11   0   30.50    2.00
   3  11   0   26.40    2.30
  -3  11   0   24.10    1.90
  -3  11   0   26.90    2.20
  -3  11   0   29.80    2.50
  -3  11   0   32.80    2.10
  -3  11   0   29.90    3.80
   4 -11   0   11.80    1.40
  -4 -11   0   12.30    1.20
   4 -11   0    9.70    2.60
   4 -11   0   15.60    1.80
  -4 -11   0   13.90    1.40
  -4 -11   0   14.20    1.40
   4 -11   0   11.90    1.20
   4 -11   0   14.50    1.60
   4 -11   0   13.10    1.40
   4  11   0   13.30    1.50
  -4  11   0    9.80    1.60
  -4  11   0   11.90    1.30
  -4  11   0   13.20    1.40
   4  11   0   15.30    1.60
  -4  11   0   16.90    3.40
  -4  11   0    8.70    1.50
   4  11   0   15.20    1.70
   5 -11   0   -0.70    0.30
   5 -11   0   -0.20    0.40
   5 -11   0   -0.10    0.50
   5 -11   0    2.00    1.60
   5 -11   0    0.00    0.40
  -5 -11   0   -1.50    0.40
  -5 -11   0    0.60    0.50
   5 -11   0   -0.50    0.40
   5  11   0    0.20    0.30
  -5  11   0   -0.50    0.70
  -5  11   0    0.30    0.40
   5  11   0    0.70    0.60
  -5  11   0   -1.00    0.60
   5  11   0   -0.70    0.50
   6 -11   0    3.90    1.80
   6 -11   0    2.70    0.90
   6 -11   0    2.70    0.70
  -6 -11   0    4.10    0.80
   6 -11   0    2.40    0.60
   6 -11   0    2.70    0.70
   6 -11   0    2.90    0.70
  -6 -11   0    3.00    0.70
  -6  11   0    3.30    1.00
   6  11   0    3.20    0.70
   6  11   0    2.70    0.90
   6  11   0    4.10    0.90
  -6  11   0    2.10    0.90
  -6  11   0    4.90    0.90
   7 -11   0    6.30    1.20
  -7 -11   0   10.40    1.20
   7 -11   0    8.70    1.10
   7 -11   0    7.70    1.20
   7 -11   0    7.70    1.10
  -7 -11   0    8.60    1.00
  -7  11   0    7.20    1.50
   7  11   0    6.70    1.00
   7  11   0    9.40    1.20
  -7  11   0    7.60    1.10
   8 -11   0   -0.20    0.40
   8 -11   0    0.00    0.40
  -8 -11   0    0.50    0.40
   8 -11   0    0.30    0.40
   8 -11   0    0.40    0.40
  -8 -11   0    0.60    0.40
   8  11   0    0.00    0.30
   8  11   0    0.70    0.40
  -8  11   0   -0.40    0.40
  -8  11   0    0.10    1.20
   8  11   0    0.40    0.60
   9 -11   0    5.80    1.10
   9 -11   0    5.60    0.90
  -9 -11   0    5.00    0.90
  -9 -11   0    6.40    0.90
   9 -11   0    5.50    0.90
   9 -11   0    4.40    0.80
  -9  11   0    6.10    0.90
   9  11   0    3.40    1.10
   9  11   0    5.80    0.80
   9  11   0    7.40    1.30
  -9  11   0    3.40    1.00
 -10 -11   0    0.90    0.30
  10 -11   0    0.90    0.40
 -10 -11   0    1.20    0.40
  10 -11   0    1.00    0.50
  10 -11   0    0.60    0.40
  10 -11   0    0.60    0.40
  10  11   0    0.80    0.40
 -10  11   0    0.70    0.50
  10  11   0    0.10    0.40
  10  11   0    1.30    0.40
 -11 -11   0    7.90    0.70
  11 -11   0    8.60    0.90
  11 -11   0    8.90    0.80
  11 -11   0    7.10    0.70
  11  11   0    7.60    0.70
  11  11   0    7.70    0.70
   0 -12   0    2.80    3.70
   0 -12   0   -0.20    0.30
   0 -12   0   -0.30    0.30
   0 -12   0    0.40    0.50
   0  12   0   -0.10    0.60
   0  12   0    0.10    0.30
   0  12   0   -1.50    0.70
  -1 -12   0   17.90    1.50
   1 -12   0   17.60    1.60
  -1 -12   0   18.10    1.90
  -1 -12   0   20.20    1.70
   1 -12   0   19.60    1.70
   1 -12   0    9.50    3.60
   1 -12   0   18.90    1.90
  -1  12   0   17.10    1.50
   1  12   0   20.80    1.40
  -1  12   0   18.40    1.90
  -1  12   0   19.90    1.80
   1  12   0   18.70    2.00
   1  12   0   16.20    2.00
  -1  12   0   19.40    4.50
  -1  12   0   19.10    1.60
   2 -12   0   46.20    5.70
  -2 -12   0   40.30    2.20
  -2 -12   0   39.60    2.40
   2 -12   0   37.40    3.30
   2 -12   0   40.80    2.40
   2 -12   0   37.00    2.20
  -2  12   0   34.50    2.00
   2  12   0   38.40    2.80
   2  12   0   38.60    1.70
  -2  12   0   36.60    2.70
  -2  12   0   41.10    2.30
  -2  12   0   29.00    5.70
  -2  12   0   42.00    3.20
   2  12   0   43.20    2.30
  -3 -12   0    0.10    0.40
   3 -12   0    0.10    0.40
   3 -12   0   -2.70    2.00
  -3 -12   0    0.30    0.50
   3 -12   0    0.20    0.30
  -3 -12   0   -0.20    0.40
   3 -12   0   -0.20    0.40
   3 -12   0    0.50    0.50
   3 -12   0   -0.10    0.40
   3  12   0    0.10    0.60
  -3  12   0   -0.20    0.50
  -3  12   0    0.00    0.40
  -3  12   0    0.60    0.70
   3  12   0   -0.90    0.40
  -3  12   0    0.30    0.40
   3  12   0    0.60    0.50
  -4 -12   0   21.30    1.70
   4 -12   0   21.20    1.80
   4 -12   0   23.70    1.60
  -4 -12   0   24.20    1.60
  -4 -12   0   20.70    1.60
   4 -12   0   21.40    1.80
   4 -12   0   23.50    2.00
   4 -12   0   25.00    2.00
  -4  12   0   17.80    2.40
   4  12   0   24.20    2.20
  -4  12   0   20.30    1.70
   4  12   0   22.80    1.70
  -4  12   0   22.70    1.90
   4  12   0   24.60    2.00
  -4  12   0   23.60    1.70
  -5 -12   0    6.90    1.00
   5 -12   0    5.70    1.00
   5 -12   0    8.80    1.10
   5 -12   0    8.20    1.30
  -5 -12   0    6.90    1.00
   5 -12   0    7.50    1.00
   5 -12   0    8.70    1.30
   5  12   0    9.00    1.20
   5  12   0    7.00    1.20
  -5  12   0    7.50    1.20
  -5  12   0    7.80    1.40
   5  12   0    8.50    1.10
   6 -12   0    0.30    0.40
   6 -12   0    0.50    0.30
  -6 -12   0   -0.40    0.30
   6 -12   0   -0.10    0.40
  -6 -12   0    0.00    0.30
   6 -12   0   -0.30    0.50
   6 -12   0    0.70    0.40
   6  12   0    0.30    0.40
  -6  12   0   -1.30    0.60
   6  12   0    0.50    0.60
  -6  12   0    0.50    0.30
   6  12   0   -0.10    0.30
  -6  12   0    0.50    0.50
  -7 -12   0    1.60    0.60
  -7 -12   0    1.10    0.50
   7 -12   0    1.60    0.50
   7 -12   0    1.30    0.50
   7 -12   0    2.00    0.50
   7 -12   0    0.80    0.60
  -7  12   0    0.80    0.70
  -7  12   0    1.80    0.50
   7  12   0    0.80    0.40
   7  12   0    0.90    0.50
   7  12   0    0.60    0.40
   8 -12   0    0.40    0.40
  -8 -12   0    0.50    0.30
   8 -12   0   -0.50    0.30
   8 -12   0    0.40    0.40
  -8 -12   0    0.10    0.30
   8 -12   0   -0.20    0.30
   8  12   0    0.40    0.30
   8  12   0    0.10    0.30
  -8  12   0   -0.40    0.50
  -8  12   0    0.10    0.30
   9 -12   0    0.10    0.30
   9 -12   0    0.00    0.20
  -9 -12   0   -0.10    0.30
  -9 -12   0    0.10    0.30
   9 -12   0    0.10    0.20
   9 -12   0   -0.10    0.20
  -9  12   0   -0.20    0.30
   9  12   0   -0.70    0.40
   9  12   0    0.30    0.30
  10 -12   0    3.20    0.60
 -10 -12   0    2.60    0.50
  10 -12   0    3.30    0.50
  10  12   0    3.70    0.50
   0 -13   0   -0.10    0.30
   0 -13   0    0.10    0.30
   0 -13   0    0.20    0.30
   0 -13   0    0.60    0.40
   0  13   0    0.10    0.30
   0  13   0   -0.10    0.60
  -1 -13   0   15.00    1.50
   1 -13   0   11.70    1.30
   1 -13   0   13.90    1.40
  -1 -13   0   14.80    1.40
   1 -13   0   15.30    1.40
  -1 -13   0   16.20    1.40
   1 -13   0   16.20    1.60
  -1  13   0   17.60    1.80
  -1  13   0   14.30    1.20
   1  13   0   14.80    1.50
   1  13   0   12.60    1.30
   1  13   0   14.10    1.00
   1  13   0   16.10    1.80
   2 -13   0    0.00    0.40
   2 -13   0    1.10    0.40
   2 -13   0    0.40    0.40
  -2 -13   0    0.40    0.40
  -2 -13   0    0.20    0.40
   2 -13   0    0.30    0.30
   2  13   0   -1.10    0.40
   2  13   0    0.40    0.40
  -2  13   0    0.20    0.40
  -2  13   0    1.60    0.70
   2  13   0   -0.60    0.50
  -2  13   0    0.60    0.30
   3 -13   0    5.70    0.90
   3 -13   0    4.70    0.80
   3 -13   0    6.70    1.10
   3 -13   0    4.10    0.80
  -3 -13   0    6.40    1.00
   3  13   0    3.20    0.80
  -3  13   0    6.40    0.90
  -3  13   0    6.20    1.10
   3  13   0    6.70    1.10
   4 -13   0    8.00    1.20
   4 -13   0    4.60    0.90
   4 -13   0    5.00    0.90
   4 -13   0    5.20    0.90
  -4 -13   0    5.50    0.90
  -4  13   0    5.60    0.90
  -4  13   0    2.90    0.90
   4  13   0    3.60    0.70
   4  13   0    5.90    1.20
   4  13   0    7.60    1.10
  -4  13   0    3.60    1.00
  -5 -13   0    1.50    0.50
  -5 -13   0    0.40    0.30
   5 -13   0   -0.30    0.30
   5 -13   0   -0.20    0.40
   5 -13   0   -0.20    0.30
   5  13   0    0.50    0.40
   5  13   0    0.30    0.40
  -5  13   0    0.40    0.80
  -5  13   0   -0.30    0.40
  -5  13   0   -0.10    0.30
   5  13   0    0.30    0.30
  -6 -13   0   -0.20    0.30
   6 -13   0    0.00    0.20
   6 -13   0   -0.20    0.30
  -6 -13   0   -0.70    0.60
   6 -13   0   -0.10    0.20
   6  13   0   -0.80    0.50
   6  13   0   -0.10    0.20
  -6  13   0   -0.30    0.20
   6  13   0    0.40    0.40
  -6  13   0   -0.20    0.30
  -7 -13   0   18.20    1.10
   7 -13   0   18.60    1.30
   7 -13   0   17.00    1.40
  -7 -13   0   18.00    1.20
   7 -13   0   18.70    1.20
  -7  13   0   19.50    1.30
   7  13   0   17.50    1.30
   7  13   0   16.00    1.00
  -7  13   0   19.10    1.40
   8 -13   0    2.80    0.60
   8 -13   0    3.80    0.60
  -8 -13   0    1.50    0.40
   8 -13   0    2.80    0.50
  -8 -13   0    2.80    0.50
  -8  13   0    3.50    0.80
   8  13   0    3.30    0.60
  -8  13   0    2.20    0.40
   9 -13   0    0.50    0.20
   9 -13   0    0.40    0.20
   0 -14   0   32.50    1.80
   0 -14   0   29.80    2.10
   0  14   0   29.40    2.10
   0  14   0   34.10    2.00
  -1 -14   0    9.00    0.90
  -1 -14   0    7.70    0.90
   1 -14   0    6.40    0.90
   1 -14   0    6.20    0.80
   1 -14   0    7.70    1.00
   1  14   0    8.70    1.10
   1  14   0    6.50    1.30
  -1  14   0    7.90    1.10
  -1  14   0    7.20    0.80
  -1  14   0    6.90    1.40
   2 -14   0    0.10    0.30
  -2 -14   0    0.60    0.70
   2 -14   0    1.00    0.50
   2 -14   0    0.30    0.60
   2 -14   0    0.60    0.40
  -2 -14   0    0.60    0.40
   2  14   0    1.00    0.60
   2  14   0    0.30    0.60
  -2  14   0   -1.00    0.80
  -2  14   0    0.20    0.20
   3 -14   0   -0.10    0.30
   3 -14   0   -0.10    0.20
  -3 -14   0   -0.20    0.30
   3 -14   0   -0.30    0.30
   3 -14   0   -0.10    0.30
   3  14   0   -0.60    0.50
  -3  14   0   -0.20    0.30
   3  14   0    0.00    0.30
   4 -14   0    0.80    0.30
  -4 -14   0    0.90    0.30
   4 -14   0    1.00    0.40
   4 -14   0    0.60    0.40
   4 -14   0    0.10    0.30
   4  14   0    0.60    0.40
   4  14   0    0.80    0.60
  -4  14   0    1.10    0.40
   5 -14   0    9.50    1.00
  -5 -14   0    9.10    0.90
   5 -14   0    9.80    0.90
   5 -14   0    9.00    1.10
   5  14   0    8.80    0.90
  -5  14   0   10.90    0.90
   5  14   0    6.00    1.20
   6 -14   0   -0.10    0.20
   6 -14   0    0.20    0.20
  -6 -14   0    0.00    0.20
   6 -14   0    0.30    0.20
   6  14   0    0.00    0.20
  -6  14   0   -0.30    0.30
   7 -14   0    2.60    0.50
   7 -14   0    2.80    0.50
  -7 -14   0    2.50    0.40
   7  14   0    3.20    0.50
   0 -15   0    0.20    0.20
   0 -15   0    0.00    0.20
   0  15   0    0.10    0.30
   1 -15   0    0.40    0.20
  -1 -15   0    1.10    0.30
  -1 -15   0    0.50    0.20
   1 -15   0    1.20    0.30
  -1  15   0    0.10    0.20
   1  15   0    0.60    0.50
  -2 -15   0    7.70    0.70
   2 -15   0    6.20    0.60
   2  15   0    6.70    0.80
  -3 -15   0   -0.10    0.20
   3 -15   0   -0.20    0.30
   3  15   0    0.10    0.20
  -3  15   0   -0.30    0.20
  -4 -15   0    5.80    0.60
  -4  15   0    5.90    0.60
   4  15   0    4.40    0.60
  16   0  -1   -0.20    0.20
  16   0  -1   -0.20    0.40
  16   0  -1    0.30    0.30
  16   0  -1   -0.10    0.20
  15   0  -1    1.40    0.60
  15   0  -1    1.20    0.40
  15   0  -1    3.80    0.80
 -15   0   1    0.00    1.00
  14   0  -1    0.00    0.30
  14   0  -1   -0.30    0.30
  14   0  -1   -0.10    0.40
 -14   0   1   -2.40    2.60
  14   0  -1   -0.30    0.40
 -14   0   1    0.50    0.50
  14   0  -1    0.20    0.30
  13   0  -1    7.70    1.30
  13   0  -1    7.10    1.30
 -13   0   1    4.50    2.10
 -13   0   1    5.20    1.00
  13   0  -1    8.80    1.20
  13   0  -1    6.10    1.20
  13   0  -1    7.20    1.00
 -13   0   1    5.80    1.90
  13   0  -1    8.40    1.40
 -13   0   1    3.90    2.70
  12   0  -1   -0.20    0.50
  12   0  -1   -0.50    0.50
  12   0  -1   -0.20    0.50
  12   0  -1   -0.90    0.40
  12   0  -1    0.10    0.40
 -12   0   1   -1.80    1.80
  12   0  -1   -0.10    0.40
  12   0  -1   -0.70    0.60
 -12   0   1    2.30    1.40
 -12   0   1   -0.90    1.20
  12   0  -1    0.30    0.40
 -12   0   1    1.00    0.60
 -11   0   1    0.80    1.40
  11   0  -1    0.70    0.60
  11   0  -1    1.50    0.70
  11   0  -1    0.70    0.80
  11   0  -1    1.30    0.70
  11   0  -1    0.90    0.90
  11   0  -1    2.00    0.60
 -11   0   1    1.90    1.00
  11   0  -1    1.50    0.70
  11   0  -1    1.30    0.70
  11   0  -1    1.00    0.60
 -10   0   1   -0.20    0.70
  10   0  -1    0.00    0.50
  10   0  -1   -0.80    0.40
  10   0  -1    0.40    0.50
  10   0  -1   -0.40    0.60
  10   0  -1   -0.40    0.40
 -10   0   1    1.90    1.30
  10   0  -1   -0.50    0.40
  10   0  -1   -0.40    0.50
  10   0  -1   -0.30    0.50
  -9   0   1    2.00    1.30
   9   0  -1    0.70    0.50
   9   0  -1    1.20    0.60
   9   0  -1    1.20    0.50
   9   0  -1    0.30    0.50
   9   0  -1    1.00    0.60
   8   0  -1   -0.30    0.40
   8   0  -1   -0.10    1.40
  -8   0   1    0.90    0.80
  -8   0   1    0.10    0.40
   8   0  -1    0.10    0.40
   8   0  -1    0.10    0.60
  -7   0   1    6.60    1.30
   7   0  -1    5.60    1.00
   7   0  -1    2.40    0.90
   7   0  -1    5.10    0.90
   6   0  -1   -0.30    0.40
  -6   0   1   -0.70    0.60
   6   0  -1   -0.50    0.60
   6   0  -1    0.80    0.60
  -6   0   1   -0.20    0.30
   5   0  -1   44.30    2.30
  -5   0   1   42.30    1.60
   5   0  -1   44.50    2.00
   5   0  -1   45.60    2.40
  -5   0   1   43.20    1.80
  -4   0   1    0.10    0.20
   4   0  -1    0.10    0.40
  -4   0   1    0.30    0.30
   4   0  -1    0.20    0.30
   3   0  -1   65.29    2.30
  -3   0   1   60.39    1.70
  -3   0   1   62.99    1.70
   3   0  -1   62.99    1.90
  -2   0   1    0.00    0.20
  -2   0   1    0.00    0.20
  -2   0   1    0.10    0.20
  -2   0   1    0.10    0.10
  -1   0   1    4.70    0.40
  -1   0   1    4.50    0.40
   1   0  -1    5.60    0.40
  -1   0   1    4.50    0.40
   1   0  -1    4.60    0.40
  -1   0   1    5.00    0.40
   0   0   1   -0.10    0.10
   0   0  -1    0.00    0.10
   0   0   1    0.00    0.10
   0   0   1    0.10    0.10
   1   0   1   19.10    1.00
   1   0   1   20.00    0.40
   1   0   1   19.40    1.10
   1   0   1   19.20    0.40
   2   0   1   -0.30    0.30
   2   0   1   -0.30    0.40
   2   0   1    0.10    0.10
   2   0   1    0.10    0.10
   3   0   1   26.40    0.90
   3   0   1   27.50    1.70
   3   0   1   25.70    0.90
   3   0   1   24.40    1.70
   4   0   1    0.10    0.20
   4   0   1   -0.50    0.30
   4   0   1    0.50    0.40
   4   0   1    0.00    0.20
   5   0   1  209.68    4.90
   5   0   1  199.28    7.40
  -5   0  -1  213.98    4.10
   5   0   1  216.08    5.40
   5   0   1  220.98    6.50
   5   0   1  222.58    6.30
  -5   0  -1  208.48    4.10
   6   0   1   -0.30    0.60
   6   0   1   -0.10    0.50
  -6   0  -1    0.80    0.40
   6   0   1    0.00    0.50
  -6   0  -1   -0.20    0.30
   6   0   1   -0.30    0.50
   6   0   1   -0.40    0.30
   6   0   1    0.00    0.50
   7   0   1  103.49    5.50
  -7   0  -1   96.69    3.60
   7   0   1   97.79    3.80
   7   0   1   96.79    3.80
   7   0   1   92.89    3.90
  -7   0  -1   98.69    3.30
   7   0   1   99.59    4.60
   8   0   1    0.40    0.50
   8   0   1    0.40    0.50
   8   0   1   -1.00    0.40
   8   0   1    0.10    0.40
   8   0   1   -0.10    0.70
   8   0   1    0.00    0.50
   8   0   1   -0.40    0.50
   8   0   1    0.60    0.60
  -8   0  -1   -1.00    0.50
   8   0   1    0.00    0.50
  -9   0  -1    8.30    1.40
   9   0   1    4.70    1.40
   9   0   1    5.70    1.10
   9   0   1    5.90    1.00
   9   0   1    7.60    1.10
   9   0   1    8.60    1.20
   9   0   1    5.00    1.40
   9   0   1    3.90    0.90
   9   0   1    5.90    1.10
   9   0   1    7.30    1.30
  10   0   1    0.30    0.60
  10   0   1   -0.50    0.40
  10   0   1    0.50    0.50
  10   0   1    0.40    0.70
 -10   0  -1    1.70    2.40
  10   0   1   -0.20    0.40
 -10   0  -1    1.00    0.60
  10   0   1    0.00    0.40
  10   0   1    0.30    0.50
  11   0   1    8.00    1.30
 -11   0  -1    6.00    2.70
  11   0   1    6.80    1.10
  11   0   1    4.20    1.00
  11   0   1    6.50    1.10
  11   0   1    6.80    1.30
  11   0   1    6.40    1.40
 -11   0  -1    5.60    1.30
  11   0   1    5.40    1.60
  11   0   1    6.20    1.10
  12   0   1   -0.20    0.40
  12   0   1    0.30    0.50
  12   0   1   -0.20    0.50
  12   0   1    0.10    0.40
  12   0   1   -0.20    0.60
  12   0   1   -0.30    0.60
 -13   0  -1   -0.90    0.60
  13   0   1   -0.10    0.40
  13   0   1   -0.70    0.40
  13   0   1    0.20    0.60
  13   0   1    0.20    0.30
 -13   0  -1    1.80    1.90
  13   0   1    0.70    0.40
  13   0   1   -0.10    0.40
  13   0   1   -0.10    0.40
  14   0   1    0.20    0.40
 -14   0  -1   -1.00    0.50
  14   0   1    0.20    0.50
  14   0   1    0.40    0.40
  14   0   1    0.40    0.40
  14   0   1   -0.10    0.40
  15   0   1  114.29    3.20
  15   0   1  116.49    3.50
 -16  -1   1   28.30    1.50
  16  -1  -1   29.80    1.40
  16  -1  -1   30.70    1.50
 -16  -1   1   28.90    1.60
  16   1  -1   24.60    1.50
  16   1  -1   29.10    1.50
  16   1  -1   30.50    1.50
  15  -1  -1  102.59    3.40
 -15  -1   1  100.39    3.60
  15  -1  -1  103.79    4.10
  15  -1  -1  107.99    3.50
  15  -1  -1  102.59    3.10
  15  -1  -1  105.79    3.50
 -15  -1   1  105.69    3.40
 -15  -1   1   98.79    5.10
  15   1  -1  100.09    4.70
  15   1  -1  103.09    3.40
  15   1  -1  101.49    3.30
 -15   1   1   97.69    5.00
 -15   1   1  106.89    3.40
  14  -1  -1    9.40    1.20
  14  -1  -1    9.00    1.20
  14  -1  -1    9.20    1.20
 -14  -1   1    8.40    2.50
  14  -1  -1    8.30    1.00
  14  -1  -1   10.40    1.40
 -14  -1   1    8.40    1.10
 -14   1   1    7.40    1.60
 -14   1   1    8.70    2.50
  14   1  -1    8.10    1.10
  14   1  -1    9.30    1.20
  14   1  -1    7.20    1.30
  14   1  -1   10.50    1.40
  14   1  -1    8.10    1.10
  14   1  -1    8.30    1.20
  13  -1  -1    1.50    0.70
 -13  -1   1    2.00    0.70
 -13  -1   1   -0.80    1.30
  13  -1  -1    0.70    0.50
  13  -1  -1    1.00    0.60
  13  -1  -1    0.60    0.50
 -13  -1   1    2.90    1.80
 -13  -1   1    2.00    2.80
  13  -1  -1    0.30    0.60
  13  -1  -1    0.30    0.50
  13  -1  -1    1.40    0.50
  13   1  -1    1.70    0.70
  13   1  -1    1.70    0.80
 -13   1   1    0.20    1.70
 -13   1   1   -1.10    0.80
  13   1  -1    1.80    0.50
  13   1  -1    2.40    0.70
  13   1  -1    1.00    0.60
 -13   1   1    4.80    3.20
 -13   1   1    4.20    1.80
  13   1  -1    1.20    0.50
 -12  -1   1    0.70    1.30
  12  -1  -1    2.90    0.80
  12  -1  -1    2.20    0.70
  12  -1  -1    2.90    0.80
 -12  -1   1    2.60    0.60
  12  -1  -1    3.80    1.10
 -12  -1   1    2.00    1.70
  12  -1  -1    1.30    0.70
 -12  -1   1    3.10    1.40
  12  -1  -1    2.30    0.80
  12   1  -1    1.90    0.60
 -12   1   1    1.60    1.20
 -12   1   1    3.20    2.60
  12   1  -1    2.90    0.60
  12   1  -1    2.00    0.80
  12   1  -1    3.60    0.90
  12   1  -1    2.30    0.90
 -12   1   1    2.50    1.60
  12   1  -1    4.60    0.90
  12   1  -1    2.40    0.70
  11  -1  -1    6.10    1.20
 -11  -1   1    4.50    1.30
  11  -1  -1    4.90    1.00
  11  -1  -1    3.50    0.80
  11  -1  -1    6.40    1.10
  11  -1  -1    5.00    1.00
  11  -1  -1    3.80    1.00
 -11  -1   1    5.20    2.10
  11  -1  -1    5.60    1.00
 -11  -1   1    6.80    1.10
  11   1  -1    4.60    1.00
  11   1  -1    5.40    1.20
  11   1  -1    3.50    0.90
  11   1  -1    3.60    1.00
  11   1  -1    6.70    1.30
  11   1  -1    5.10    1.30
 -11   1   1    4.30    2.10
  11   1  -1    8.00    1.30
 -11   1   1    4.70    1.20
  11   1  -1    5.80    1.20
  11   1  -1    4.80    1.10
 -10  -1   1   20.60    2.30
 -10  -1   1   25.30    3.40
 -10  -1   1   20.80    1.60
  10  -1  -1   20.40    1.80
  10  -1  -1   18.90    1.80
  10  -1  -1   18.40    1.90
  10  -1  -1   20.00    2.40
  10  -1  -1   15.90    1.60
  10  -1  -1   13.60    1.70
  10  -1  -1   16.60    1.70
  10  -1  -1   19.00    1.60
  10  -1  -1   18.70    1.70
  10   1  -1   20.00    1.70
  10   1  -1   21.00    2.30
 -10   1   1   19.00    3.10
  10   1  -1   19.20    1.90
  10   1  -1   18.10    1.60
 -10   1   1   17.30    2.00
  10   1  -1   18.50    1.70
  10   1  -1   13.30    1.80
  10   1  -1   20.10    1.90
  10   1  -1   18.30    1.70
  10   1  -1   18.50    1.80
   9  -1  -1   18.10    1.70
  -9  -1   1   14.80    2.60
   9  -1  -1   15.70    1.30
   9  -1  -1   16.30    1.60
   9  -1  -1   18.50    1.70
  -9  -1   1   18.20    2.00
   9  -1  -1   14.20    1.90
   9  -1  -1   13.30    1.40
   9  -1  -1   16.50    1.50
   9  -1  -1   15.50    1.60
   9   1  -1   18.20    1.80
   9   1  -1   16.60    1.40
   9   1  -1   14.70    2.00
   9   1  -1   17.10    1.70
   9   1  -1   17.50    1.50
   9   1  -1   18.10    1.70
  -9   1   1   15.10    2.60
   9   1  -1   16.00    1.60
   9   1  -1   12.10    1.40
  -8  -1   1   42.50    2.60
   8  -1  -1   39.00    2.90
   8  -1  -1   43.70    2.50
   8  -1  -1   42.00    2.40
   8  -1  -1   47.60    3.00
  -8  -1   1   45.70    3.60
  -8   1   1   45.70    2.30
  -8   1   1   46.10    3.50
   8   1  -1   46.50    2.60
   8   1  -1   42.30    2.50
   8   1  -1   45.30    3.00
  -8   1   1   45.10    3.10
   7  -1  -1   43.20    2.60
   7  -1  -1   42.00    2.40
   7  -1  -1   41.80    2.30
   7  -1  -1   42.50    2.20
   7   1  -1   41.30    2.20
   7   1  -1   39.50    3.70
   7   1  -1   43.00    2.30
   7   1  -1   42.50    2.80
  -7   1   1   40.50    1.90
  -7   1   1   51.19    3.00
  -6  -1   1   48.50    2.90
   6  -1  -1   52.89    2.70
  -6  -1   1   50.49    2.30
   6  -1  -1   55.09    2.90
   6  -1  -1   59.09    2.40
   6   1  -1   52.89    3.00
   6   1  -1   56.19    2.90
  -6   1   1   54.29    1.90
   6   1  -1   55.99    3.20
  -5  -1   1  541.15   10.30
   5  -1  -1  530.85   10.90
   5  -1  -1  528.65   10.00
  -5  -1   1  515.65   10.70
   5  -1  -1  535.65   11.10
   5   1  -1  524.85   11.20
   5   1  -1  546.55   11.50
  -5   1   1  530.05    9.10
  -4  -1   1 4555.14   72.09
   4  -1  -1 4569.74   72.39
  -4  -1   1 4344.07   71.59
   4  -1  -1 4512.55   71.39
   4   1  -1 4455.35   72.79
   4   1  -1 4616.04   74.29
   4   1  -1 4527.45   72.59
  -4   1   1 4427.96   70.19
  -4   1   1 4637.94   70.29
  -3  -1   1 8507.05  144.69
   3   1  -1 9999.00  147.19
  -2  -1   1   67.69    2.20
  -2  -1   1   69.19    2.00
   2  -1  -1   65.99    1.80
  -2  -1   1   68.09    2.00
  -2   1   1   70.29    1.60
  -2   1   1   67.79    1.50
  -2   1   1   69.19    1.90
   2   1  -1   66.39    1.90
  -1  -1   1 1980.60   31.10
  -1  -1   1 1936.61   31.10
  -1  -1   1 1905.01   31.10
   1  -1  -1 2070.49   31.00
  -1   1   1 1903.11   30.70
  -1   1   1 1904.91   30.90
  -1   1   1 1899.11   30.90
   1   1  -1 1957.10   31.00
   1  -1   1    3.90    0.50
  -1  -1  -1    4.30    0.50
  -1  -1  -1    4.90    0.50
   1   1   1    3.10    0.50
   1   1   1    4.50    0.60
   1   1   1    4.00    0.50
   2  -1   1  703.63   13.00
  -2  -1  -1  710.03   12.20
  -2  -1  -1  709.93   12.30
   2  -1   1  755.12   13.90
   2   1   1  736.33   12.70
   2   1   1  727.03   14.40
   2   1   1  716.43   13.50
   2   1   1  701.13   13.20
   3  -1   1 2218.78   36.70
  -3  -1  -1 2159.08   35.00
   3  -1   1 2218.28   36.40
  -3  -1  -1 2112.89   35.00
   3   1   1 2175.88   36.90
   3   1   1 2163.98   36.60
   3   1   1 2129.79   35.50
   3   1   1 2217.28   35.60
   4  -1   1 1563.84   27.00
   4  -1   1 1537.25   27.40
  -4  -1  -1 1499.75   25.30
   4  -1   1 1562.64   27.10
  -4  -1  -1 1531.85   25.50
   4   1   1 1504.05   26.10
   4   1   1 1497.45   27.80
   4   1   1 1497.95   26.00
   4   1   1 1576.44   27.50
   4   1   1 1542.35   27.20
   5  -1   1 1524.05   27.60
   5  -1   1 1504.95   24.40
   5  -1   1 1551.74   27.40
   5  -1   1 1544.05   28.20
   5  -1   1 1564.24   24.50
  -5  -1  -1 1462.25   25.60
  -5  -1  -1 1519.85   26.00
   5   1   1 1515.45   27.90
   5   1   1 1488.15   26.60
   5   1   1 1531.45   27.60
   5   1   1 1538.75   28.60
   5   1   1 1516.35   26.50
   6  -1   1  161.98    5.80
   6  -1   1  162.18    5.60
   6  -1   1  163.88    3.90
   6  -1   1  156.18    4.70
   6  -1   1  160.48    4.80
  -6  -1  -1  154.08    4.90
   6  -1   1  167.58    6.20
  -6  -1  -1  159.08    4.60
   6   1   1  163.98    5.10
   6   1   1  153.88    5.20
   6   1   1  161.98    6.00
   6   1   1  162.28    4.80
   6   1   1  173.18    5.90
   7  -1   1   73.19    2.80
  -7  -1  -1   70.59    3.10
   7  -1   1   71.49    4.00
   7  -1   1   69.09    3.70
   7  -1   1   68.79    3.10
   7  -1   1   73.89    3.20
   7   1   1   71.99    3.90
   7   1   1   68.59    4.00
   7   1   1   63.59    3.10
  -7   1  -1   73.09    2.30
   7   1   1   66.99    3.10
  -7   1  -1   70.59    2.10
   8  -1   1  155.98    5.20
   8  -1   1  148.29    4.60
   8  -1   1  147.89    4.60
   8  -1   1  148.99    4.60
   8  -1   1  158.98    6.60
   8  -1   1  157.18    5.20
  -8  -1  -1  153.78    5.70
   8  -1   1  154.28    4.80
   8  -1   1  157.58    6.30
   8   1   1  155.38    6.40
   8   1   1  156.58    5.40
   8   1   1  146.79    6.20
  -8   1  -1  157.48    4.80
   8   1   1  148.89    6.60
   8   1   1  142.39    4.60
   8   1   1  147.09    4.50
   8   1   1  160.08    5.40
  -8   1  -1  151.68    4.30
   9  -1   1    0.40    0.50
   9  -1   1    0.50    0.60
   9  -1   1    0.40    0.50
  -9  -1  -1    0.60    0.60
   9  -1   1    1.50    0.50
   9  -1   1    1.10    0.60
   9  -1   1    0.70    0.50
   9  -1   1    0.60    0.90
   9  -1   1    0.50    0.60
   9  -1   1    2.70    0.90
  -9   1  -1    1.30    0.70
   9   1   1    0.20    0.50
   9   1   1   -0.10    0.40
   9   1   1    1.90    0.70
   9   1   1    0.40    1.00
   9   1   1    0.30    0.80
   9   1   1    0.80    0.60
   9   1   1    0.80    0.50
   9   1   1    1.10    0.60
   9   1   1   -0.20    0.50
  10  -1   1   52.29    2.80
  10  -1   1   51.99    3.10
  10  -1   1   51.39    3.10
  10  -1   1   53.79    2.90
 -10  -1  -1   52.59    4.80
  10  -1   1   52.59    3.90
  10  -1   1   52.39    2.70
 -10  -1  -1   47.00    3.40
  10  -1   1   50.29    2.60
  10   1   1   52.79    2.80
  10   1   1   46.40    2.90
  10   1   1   54.59    3.00
  10   1   1   51.79    3.20
 -10   1  -1   50.19    3.10
  10   1   1   53.29    3.90
  10   1   1   53.19    3.20
  10   1   1   48.30    2.70
  11  -1   1    6.50    1.10
  11  -1   1    4.80    1.00
  11  -1   1    3.80    1.00
  11  -1   1    3.80    1.00
 -11  -1  -1    4.00    1.50
  11  -1   1    4.10    0.90
  11  -1   1    1.90    1.30
 -11  -1  -1    2.90    2.40
 -11  -1  -1    3.00    1.00
  11  -1   1    7.50    1.10
  11  -1   1    4.80    1.10
 -11   1  -1    6.30    1.50
  11   1   1    6.10    1.00
  11   1   1    6.10    1.00
 -11   1  -1    1.20    2.30
  11   1   1    6.50    1.50
  11   1   1    6.40    1.00
  11   1   1    5.00    1.00
  11   1   1    5.90    1.10
  11   1   1    4.50    1.20
  11   1   1    6.00    1.20
 -12  -1  -1    8.40    4.50
  12  -1   1    5.20    1.20
  12  -1   1    3.40    0.90
  12  -1   1    4.20    0.90
  12  -1   1    4.90    1.00
  12  -1   1    3.80    0.80
 -12  -1  -1    4.00    0.80
 -12  -1  -1    5.10    2.00
  12   1   1    4.40    1.50
 -12   1  -1    2.60    1.60
  12   1   1    4.60    1.30
  12   1   1    4.00    1.40
  12   1   1    3.70    0.90
 -12   1  -1    7.50    3.10
  12   1   1    5.00    0.90
  12   1   1    3.20    0.80
  12   1   1    3.60    1.10
  13  -1   1   19.10    1.60
  13  -1   1   14.60    1.70
  13  -1   1   18.10    1.80
  13  -1   1   19.70    1.60
 -13  -1  -1   16.60    1.60
  13  -1   1   17.80    1.50
  13  -1   1   18.10    1.50
 -13  -1  -1    9.70    2.40
  13   1   1   17.30    1.70
 -13   1  -1   12.20    2.70
  13   1   1   17.00    1.50
  13   1   1   18.30    1.60
  13   1   1   15.40    1.40
  13   1   1   18.10    1.50
  13   1   1   18.00    1.90
  13   1   1   16.20    1.40
  14  -1   1  302.27    6.80
  14  -1   1  321.67    7.30
  14  -1   1  296.07    8.00
 -14  -1  -1  309.47    7.10
  14   1   1  314.67    7.50
  14   1   1  343.77    9.90
  14   1   1  326.47    9.70
  14   1   1  346.97    9.10
  15  -1   1    8.60    0.80
  15  -1   1    6.90    1.40
 -15  -1  -1    8.10    0.90
  15  -1   1    7.70    0.70
  15   1   1    8.20    0.80
  15   1   1   10.20    1.40
  15   1   1    8.20    0.80
  15   1   1    6.20    1.40
  16  -2  -1    0.00    0.20
 -16  -2   1    0.30    0.30
  16  -2  -1    0.90    0.50
  16  -2  -1    0.00    0.20
 -16  -2   1    0.60    0.40
  16   2  -1   -0.60    0.40
  16   2  -1    0.20    0.30
  16   2  -1    0.20    0.30
  16   2  -1    0.30    0.40
  16   2  -1   -0.20    0.30
 -15  -2   1    1.40    0.90
  15  -2  -1    1.30    0.50
  15  -2  -1    1.70    0.40
  15  -2  -1    1.20    0.50
  15  -2  -1    2.50    0.70
 -15  -2   1    1.20    0.50
 -15  -2   1    1.70    0.60
  15   2  -1    1.40    0.50
 -15   2   1    0.50    0.80
  15   2  -1    1.60    0.50
  15   2  -1    2.60    0.50
  15   2  -1    1.90    0.50
  15   2  -1    1.90    0.60
  14  -2  -1    3.80    0.80
 -14  -2   1    4.50    0.90
  14  -2  -1    7.10    1.00
  14  -2  -1    5.30    1.10
 -14  -2   1    5.10    1.00
  14  -2  -1    5.70    1.10
  14  -2  -1    4.70    1.00
  14   2  -1    3.00    0.80
  14   2  -1    5.30    1.00
  14   2  -1    7.40    1.30
  14   2  -1    5.00    0.90
  14   2  -1    5.70    0.90
 -14   2   1    2.70    1.30
 -14   2   1    3.00    0.90
  14   2  -1    5.70    1.00
  13  -2  -1    0.30    0.40
 -13  -2   1    1.00    0.90
  13  -2  -1    0.30    0.50
  13  -2  -1    0.50    0.50
 -13  -2   1    1.00    0.50
 -13  -2   1    2.60    2.10
 -13  -2   1    1.10    2.70
  13  -2  -1    1.00    0.60
  13  -2  -1    1.30    0.70
  13  -2  -1    1.00    0.50
 -13  -2   1    0.40    1.30
  13  -2  -1    0.90    0.60
 -13   2   1   -1.80    2.00
  13   2  -1    1.00    0.50
  13   2  -1    0.90    0.70
  13   2  -1    0.50    0.60
  13   2  -1    1.10    0.50
  13   2  -1    1.00    0.50
  13   2  -1    1.80    0.50
 -13   2   1    0.40    1.90
  12  -2  -1    8.90    1.20
  12  -2  -1    7.00    1.30
  12  -2  -1    8.80    1.30
 -12  -2   1    6.10    2.00
 -12  -2   1    8.30    1.20
  12  -2  -1    8.50    1.30
  12  -2  -1    7.90    1.30
  12  -2  -1   10.80    1.30
 -12  -2   1    5.40    2.40
  12  -2  -1    8.20    1.30
 -12  -2   1    9.00    2.30
  12   2  -1   10.70    1.40
  12   2  -1    7.80    1.20
  12   2  -1   10.40    1.30
 -12   2   1    7.80    1.80
  12   2  -1    6.10    1.10
  12   2  -1    9.10    1.50
 -12   2   1    5.40    3.10
  12   2  -1   10.00    1.30
  12   2  -1    9.60    1.60
 -12   2   1    7.40    2.30
  11  -2  -1    7.00    1.30
  11  -2  -1    5.50    1.00
  11  -2  -1    5.90    1.10
  11  -2  -1    6.80    1.30
 -11  -2   1    3.10    1.90
  11  -2  -1    7.00    1.10
 -11  -2   1    7.20    1.10
  11  -2  -1    8.00    1.30
 -11  -2   1    6.30    1.80
  11  -2  -1    6.10    1.20
 -11   2   1    8.50    1.80
 -11   2   1    6.90    2.20
  11   2  -1    4.60    1.10
 -11   2   1    6.20    1.90
  11   2  -1    6.00    1.20
  11   2  -1    4.60    1.20
  11   2  -1    8.70    1.20
  11   2  -1    5.50    1.10
  11   2  -1    7.50    1.20
  11   2  -1    5.40    1.10
  10  -2  -1   40.00    2.30
  10  -2  -1   41.80    2.50
 -10  -2   1   47.50    4.50
  10  -2  -1   44.90    2.50
  10  -2  -1   43.90    2.40
  10  -2  -1   45.00    2.60
  10  -2  -1   44.60    2.80
 -10  -2   1   49.50    3.60
  10  -2  -1   40.50    3.20
 -10  -2   1   42.60    2.20
  10  -2  -1   43.30    2.70
  10   2  -1   46.30    2.50
  10   2  -1   43.50    3.50
  10   2  -1   45.40    2.90
 -10   2   1   45.90    3.00
  10   2  -1   43.50    2.40
  10   2  -1   49.10    3.00
  10   2  -1   43.90    2.50
 -10   2   1   45.10    4.30
  10   2  -1   45.10    2.50
  10   2  -1   47.10    2.60
  10   2  -1   43.40    2.50
  -9  -2   1    0.00    0.50
   9  -2  -1    1.30    0.50
   9  -2  -1    1.20    0.60
  -9  -2   1    1.50    1.00
  -9  -2   1    0.50    0.70
   9  -2  -1    0.60    0.60
   9  -2  -1    0.90    0.60
   9  -2  -1    1.20    0.60
   9  -2  -1    0.30    0.50
   9  -2  -1   -0.40    0.70
   9  -2  -1    1.50    0.60
   9   2  -1    2.20    0.80
  -9   2   1    0.70    0.50
   9   2  -1    1.10    0.50
   9   2  -1    1.20    0.60
   9   2  -1    0.50    0.50
   9   2  -1    1.50    0.90
   9   2  -1    1.90    0.70
  -9   2   1    0.90    1.00
   9   2  -1    1.80    0.60
  -8  -2   1   28.30    1.70
   8  -2  -1   26.10    2.20
  -8  -2   1   24.10    2.20
  -8  -2   1   33.90    3.20
   8  -2  -1   24.10    2.20
   8  -2  -1   27.00    1.90
   8  -2  -1   29.90    2.10
  -8   2   1   26.60    1.70
  -8   2   1   27.60    2.80
   8   2  -1   28.10    1.90
   8   2  -1   28.40    2.10
   8   2  -1   29.10    2.50
  -8   2   1   26.30    2.30
   8   2  -1   28.70    2.00
  -7  -2   1   62.79    3.90
   7  -2  -1   70.19    3.00
   7  -2  -1   71.59    3.40
   7  -2  -1   75.09    3.00
   7  -2  -1   72.09    2.90
  -7  -2   1   70.19    3.30
  -7   2   1   69.69    3.80
   7   2  -1   71.89    3.10
   7   2  -1   72.89    3.70
  -7   2   1   71.09    2.60
  -7   2   1   74.19    2.40
   7   2  -1   69.89    3.10
   6  -2  -1   38.60    2.10
   6  -2  -1   39.90    1.90
   6  -2  -1   43.10    2.30
   6   2  -1   43.80    2.20
  -6   2   1   41.80    1.50
   6   2  -1   42.10    2.60
   6   2  -1   39.70    2.10
  -6   2   1   43.50    1.50
  -5  -2   1    2.70    0.70
   5  -2  -1    3.40    0.80
   5   2  -1    3.50    0.90
  -5   2   1    3.70    0.30
   5   2  -1    4.50    1.00
  -4  -2   1   94.19    3.10
  -4  -2   1   92.19    3.10
   4  -2  -1   92.89    2.60
   4   2  -1   93.69    3.30
   4   2  -1   96.79    3.50
  -3  -2   1  138.79    3.80
   3  -2  -1  140.29    3.40
  -3  -2   1  137.59    3.80
  -3   2   1  137.29    3.50
  -3   2   1  139.59    2.70
   3   2  -1  138.29    3.60
  -3   2   1  134.99    2.70
  -2  -2   1   17.50    1.10
  -2  -2   1   18.10    1.20
   2  -2  -1   17.00    1.10
   2   2  -1   18.10    1.10
  -2   2   1   17.90    0.80
  -2   2   1   15.90    0.80
  -2   2   1   16.30    0.80
  -1  -2   1   29.30    1.40
  -1  -2   1   29.10    1.30
  -1  -2   1   30.10    1.20
   1  -2  -1   29.90    0.90
   1   2  -1   32.00    1.30
  -1   2   1   26.60    0.80
  -1   2   1   26.30    1.30
  -1   2   1   29.00    1.20
   0  -2  -1  147.09    3.80
   0  -2   1  146.79    3.20
   0  -2  -1  154.68    3.50
   0  -2   1  149.79    3.80
   0   2   1  155.68    3.90
   0   2   1  152.48    3.30
   0   2  -1  154.18    3.30
   0   2   1  150.98    3.50
   1  -2   1   17.80    0.90
  -1  -2  -1   18.00    1.10
  -1  -2  -1   18.10    1.20
   1   2   1   17.00    1.10
   1   2   1   16.60    1.00
   1   2   1   18.90    1.10
   1   2   1   17.50    1.20
   2  -2   1  255.47    5.60
  -2  -2  -1  263.17    5.70
  -2  -2  -1  257.17    5.70
   2  -2   1  264.47    5.80
   2   2   1  261.47    6.20
   2   2   1  265.67    6.10
   2   2   1  264.17    6.10
   3  -2   1    5.10    0.90
  -3  -2  -1    4.70    0.70
   3  -2   1    5.00    0.90
   3   2   1    5.20    0.80
   3   2   1    4.80    0.90
   3   2   1    4.90    0.90
   3   2   1    4.20    0.90
   4  -2   1   46.80    2.50
  -4  -2  -1   47.70    2.20
   4  -2   1   47.40    2.40
   4  -2   1   47.20    2.40
   4   2   1   43.90    2.90
   4   2   1   46.60    2.80
   4   2   1   45.50    2.60
   4   2   1   48.50    2.50
   4   2   1   49.10    2.60
   5  -2   1  138.59    4.80
   5  -2   1  138.39    4.60
  -5  -2  -1  136.49    4.30
   5  -2   1  137.99    5.10
   5   2   1  142.69    5.20
   5   2   1  132.29    5.30
   5   2   1  142.69    5.50
   5   2   1  139.49    4.90
   6  -2   1   39.50    2.60
   6  -2   1   40.90    2.70
  -6  -2  -1   38.90    2.30
   6  -2   1   39.90    1.30
   6  -2   1   40.70    2.20
   6  -2   1   38.40    2.20
   6   2   1   37.20    2.20
   6   2   1   40.30    2.30
   6   2   1   40.30    2.80
   6   2   1   36.80    2.70
   7  -2   1   20.80    1.60
   7  -2   1   21.60    2.20
   7  -2   1   21.10    1.70
  -7  -2  -1   21.10    1.90
   7  -2   1   23.00    2.10
   7  -2   1   19.60    1.30
   7   2   1   20.20    2.40
   7   2   1   20.90    2.20
   7   2   1   24.30    2.00
   7   2   1   19.70    1.80
   8  -2   1  115.99    5.50
   8  -2   1  120.99    5.30
   8  -2   1  115.69    4.40
   8  -2   1  124.39    3.90
   8  -2   1  118.79    4.00
   8  -2   1  116.19    3.90
  -8  -2  -1  120.39    5.00
   8  -2   1  110.29    5.50
   8   2   1  119.09    4.70
  -8   2  -1  120.89    3.40
  -8   2  -1  120.69    3.20
   8   2   1  117.79    5.60
   8   2   1  117.99    3.90
   8   2   1  114.49    5.80
   8   2   1  121.39    4.30
   8   2   1  125.29    4.60
   8   2   1  115.29    4.10
   8   2   1  119.89    4.20
   8   2   1  118.69    4.10
   9  -2   1    6.30    1.50
   9  -2   1    7.90    1.20
   9  -2   1    9.40    1.60
   9  -2   1    5.80    1.20
   9  -2   1    9.10    1.30
   9  -2   1    8.40    1.20
   9  -2   1    9.00    1.30
   9  -2   1    7.40    1.40
   9  -2   1   10.60    1.30
  -9  -2  -1    8.10    1.30
   9   2   1    9.50    1.40
   9   2   1    8.40    1.20
   9   2   1    6.50    1.10
   9   2   1    8.80    1.30
   9   2   1   11.10    1.40
   9   2   1   11.00    1.30
  -9   2  -1    8.40    1.10
   9   2   1   11.20    1.70
   9   2   1    7.80    1.20
  10  -2   1   34.60    2.30
  10  -2   1   37.80    2.50
  10  -2   1   36.20    2.20
  10  -2   1   37.30    2.30
  10  -2   1   38.50    2.70
  10  -2   1   35.50    2.20
  10  -2   1   39.50    2.40
 -10  -2  -1   35.50    2.00
  10  -2   1   32.70    2.30
 -10  -2  -1   37.40    3.30
 -10  -2  -1   39.80    4.50
  10  -2   1   35.70    3.10
  10   2   1   36.90    2.30
  10   2   1   37.40    2.40
  10   2   1   36.50    3.40
 -10   2  -1   30.80    2.30
  10   2   1   39.60    2.80
  10   2   1   41.30    2.40
  10   2   1   36.60    2.50
  10   2   1   36.30    2.20
  10   2   1   36.20    2.70
 -10   2  -1   34.30    4.60
  11  -2   1    1.40    0.70
  11  -2   1    0.80    0.80
  11  -2   1    0.20    0.70
 -11  -2  -1    0.40    2.00
  11  -2   1   -1.00    0.90
  11  -2   1    1.20    0.60
 -11  -2  -1    0.60    0.50
  11  -2   1    0.60    0.40
  11  -2   1    0.90    0.50
 -11  -2  -1   -0.30    1.10
  11  -2   1    0.80    0.70
  11   2   1    1.20    1.10
  11   2   1    1.80    0.70
  11   2   1   -0.10    0.60
  11   2   1    1.00    0.60
  11   2   1    0.40    0.50
  11   2   1    0.30    0.50
 -11   2  -1    0.80    1.00
 -11   2  -1    0.50    2.30
  11   2   1    0.50    0.50
  11   2   1    0.70    0.50
  12  -2   1   11.90    1.20
 -12  -2  -1   10.30    1.30
  12  -2   1   10.70    1.30
  12  -2   1    8.30    1.10
 -12  -2  -1   11.10    2.30
  12  -2   1    9.80    1.50
 -12  -2  -1   12.00    3.30
  12  -2   1   12.10    1.60
  12  -2   1    9.30    1.20
  12   2   1    9.20    1.30
 -12   2  -1   11.60    4.00
 -12   2  -1   11.00    2.00
  12   2   1   10.00    1.30
  12   2   1   11.70    1.30
 -12   2  -1   10.00    2.30
  12   2   1    7.80    1.40
  12   2   1    8.30    1.20
  12   2   1   11.10    1.50
  12   2   1   10.50    1.20
  13  -2   1    0.20    0.50
 -13  -2  -1   -0.20    0.50
  13  -2   1    0.00    0.40
  13  -2   1    0.70    0.40
  13  -2   1    0.00    0.40
 -13  -2  -1   -0.20    1.40
  13  -2   1    0.10    0.60
  13  -2   1   -0.10    0.40
  13   2   1    0.00    0.30
  13   2   1   -0.30    0.40
  13   2   1   -0.10    0.60
  13   2   1    0.00    0.30
 -13   2  -1   -4.40    2.30
  13   2   1    0.50    0.30
  13   2   1    0.60    0.60
  13   2   1    0.40    0.40
  14  -2   1   13.60    1.20
  14  -2   1   11.30    1.10
  14  -2   1   15.30    1.20
  14  -2   1   14.00    1.00
 -14  -2  -1   16.50    2.00
  14   2   1   18.00    2.00
  14   2   1   13.40    1.40
  14   2   1   16.00    1.40
  14   2   1   13.80    1.70
  14   2   1   16.10    1.80
  14   2   1   12.10    1.40
 -15  -2  -1   38.20    1.80
 -15  -2  -1   41.30    1.80
  15  -2   1   41.50    1.60
  15   2   1   37.10    2.50
  15   2   1   38.30    1.70
 -16  -3   1    0.40    0.30
  16  -3  -1   -0.10    0.20
  16  -3  -1    0.10    0.30
 -16  -3   1    0.30    0.30
  16   3  -1   -0.20    0.40
  16   3  -1    0.40    0.30
  16   3  -1    0.30    0.30
 -15  -3   1    6.20    0.90
 -15  -3   1    6.80    1.00
  15  -3  -1    6.00    0.80
  15  -3  -1    7.50    0.90
  15  -3  -1    5.50    0.80
  15  -3  -1    6.00    1.10
  15   3  -1    6.70    0.80
  15   3  -1    6.00    0.80
  15   3  -1    6.70    0.90
  15   3  -1    7.10    0.90
  15   3  -1    6.10    1.00
  14  -3  -1    0.00    0.40
  14  -3  -1    0.10    0.60
 -14  -3   1   -1.30    1.60
 -14  -3   1    0.10    0.50
  14  -3  -1    0.00    0.40
  14  -3  -1   -0.30    0.50
  14  -3  -1    0.00    0.30
  14  -3  -1   -0.10    0.40
 -14  -3   1    0.30    0.40
  14   3  -1    0.00    0.40
  14   3  -1   -0.10    0.30
  14   3  -1    0.40    0.50
  14   3  -1    0.00    0.50
  14   3  -1   -0.20    0.30
 -13  -3   1   -0.20    1.40
  13  -3  -1    0.70    0.40
 -13  -3   1    1.30    0.60
 -13  -3   1    0.40    0.40
  13  -3  -1    0.50    0.50
  13  -3  -1    1.20    0.50
  13  -3  -1    0.40    0.50
  13  -3  -1    0.90    0.50
  13  -3  -1    0.90    0.50
  13   3  -1    0.40    0.40
  13   3  -1    0.50    0.70
 -13   3   1   -1.20    2.00
  13   3  -1    0.30    0.40
 -13   3   1    1.30    2.50
  13   3  -1    0.80    0.70
  13   3  -1    0.50    0.50
  13   3  -1   -0.60    0.30
  12  -3  -1   10.00    1.50
  12  -3  -1    9.50    1.30
 -12  -3   1   10.70    1.20
 -12  -3   1    9.70    2.90
  12  -3  -1    9.10    1.20
  12  -3  -1    8.40    1.40
  12  -3  -1   10.40    1.30
 -12  -3   1    7.70    2.20
 -12  -3   1    7.80    1.60
  12  -3  -1    9.30    1.10
 -12  -3   1   11.70    2.40
  12  -3  -1    9.40    1.20
  12   3  -1    9.60    1.30
  12   3  -1    9.10    1.30
 -12   3   1    6.70    2.50
  12   3  -1   11.00    1.40
  12   3  -1   10.90    1.50
 -12   3   1    7.10    3.50
  12   3  -1    9.70    1.50
 -12   3   1   11.60    2.40
  12   3  -1    9.60    1.20
  12   3  -1    9.10    1.20
  11  -3  -1   34.20    2.40
  11  -3  -1   35.50    2.30
  11  -3  -1   34.10    2.30
  11  -3  -1   31.00    2.20
 -11  -3   1   32.70    3.50
 -11  -3   1   34.20    2.10
  11  -3  -1   33.50    3.10
  11  -3  -1   35.30    2.10
 -11  -3   1   31.90    4.70
  11  -3  -1   30.30    2.30
 -11   3   1   30.80    3.50
  11   3  -1   34.10    2.20
  11   3  -1   32.20    2.20
  11   3  -1   30.60    2.20
  11   3  -1   32.00    2.10
  11   3  -1   31.70    2.60
  11   3  -1   31.10    2.30
 -11   3   1   34.30    4.70
  11   3  -1   33.10    2.60
  10  -3  -1   19.30    1.80
  10  -3  -1   21.40    1.80
  10  -3  -1   20.40    1.90
  10  -3  -1   23.40    1.90
  10  -3  -1   20.40    1.60
  10  -3  -1   21.40    1.80
 -10  -3   1   19.10    1.50
  10  -3  -1   18.10    1.90
 -10  -3   1   16.20    3.10
 -10  -3   1   20.00    2.60
  10  -3  -1   21.20    1.80
  10   3  -1   22.00    2.00
 -10   3   1   22.00    2.00
 -10   3   1   14.10    2.80
  10   3  -1   21.30    2.70
  10   3  -1   19.10    1.70
  10   3  -1   20.20    1.80
 -10   3   1   21.00    2.70
  10   3  -1   22.30    1.80
  10   3  -1   21.20    2.00
  10   3  -1   22.80    1.80
  10   3  -1   20.70    1.80
   9  -3  -1  183.08    5.50
  -9  -3   1  188.38    8.60
   9  -3  -1  192.28    6.10
  -9  -3   1  181.88    7.10
  -9  -3   1  177.68    5.20
   9  -3  -1  179.98    5.30
   9  -3  -1  171.28    5.00
   9  -3  -1  179.78    5.50
   9  -3  -1  178.78    5.60
   9  -3  -1  181.98    5.00
   9  -3  -1  179.88    5.40
   9   3  -1  192.78    6.20
   9   3  -1  182.98    5.40
   9   3  -1  181.28    5.30
   9   3  -1  181.88    5.40
   9   3  -1  182.98    7.90
   9   3  -1  180.18    5.40
   9   3  -1  184.28    6.00
   9   3  -1  175.18    5.40
  -9   3   1  179.48    7.60
  -9   3   1  184.88    5.50
  -8  -3   1   59.99    2.40
   8  -3  -1   62.09    3.10
   8  -3  -1   65.59    3.30
   8  -3  -1   63.29    3.40
   8  -3  -1   65.29    2.90
  -8  -3   1   57.49    3.60
  -8  -3   1   65.69    4.60
   8  -3  -1   59.59    3.10
   8  -3  -1   62.29    2.80
   8  -3  -1   62.79    2.80
   8   3  -1   65.69    2.90
   8   3  -1   65.39    3.90
   8   3  -1   63.79    2.80
   8   3  -1   62.09    2.70
   8   3  -1   63.99    2.90
  -8   3   1   63.59    2.70
   8   3  -1   65.09    2.90
  -8   3   1   65.39    3.10
   8   3  -1   65.89    3.20
   8   3  -1   65.39    3.20
  -8   3   1   66.69    4.10
  -7  -3   1  213.78    7.00
  -7  -3   1  219.48    8.00
   7  -3  -1  219.38    6.00
   7  -3  -1  224.58    6.20
  -7  -3   1  212.98    5.10
   7  -3  -1  222.38    6.40
   7  -3  -1  212.78    5.60
   7   3  -1  221.98    6.20
   7   3  -1  221.08    6.10
  -7   3   1  216.28    7.00
  -7   3   1  219.68    5.10
  -7   3   1  224.88    5.30
   7   3  -1  224.48    7.10
   6  -3  -1  342.47    8.10
  -6  -3   1  333.27    9.50
   6  -3  -1  338.07    7.90
   6  -3  -1  338.47    7.60
  -6  -3   1  339.97    8.70
  -6   3   1  345.27    8.70
   6   3  -1  343.17    8.00
  -6   3   1  339.17    6.60
   6   3  -1  339.37    7.90
  -6   3   1  341.87    6.60
   6   3  -1  342.67    8.80
  -5  -3   1    9.30    1.50
   5  -3  -1   11.70    1.30
  -5  -3   1   10.90    1.20
  -5   3   1   10.20    1.20
   5   3  -1   11.30    1.40
  -5   3   1   10.40    0.80
  -5   3   1   11.00    0.70
   4  -3  -1   32.20    1.70
  -4  -3   1   35.80    2.20
  -4  -3   1   32.10    2.10
  -4  -3   1   35.10    2.00
  -4   3   1   32.40    1.70
  -4   3   1   33.10    1.30
  -4   3   1   34.20    1.30
   4   3  -1   33.60    1.90
  -3  -3   1  442.66    9.40
   3  -3  -1  447.26    9.00
  -3  -3   1  451.25    9.60
  -3  -3   1  449.95    9.40
   3   3  -1  447.56    9.20
  -3   3   1  451.05    8.30
  -3   3   1  454.45    8.50
  -3   3   1  440.16    8.20
  -3   3   1  439.76    8.30
  -2  -3   1   11.30    1.50
  -2  -3   1   12.40    1.10
  -2  -3   1   12.10    1.40
  -2   3   1   12.60    1.00
  -2   3   1   12.50    0.90
   2   3  -1   12.30    1.00
  -2   3   1   12.10    0.50
  -1  -3   1 2455.75   39.10
  -1  -3   1 2430.36   39.20
  -1  -3   1 2485.45   39.60
  -1  -3   1 2474.55   40.00
   1  -3  -1 2281.07   39.60
   1   3  -1 2461.55   39.70
  -1   3   1 2461.95   39.50
   0  -3  -1 1232.18   21.50
   0  -3  -1 1216.38   21.00
   0  -3   1 1214.78   20.10
   0  -3   1 1221.98   21.10
   0   3  -1 1240.28   20.60
   0   3   1 1225.48   21.00
   0   3   1 1274.57   20.20
   1  -3   1 1253.77   21.00
   1  -3   1 1256.77   20.50
  -1  -3  -1 1256.97   21.50
  -1  -3  -1 1268.07   22.00
   1   3   1 1208.08   21.30
   1   3   1 1219.88   21.30
  -1   3  -1 1212.08   20.40
   1   3   1 1314.37   23.40
  -1   3  -1 1252.67   20.60
  -2  -3  -1 2938.51   47.50
   2  -3   1 2909.21   46.40
   2  -3   1 2889.21   46.30
  -2  -3  -1 2951.60   47.30
   2   3   1 2793.92   47.10
   2   3   1 2787.02   46.70
   2   3   1 2873.61   47.80
   2   3   1 2905.11   47.50
  -3  -3  -1  675.53   13.50
  -3  -3  -1  664.53   13.40
   3  -3   1  713.53   13.00
   3  -3   1  699.03   13.20
   3   3   1  698.63   14.20
   3   3   1  714.33   13.90
   3   3   1  706.53   13.70
   3   3   1  710.13   14.30
  -4  -3  -1  528.65   11.30
   4  -3   1  525.95   10.80
   4  -3   1  538.05   11.00
   4  -3   1  526.05   11.30
   4   3   1  524.25   11.80
   4   3   1  552.14   11.70
   4   3   1  524.25   12.20
   5  -3   1  492.35   10.70
   5  -3   1  488.45   11.20
  -5  -3  -1  473.05   10.80
   5  -3   1  499.85   10.90
   5   3   1  475.85   10.30
   5   3   1  496.05   11.40
   5   3   1  477.35   10.30
   5   3   1  475.45   11.60
   6  -3   1  350.66    8.90
  -6  -3  -1  354.56    9.20
   6  -3   1  366.16    6.50
   6  -3   1  354.26    8.10
   6  -3   1  355.56    9.20
   6  -3   1  352.56    8.30
   6   3   1  365.16    8.60
   6   3   1  369.66    8.80
   6   3   1  356.36   10.00
   6   3   1  366.66    9.80
   7  -3   1 2753.92   47.90
   7  -3   1 2770.92   44.50
   7  -3   1 2779.32   46.40
  -7  -3  -1 2792.02   48.50
  -7  -3  -1 2700.63   45.40
   7  -3   1 2813.32   46.80
   7  -3   1 2843.72   48.50
   7   3   1 2837.42   47.20
   7   3   1 2727.73   46.00
   7   3   1 2690.03   46.10
   7   3   1 2793.22   49.20
   7   3   1 2811.52   49.99
   7   3   1 2729.13   46.10
   7   3   1 2672.63   46.20
   7   3   1 2819.72   47.10
  -8  -3  -1  445.96    9.50
   8  -3   1  456.25   10.30
   8  -3   1  452.05    9.10
   8  -3   1  443.86    9.80
  -8  -3  -1  465.45   12.10
   8  -3   1  427.16    9.50
   8  -3   1  440.66    9.90
   8  -3   1  452.15   10.70
   8  -3   1  451.75   10.60
   8  -3   1  430.86   10.10
   8  -3   1  453.15   11.40
   8   3   1  453.45   11.00
   8   3   1  465.35   10.20
   8   3   1  461.05   10.20
   8   3   1  448.66   10.30
   8   3   1  469.95   11.00
  -8   3  -1  454.95    8.00
   8   3   1  459.55   10.20
   8   3   1  459.15   13.20
   8   3   1  450.25    9.80
   8   3   1  452.25   12.40
  -9  -3  -1   32.40    2.00
   9  -3   1   34.20    2.10
   9  -3   1   32.60    2.80
  -9  -3  -1   37.70    4.20
   9  -3   1   34.50    2.50
  -9  -3  -1   31.90    3.10
   9  -3   1   35.30    2.20
   9  -3   1   33.40    2.10
   9  -3   1   33.00    2.20
   9  -3   1   33.60    2.00
   9  -3   1   32.80    2.20
   9  -3   1   37.70    2.40
   9   3   1   36.40    2.20
   9   3   1   34.80    2.30
  -9   3  -1   33.60    1.80
   9   3   1   36.90    2.60
   9   3   1   32.90    3.00
   9   3   1   34.40    2.30
  -9   3  -1   32.90    3.70
   9   3   1   33.00    2.20
   9   3   1   35.80    2.60
   9   3   1   34.40    2.20
  10  -3   1    5.30    1.10
  10  -3   1    7.50    1.00
 -10  -3  -1    3.90    1.70
  10  -3   1    4.40    1.00
  10  -3   1    6.30    1.20
 -10  -3  -1    5.00    1.10
  10  -3   1    5.60    1.10
  10  -3   1    3.90    0.80
 -10  -3  -1    5.70    2.20
  10  -3   1    5.10    1.10
  10  -3   1    7.00    1.30
 -10   3  -1    6.90    1.30
  10   3   1    5.80    1.10
  10   3   1    6.70    1.20
  10   3   1    6.70    1.10
  10   3   1    6.10    1.20
 -10   3  -1    7.00    2.30
  10   3   1    7.70    1.30
  10   3   1    6.60    1.20
  10   3   1    3.90    1.50
  10   3   1    8.30    1.40
 -11  -3  -1    2.00    0.60
  11  -3   1    2.20    0.60
  11  -3   1    1.90    0.70
  11  -3   1    2.30    0.60
 -11  -3  -1    2.70    1.50
  11  -3   1    2.10    0.70
  11  -3   1    2.30    0.70
  11  -3   1    0.70    0.50
  11  -3   1    2.10    0.70
 -11  -3  -1   -0.30    2.30
  11   3   1    1.50    0.60
 -11   3  -1    1.80    1.20
  11   3   1    2.90    0.80
  11   3   1    2.70    0.90
  11   3   1    2.80    0.80
  11   3   1    1.30    1.10
  11   3   1    4.20    0.90
  11   3   1    2.70    0.80
  11   3   1    1.80    0.70
 -11   3  -1    1.50    2.80
  12  -3   1   22.30    1.70
 -12  -3  -1   18.70    2.00
  12  -3   1   20.00    1.70
 -12  -3  -1   16.30    4.00
  12  -3   1   17.00    1.60
  12  -3   1   17.40    1.70
 -12  -3  -1   18.90    1.60
  12  -3   1   20.80    2.00
  12  -3   1   19.50    1.40
  12   3   1   21.10    1.60
  12   3   1   20.00    1.70
  12   3   1   21.90    1.90
  12   3   1   20.30    1.60
  12   3   1   21.70    2.10
 -12   3  -1   29.10    4.20
  12   3   1   20.50    2.00
  12   3   1   23.50    1.90
 -13  -3  -1    0.50    0.40
  13  -3   1    0.10    0.40
  13  -3   1   -0.40    0.40
  13  -3   1    0.50    0.50
  13  -3   1    0.70    0.60
  13  -3   1   -0.70    0.30
 -13  -3  -1    0.50    0.60
  13   3   1   -0.10    0.40
  13   3   1   -0.10    0.30
  13   3   1    0.50    0.40
  13   3   1    0.10    0.30
  13   3   1   -0.30    0.40
  13   3   1    0.70    0.40
  14  -3   1    3.40    0.60
  14  -3   1    4.50    0.90
  14  -3   1    4.40    0.80
  14  -3   1    5.30    0.80
 -14  -3  -1    4.60    1.10
  14   3   1    6.70    0.90
  14   3   1    5.00    0.80
  14   3   1    5.10    1.00
  14   3   1    6.30    1.00
  14   3   1    5.20    0.80
  15  -3   1    1.50    0.40
 -15  -3  -1    1.80    0.40
 -15  -3  -1    1.00    0.40
  15   3   1    2.70    0.60
  15   3   1    1.30    0.50
  15   3   1    1.30    0.40
  15   3   1    1.00    0.30
 -16  -4   1    0.10    0.20
  16   4  -1    0.00    0.20
  16   4  -1   -0.10    0.20
 -15  -4   1    0.80    0.30
  15  -4  -1    1.10    0.40
 -15  -4   1    0.20    1.40
  15  -4  -1    0.30    0.50
 -15  -4   1    1.00    0.50
 -15  -4   1    1.00    0.60
  15  -4  -1    1.00    0.30
  15   4  -1    1.20    0.40
  15   4  -1    0.70    0.30
  15   4  -1    0.90    0.40
  15   4  -1    1.30    0.50
  15   4  -1    1.20    0.40
  14  -4  -1   -0.40    0.30
  14  -4  -1    0.20    0.40
 -14  -4   1   -0.10    0.30
  14  -4  -1   -0.30    0.40
  14  -4  -1    0.10    0.30
 -14  -4   1   -0.50    0.40
  14  -4  -1   -0.80    0.50
 -14  -4   1   -0.10    0.90
  14   4  -1   -0.50    0.30
  14   4  -1    0.20    0.30
  14   4  -1   -0.20    0.30
  14   4  -1   -0.10    0.30
  14   4  -1   -0.30    0.30
  13  -4  -1    0.10    0.40
  13  -4  -1    0.30    0.40
 -13  -4   1   -1.20    1.40
  13  -4  -1   -0.40    0.40
 -13  -4   1    0.00    0.40
 -13  -4   1   -0.20    0.60
  13  -4  -1    0.00    0.30
  13   4  -1    0.10    0.40
  13   4  -1    0.10    0.30
  13   4  -1   -0.50    0.20
  13   4  -1   -0.50    0.50
  13   4  -1    0.30    0.30
  13   4  -1   -0.80    0.30
 -12  -4   1   12.30    3.40
 -12  -4   1    9.10    1.60
  12  -4  -1   10.50    1.30
 -12  -4   1    7.00    2.60
  12  -4  -1   10.60    1.50
  12  -4  -1   10.60    1.70
 -12  -4   1   12.00    1.30
  12  -4  -1    9.50    1.40
  12  -4  -1   10.70    1.30
 -12  -4   1   11.30    2.60
 -12   4   1    5.60    1.80
  12   4  -1    9.50    1.30
  12   4  -1   11.10    1.70
  12   4  -1    8.80    1.30
  12   4  -1   10.60    1.40
 -12   4   1    8.30    1.90
  12   4  -1   12.60    1.80
  12   4  -1    9.20    1.20
 -11  -4   1    2.40    1.50
 -11  -4   1    2.80    1.60
 -11  -4   1    2.60    0.90
  11  -4  -1    2.20    0.80
  11  -4  -1    3.30    0.90
  11  -4  -1    3.10    0.90
  11  -4  -1    1.60    0.70
  11  -4  -1    1.40    0.70
  11  -4  -1    2.30    0.80
 -11  -4   1    2.10    1.90
  11  -4  -1    1.60    0.90
 -11  -4   1    2.40    0.60
  11  -4  -1    1.10    0.70
 -11   4   1    2.50    1.00
  11   4  -1    1.40    0.80
  11   4  -1    1.70    0.70
 -11   4   1    0.20    1.80
  11   4  -1    2.40    0.80
  11   4  -1    2.00    0.80
  11   4  -1    2.60    0.60
  11   4  -1    2.70    0.80
  11   4  -1    2.10    0.70
 -10  -4   1   24.40    3.30
  10  -4  -1   21.60    1.90
 -10  -4   1   19.10    3.30
  10  -4  -1   21.30    1.80
  10  -4  -1   20.80    1.90
  10  -4  -1   22.50    2.00
 -10  -4   1   19.00    2.10
 -10  -4   1   22.50    1.70
  10  -4  -1   23.40    2.20
  10  -4  -1   20.30    1.70
  10   4  -1   23.80    1.90
  10   4  -1   24.20    1.90
 -10   4   1   24.20    3.40
  10   4  -1   26.90    2.30
 -10   4   1   19.10    3.10
 -10   4   1   22.80    3.10
  10   4  -1   22.80    1.90
  10   4  -1   22.30    1.90
  10   4  -1   24.10    2.10
  10   4  -1   22.90    2.10
   9  -4  -1   32.50    2.10
  -9  -4   1   34.80    3.40
   9  -4  -1   37.20    2.60
  -9  -4   1   35.50    4.00
   9  -4  -1   32.50    2.20
  -9  -4   1   34.30    1.90
   9  -4  -1   32.60    2.20
  -9  -4   1   36.00    4.20
   9  -4  -1   33.70    2.20
   9  -4  -1   36.40    2.40
   9  -4  -1   35.80    2.30
   9   4  -1   37.00    2.30
  -9   4   1   37.70    2.40
   9   4  -1   35.50    2.60
  -9   4   1   30.40    3.00
   9   4  -1   35.70    2.20
   9   4  -1   38.10    3.20
   9   4  -1   33.40    2.10
  -9   4   1   30.20    3.50
   9   4  -1   34.30    2.40
   9   4  -1   35.00    2.20
   9   4  -1   34.20    2.10
  -8  -4   1   41.60    3.90
  -8  -4   1   36.50    1.90
   8  -4  -1   36.90    2.30
   8  -4  -1   34.30    2.10
   8  -4  -1   32.50    2.00
   8  -4  -1   34.40    2.10
   8  -4  -1   41.20    2.60
   8   4  -1   36.90    2.50
   8   4  -1   34.20    2.10
  -8   4   1   36.20    2.10
   8   4  -1   37.50    2.10
   8   4  -1   37.90    2.20
   8   4  -1   35.80    2.90
   8   4  -1   34.70    2.10
   8   4  -1   36.00    2.10
   8   4  -1   35.80    2.40
  -8   4   1   35.50    3.10
  -7  -4   1  100.99    5.20
   7  -4  -1   92.19    3.80
  -7  -4   1   90.49    4.60
  -7  -4   1   90.69    3.00
   7  -4  -1   90.49    3.90
  -7   4   1   96.19    3.20
   7   4  -1   97.19    3.80
  -7   4   1   90.19    4.20
  -7   4   1   89.79    3.50
   7   4  -1   98.49    3.90
   7   4  -1   97.59    4.50
   6  -4  -1    3.30    0.80
  -6  -4   1    3.80    1.10
   6  -4  -1    3.00    0.80
  -6  -4   1    3.50    1.20
  -6  -4   1    3.30    0.60
  -6   4   1    2.30    0.90
  -6   4   1    3.50    0.70
  -6   4   1    5.60    1.20
   6   4  -1    4.40    1.00
   6   4  -1    3.90    1.10
   6   4  -1    4.20    0.80
  -5  -4   1   91.49    6.00
   5  -4  -1   82.79    3.40
   5  -4  -1   84.19    3.30
  -5  -4   1   88.29    3.90
  -5  -4   1   89.89    4.10
  -5  -4   1   83.79    2.60
  -5   4   1   89.09    3.20
  -5   4   1   89.79    2.80
   5   4  -1   87.29    3.70
  -5   4   1   85.89    2.90
   5   4  -1   88.29    3.30
  -4  -4   1    0.00    0.40
  -4  -4   1    0.10    0.50
   4  -4  -1    0.10    0.60
  -4  -4   1    0.20    0.60
   4   4  -1   -0.10    0.70
  -4   4   1    1.20    0.50
  -4   4   1    0.50    0.50
  -4   4   1    0.90    0.50
   4   4  -1    0.00    0.50
  -3  -4   1  310.17    7.30
  -3  -4   1  301.67    7.70
  -3  -4   1  309.57    7.50
   3  -4  -1  295.77    7.50
   3   4  -1  299.77    7.30
  -3   4   1  302.27    6.50
  -3   4   1  298.17    5.10
   3   4  -1  291.37    6.80
  -3   4   1  304.57    7.40
  -2  -4   1   11.20    1.10
  -2  -4   1   10.10    1.30
  -2  -4   1    9.50    1.20
  -2  -4   1    9.60    1.00
  -2   4   1   10.50    1.00
   2   4  -1   11.20    1.20
   1  -4  -1    5.30    0.90
  -1  -4   1    6.00    0.90
  -1  -4   1    6.50    1.00
  -1  -4   1    5.90    0.70
  -1  -4   1    6.50    0.80
  -1   4   1    5.60    0.80
   1   4  -1    5.70    0.80
   0  -4   1    1.40    0.40
   0  -4   1    1.00    0.40
   0  -4  -1    2.20    0.70
   0   4   1    1.00    0.40
   0   4  -1    1.80    0.50
  -1  -4  -1    4.40    0.90
   1  -4   1    3.00    0.50
   1  -4   1    4.50    0.70
  -1  -4  -1    3.10    0.70
  -1   4  -1    3.10    0.60
   1   4   1    5.00    0.80
   1   4   1    3.30    0.70
  -1   4  -1    3.00    0.80
   2  -4   1  199.88    4.30
  -2  -4  -1  203.28    5.90
   2  -4   1  197.38    4.90
  -2  -4  -1  207.88    5.70
  -2   4  -1  199.38    4.40
   2   4   1  196.88    5.20
   2   4   1  190.68    5.30
  -2   4  -1  198.78    4.60
  -3  -4  -1    0.90    0.80
   3  -4   1   -0.10    0.50
   3  -4   1    0.10    0.50
  -3  -4  -1   -0.10    0.40
  -3   4  -1    0.10    0.20
  -3   4  -1   -0.30    0.20
   3   4   1    0.40    0.50
   3   4   1   -0.50    0.40
   3   4   1   -0.10    0.60
  -4  -4  -1  364.56    9.10
   4  -4   1  354.86    7.90
   4   4   1  363.76    9.10
   4   4   1  361.56    8.80
   4   4   1  347.27    8.10
   5  -4   1    0.10    0.50
   5  -4   1    0.00    0.40
   5  -4   1    0.20    0.70
  -5  -4  -1    0.20    0.60
   5  -4   1    0.20    0.60
  -5  -4  -1    0.00    0.30
   5   4   1   -0.70    0.50
   5   4   1   -0.70    0.50
   5   4   1    0.10    0.40
   6  -4   1  142.49    4.90
   6  -4   1  143.79    5.10
   6  -4   1  142.09    4.70
  -6  -4  -1  142.99    5.70
   6  -4   1  145.59    3.80
  -6  -4  -1  146.09    4.10
   6   4   1  144.49    4.80
   6   4   1  146.99    5.80
   6   4   1  148.19    5.00
   6   4   1  143.99    5.90
   7  -4   1    0.20    0.80
   7  -4   1    2.30    0.80
   7  -4   1   -0.80    0.40
   7  -4   1    0.00    0.50
  -7  -4  -1    0.50    0.90
   7  -4   1    0.60    0.50
   7  -4   1   -0.30    0.70
  -7  -4  -1   -0.50    0.40
   7  -4   1    0.20    0.50
   7   4   1   -0.30    0.40
   7   4   1   -0.40    0.60
   7   4   1   -0.40    0.40
   7   4   1    1.10    0.60
   7   4   1    1.50    0.60
   7   4   1    0.20    0.40
   7   4   1    0.30    0.50
   7   4   1    0.00    0.80
   7   4   1   -0.20    0.50
   8  -4   1   -0.50    0.50
   8  -4   1   -1.60    0.60
   8  -4   1    0.10    0.50
   8  -4   1   -0.60    0.60
  -8  -4  -1    0.00    0.90
   8  -4   1    0.30    0.70
   8  -4   1   -1.10    0.70
  -8  -4  -1    0.00    0.40
   8  -4   1    0.00    0.60
   8  -4   1    0.60    0.40
   8  -4   1    0.10    0.60
   8  -4   1   -0.20    0.80
   8   4   1    0.00    0.60
   8   4   1    0.20    0.50
  -8   4  -1    0.70    1.40
   8   4   1   -0.90    0.30
   8   4   1    0.90    0.50
   8   4   1    0.20    0.50
   8   4   1   -0.10    0.50
  -8   4  -1    0.20    0.70
   8   4   1    0.40    0.40
   8   4   1    0.70    0.40
  -8   4  -1    0.50    0.70
   9  -4   1    6.30    1.10
   9  -4   1    5.70    1.00
   9  -4   1    4.50    1.00
  -9  -4  -1    5.20    0.90
  -9  -4  -1    4.10    1.20
   9  -4   1    4.80    1.00
   9  -4   1    7.70    1.20
   9  -4   1    6.50    1.20
   9  -4   1    4.90    1.20
   9  -4   1    5.00    1.00
  -9  -4  -1    6.50    2.70
   9  -4   1    8.10    1.20
   9  -4   1    4.70    1.10
   9   4   1    5.60    1.20
  -9   4  -1    4.70    2.40
   9   4   1    5.70    1.20
   9   4   1    5.90    1.10
   9   4   1    6.20    1.30
   9   4   1    7.70    1.60
   9   4   1    6.20    1.20
  -9   4  -1    6.70    1.20
 -10  -4  -1    0.00    0.30
  10  -4   1    0.30    0.90
  10  -4   1   -1.10    0.70
 -10  -4  -1    0.40    0.80
 -10  -4  -1   -1.60    1.70
  10  -4   1    0.60    0.60
  10  -4   1    0.40    0.60
  10  -4   1   -0.60    0.70
  10  -4   1    0.80    0.60
 -10  -4  -1    0.60    1.40
  10  -4   1   -0.80    0.40
  10  -4   1    1.00    0.60
  10   4   1    0.70    0.60
  10   4   1    0.40    0.50
  10   4   1    0.10    0.60
 -10   4  -1    0.60    0.90
  10   4   1    0.40    0.50
  10   4   1    0.20    0.50
  10   4   1    1.20    1.00
  10   4   1    0.80    0.50
 -10   4  -1   -0.50    2.60
  10   4   1    0.00    0.50
 -11  -4  -1    1.60    1.70
 -11  -4  -1   -0.30    0.60
  11  -4   1   -0.20    0.50
  11  -4   1    0.00    0.50
 -11  -4  -1   -1.00    2.30
  11  -4   1   -0.70    0.50
  11  -4   1    0.50    0.60
  11  -4   1   -0.20    0.30
  11  -4   1   -0.50    0.70
 -11  -4  -1    0.00    0.30
  11  -4   1    0.40    0.40
 -11   4  -1   -3.00    2.10
  11   4   1    0.50    0.50
  11   4   1    0.10    0.50
 -11   4  -1   -0.10    1.10
  11   4   1   -0.40    0.40
  11   4   1    0.60    0.40
  11   4   1   -0.10    0.30
  11   4   1    0.10    0.50
  11   4   1    0.00    0.40
  11   4   1   -0.50    0.80
 -12  -4  -1    3.00    1.80
  12  -4   1    1.70    0.60
  12  -4   1    1.60    0.50
 -12  -4  -1    1.60    0.60
  12  -4   1    1.40    0.50
 -12  -4  -1    1.10    0.60
  12  -4   1    0.50    0.40
  12  -4   1    0.20    0.60
  12   4   1    0.30    0.60
  12   4   1    1.10    0.50
  12   4   1    1.50    0.70
  12   4   1    0.90    0.60
  12   4   1    1.70    0.60
  12   4   1    1.00    0.40
  12   4   1    1.70    0.70
  13  -4   1    0.70    0.50
 -13  -4  -1    0.60    0.40
 -13  -4  -1   -2.40    1.70
 -13  -4  -1    0.00    0.40
  13  -4   1    0.60    0.50
  13  -4   1    1.10    0.70
  13   4   1    1.60    0.70
  13   4   1    1.00    0.50
  13   4   1    1.20    0.40
  13   4   1    0.70    0.50
  13   4   1    0.50    0.40
  13   4   1    0.20    0.40
 -14  -4  -1   12.90    1.20
  14  -4   1   13.00    1.00
  14  -4   1   12.60    1.00
  14  -4   1   11.50    1.10
 -14  -4  -1   13.70    1.10
  14   4   1   14.60    1.20
  14   4   1   11.70    0.90
  14   4   1   14.60    1.20
  14   4   1   13.30    1.30
  14   4   1   14.60    1.20
 -15  -4  -1   11.10    1.10
 -15  -4  -1   11.40    0.90
  15   4   1   11.60    0.80
  15  -5  -1   20.40    1.10
 -15  -5   1   22.10    1.20
 -15  -5   1   22.00    1.20
 -15  -5   1   24.00    1.40
  15  -5  -1   25.20    2.40
  15  -5  -1   20.10    1.20
  15   5  -1   19.80    1.50
  15   5  -1   26.80    1.90
  15   5  -1   21.30    1.20
  15   5  -1   23.40    1.20
  15   5  -1   21.50    1.50
 -14  -5   1    1.30    0.40
  14  -5  -1    1.40    0.60
 -14  -5   1    2.50    1.10
  14  -5  -1    1.70    0.70
  14  -5  -1    1.50    0.50
  14   5  -1    2.00    1.00
  14   5  -1    2.20    0.60
  14   5  -1    3.70    0.80
  14   5  -1    1.80    0.60
  14   5  -1    1.60    0.60
  13  -5  -1    2.20    0.70
 -13  -5   1    2.80    2.10
  13  -5  -1    2.50    0.70
  13  -5  -1    2.80    0.70
  13  -5  -1    2.90    0.70
  13  -5  -1    2.50    0.70
 -13  -5   1    5.30    1.10
 -13  -5   1    2.10    0.50
  13   5  -1    2.50    0.60
  13   5  -1    4.40    0.90
  13   5  -1    3.20    0.80
  13   5  -1    4.40    1.00
  13   5  -1    2.10    0.80
  12  -5  -1    1.90    0.90
 -12  -5   1    2.60    0.60
 -12  -5   1    4.20    1.50
  12  -5  -1    4.30    1.00
  12  -5  -1    3.10    0.70
  12  -5  -1    4.50    0.90
 -12  -5   1    1.00    3.20
 -12  -5   1    2.00    0.70
  12  -5  -1    2.00    0.50
  12   5  -1    3.60    1.10
  12   5  -1    2.80    0.70
  12   5  -1    4.20    0.90
  12   5  -1    2.40    0.70
  12   5  -1    1.60    0.80
 -12   5   1    1.90    1.70
  12   5  -1    4.40    0.90
 -11  -5   1   90.09    7.00
 -11  -5   1   89.19    6.00
 -11  -5   1   87.79    6.30
  11  -5  -1   91.49    3.80
 -11  -5   1   92.49    3.60
  11  -5  -1   92.99    4.10
  11  -5  -1   92.59    3.40
 -11  -5   1   96.39    4.00
  11  -5  -1   91.19    3.90
  11  -5  -1   92.29    3.50
  11  -5  -1   93.99    4.50
  11   5  -1   91.39    3.80
  11   5  -1   90.49    3.80
  11   5  -1   87.29    4.40
  11   5  -1   94.39    3.80
  11   5  -1   94.49    3.90
  11   5  -1   94.19    4.40
 -11   5   1   90.89    4.40
  10  -5  -1   42.10    2.80
 -10  -5   1   37.30    3.90
 -10  -5   1   38.50    2.60
 -10  -5   1   47.10    4.90
 -10  -5   1   40.70    4.20
  10  -5  -1   44.50    2.50
  10  -5  -1   41.80    2.70
  10  -5  -1   38.50    2.50
 -10  -5   1   37.70    2.20
  10  -5  -1   40.40    2.30
 -10  -5   1   37.70    2.20
  10  -5  -1   33.80    2.20
  10   5  -1   40.80    2.40
  10   5  -1   37.90    2.40
  10   5  -1   41.10    2.70
  10   5  -1   41.00    2.50
  10   5  -1   43.30    2.50
 -10   5   1   35.90    2.60
  10   5  -1   41.30    2.50
  10   5  -1   37.70    3.00
  -9  -5   1   84.59    3.70
   9  -5  -1  101.29    4.50
   9  -5  -1   96.19    3.60
   9  -5  -1   96.29    3.60
   9  -5  -1   96.59    3.90
   9  -5  -1  101.99    3.90
  -9  -5   1   99.79    5.90
  -9  -5   1   95.29    3.40
  -9  -5   1   98.49    3.60
   9  -5  -1   98.59    4.20
  -9  -5   1  106.99    6.70
   9   5  -1   91.79    3.80
  -9   5   1   88.09    4.80
   9   5  -1   98.69    3.90
   9   5  -1   95.99    3.80
   9   5  -1   95.79    4.20
   9   5  -1  100.99    3.90
   9   5  -1  101.69    3.80
  -9   5   1  104.49    5.60
  -9   5   1   97.19    4.10
   9   5  -1  103.39    4.50
  -8  -5   1  412.66   12.30
   8  -5  -1  406.56    9.90
  -8  -5   1  400.86    8.90
   8  -5  -1  426.16    9.50
   8  -5  -1  419.46    9.30
  -8  -5   1  423.36   13.30
   8  -5  -1  407.36    9.40
   8  -5  -1  422.46   10.50
  -8  -5   1  395.86   12.60
   8  -5  -1  384.66    8.80
   8  -5  -1  425.86    9.80
  -8  -5   1  418.16    9.00
   8   5  -1  422.86   10.20
   8   5  -1  428.16   11.60
  -8   5   1  409.66   10.30
   8   5  -1  403.76    9.50
   8   5  -1  418.76    9.50
   8   5  -1  426.36    9.40
   8   5  -1  429.46   10.50
   8   5  -1  414.86    9.40
  -8   5   1  415.86   10.90
   8   5  -1  425.86    9.60
  -8   5   1  411.76    9.70
   7  -5  -1  212.68    6.40
   7  -5  -1  201.98    5.60
   7  -5  -1  195.48    5.70
   7  -5  -1  191.38    5.40
  -7  -5   1  215.88    7.90
  -7  -5   1  208.98    8.10
   7  -5  -1  209.88    6.10
  -7  -5   1  202.18    5.20
   7   5  -1  209.98    5.80
   7   5  -1  207.58    6.10
  -7   5   1  210.88    6.10
   7   5  -1  206.08    5.60
  -7   5   1  203.48    6.30
   7   5  -1  210.38    6.40
   7   5  -1  209.38    7.10
   7   5  -1  212.28    5.80
   7   5  -1  202.08    5.70
  -7   5   1  215.98    5.90
  -6  -5   1    0.50    0.70
  -6  -5   1    0.10    0.30
  -6  -5   1   -0.50    0.70
   6  -5  -1    0.40    1.20
   6  -5  -1    0.30    0.50
  -6   5   1    0.20    1.20
  -6   5   1   -2.10    0.80
   6   5  -1   -0.50    0.50
   6   5  -1   -0.40    0.40
  -6   5   1    0.00    0.40
   6   5  -1    0.60    0.50
  -6   5   1    0.10    1.00
  -5  -5   1    4.50    1.20
  -5  -5   1    1.80    1.50
  -5  -5   1    7.10    0.80
   5  -5  -1    7.20    1.50
  -5  -5   1    3.00    1.10
   5  -5  -1    4.60    1.00
  -5   5   1    4.50    1.00
  -5   5   1    4.10    1.30
   5   5  -1    5.40    1.20
  -5   5   1    4.80    0.90
  -5   5   1    4.80    0.80
   5   5  -1    4.60    1.10
   5   5  -1    4.90    0.90
  -4  -5   1   46.10    1.80
  -4  -5   1   46.20    2.80
  -4  -5   1   51.29    3.30
  -4  -5   1   45.30    2.80
   4  -5  -1   42.90    3.30
   4  -5  -1   47.40    2.40
  -4   5   1   47.40    2.30
   4   5  -1   42.80    2.80
   4   5  -1   46.90    2.60
   4   5  -1   44.90    2.30
  -3  -5   1  188.38    5.60
  -3  -5   1  192.48    5.40
   3  -5  -1  195.98    6.70
  -3  -5   1  188.28    6.20
  -3  -5   1  199.98    6.00
  -3   5   1  196.08    5.30
   3   5  -1  199.98    5.90
  -2  -5   1  100.49    3.20
  -2  -5   1  103.19    4.10
  -2  -5   1  103.69    3.80
  -2  -5   1  103.29    3.40
  -2   5   1  102.39    3.60
   2   5  -1   95.19    3.80
   1  -5  -1  605.84   12.90
  -1  -5   1  617.74   12.90
  -1  -5   1  592.44   10.90
  -1  -5   1  586.64   10.80
   1   5  -1  597.34   12.30
  -1   5   1  606.34   12.20
   0  -5  -1  819.92   13.40
   0  -5  -1  869.71   17.00
   0  -5   1  831.62   16.40
   0  -5  -1  825.32   15.70
   0   5  -1  833.12   15.80
   0   5   1  829.32   16.10
  -1  -5  -1  297.77    7.40
  -1  -5  -1  293.97    8.00
  -1  -5  -1  295.27    6.40
   1  -5   1  290.27    8.20
  -1   5  -1  290.47    6.80
   1   5   1  292.77    7.40
   2  -5   1   74.19    3.00
  -2  -5  -1   70.99    3.30
   2  -5   1   69.99    3.60
  -2  -5  -1   74.89    3.70
   2   5   1   72.29    2.90
  -2   5  -1   68.89    3.70
  -2   5  -1   80.59    2.80
   2   5   1   69.49    3.20
  -3  -5  -1    7.10    0.70
   3  -5   1    8.80    1.00
  -3  -5  -1    5.70    1.30
   3  -5   1    7.20    1.30
  -3  -5  -1    6.50    1.30
   3   5   1    8.50    1.20
   3   5   1    6.80    1.10
  -3   5  -1    7.60    0.90
   3   5   1    8.20    1.10
   3   5   1    7.80    1.60
   4  -5   1   20.10    1.60
  -4  -5  -1   19.70    2.00
   4  -5   1   18.60    1.80
  -4  -5  -1   19.70    2.70
  -4  -5  -1   19.50    1.20
  -4   5  -1   19.80    1.20
   4   5   1   21.20    1.90
   4   5   1   18.80    1.80
  -4   5  -1   23.10    1.50
   4   5   1   19.90    1.60
   5  -5   1   39.70    2.30
   5  -5   1   39.20    2.40
  -5  -5  -1   46.20    3.10
  -5  -5  -1   43.60    1.90
   5   5   1   42.10    2.70
   5   5   1   41.20    2.50
  -5   5  -1   43.80    1.70
   5   5   1   40.70    2.30
   5   5   1   40.40    2.90
   6  -5   1    7.20    1.20
   6  -5   1    8.60    1.20
   6  -5   1    6.60    1.20
  -6  -5  -1    7.30    1.00
   6  -5   1    6.50    1.30
   6  -5   1    7.10    1.30
   6  -5   1    9.40    1.20
   6   5   1   11.20    1.30
  -6   5  -1   10.00    1.20
   6   5   1    9.60    1.40
   6   5   1   10.70    1.30
   6   5   1   11.20    1.60
   6   5   1   10.60    1.50
   6   5   1   10.10    1.20
  -6   5  -1    7.90    0.90
  -6   5  -1    8.30    1.50
   6   5   1   10.40    1.20
   7  -5   1   13.50    1.40
   7  -5   1   15.40    1.70
   7  -5   1   11.80    1.30
   7  -5   1   12.30    1.50
  -7  -5  -1   15.20    1.90
   7  -5   1   12.00    1.50
  -7  -5  -1   14.00    2.30
  -7  -5  -1   15.90    1.30
   7  -5   1   15.40    1.60
   7   5   1   14.40    1.50
   7   5   1   13.70    1.40
   7   5   1   14.90    1.50
  -7   5  -1   13.70    1.20
  -7   5  -1   14.50    1.50
  -7   5  -1   14.90    2.40
   7   5   1   16.10    1.40
   7   5   1   13.70    1.50
   7   5   1   15.40    1.70
   7   5   1   11.40    1.70
   7   5   1   13.30    1.60
   8  -5   1   13.20    1.50
   8  -5   1   12.50    1.50
  -8  -5  -1   14.60    1.90
   8  -5   1   14.10    1.50
   8  -5   1   15.60    1.60
   8  -5   1   18.30    1.80
   8  -5   1   14.60    1.40
   8  -5   1   14.60    1.80
  -8  -5  -1   12.30    2.40
  -8  -5  -1   15.10    1.30
   8  -5   1   13.80    1.60
  -8  -5  -1   14.50    3.00
   8   5   1   15.20    1.60
   8   5   1   14.80    1.50
  -8   5  -1   12.90    2.40
  -8   5  -1   15.30    1.30
   8   5   1   13.50    2.10
   8   5   1   15.40    1.50
   8   5   1   15.10    1.50
   8   5   1   16.10    1.60
   8   5   1   13.70    1.70
   8   5   1   12.50    1.70
  -9  -5  -1    3.80    1.70
   9  -5   1    3.50    0.80
  -9  -5  -1    3.00    0.70
   9  -5   1    2.80    0.80
  -9  -5  -1    1.70    1.80
   9  -5   1    2.10    1.00
   9  -5   1    2.60    0.70
   9  -5   1    7.00    1.40
   9  -5   1    1.90    0.70
   9  -5   1    3.80    0.90
  -9   5  -1    4.30    1.00
   9   5   1    2.90    1.20
  -9   5  -1    7.60    2.40
   9   5   1    2.40    0.70
   9   5   1    6.30    1.20
   9   5   1    2.40    0.80
   9   5   1    4.70    1.10
   9   5   1    3.00    0.80
   9   5   1    3.40    0.90
   9   5   1    2.70    0.90
  10  -5   1   18.80    1.70
  10  -5   1   18.70    1.60
  10  -5   1   22.00    1.80
  10  -5   1   24.40    2.10
  10  -5   1   18.90    1.70
  10  -5   1   19.10    1.60
 -10  -5  -1   19.20    1.40
 -10  -5  -1   24.00    4.10
 -10  -5  -1   19.90    1.60
 -10  -5  -1   21.30    1.90
  10   5   1   19.60    1.70
  10   5   1   20.60    2.80
  10   5   1   22.40    2.20
  10   5   1   18.40    1.70
  10   5   1   21.60    1.80
  10   5   1   20.90    1.70
  10   5   1   20.20    2.00
 -10   5  -1   22.20    2.00
  10   5   1   20.70    1.90
 -11  -5  -1    5.30    1.30
  11  -5   1    8.80    1.20
 -11  -5  -1    3.50    1.70
 -11  -5  -1    6.10    1.00
 -11  -5  -1    7.10    2.70
  11  -5   1    6.40    1.10
 -11  -5  -1    6.30    2.90
  11  -5   1    6.80    1.10
  11  -5   1    6.70    1.40
  11  -5   1    6.50    1.10
  11   5   1    7.10    1.10
  11   5   1    7.40    1.30
  11   5   1    7.70    1.40
 -11   5  -1    7.90    1.50
  11   5   1    8.70    1.60
  11   5   1    8.00    1.30
  11   5   1    6.80    1.20
  12  -5   1    1.80    0.50
  12  -5   1    0.70    0.60
 -12  -5  -1    1.50    1.60
  12  -5   1    2.90    0.90
  12  -5   1    2.20    0.60
 -12  -5  -1    5.00    1.20
 -12  -5  -1    4.20    0.80
  12   5   1    3.90    0.90
  12   5   1    5.20    1.00
  12   5   1    4.90    1.10
  12   5   1    3.10    0.70
  12   5   1    4.50    0.80
  12   5   1    2.10    0.60
  13  -5   1    2.90    0.80
 -13  -5  -1    1.90    0.50
  13  -5   1    3.80    0.90
 -13  -5  -1    3.70    1.00
  13  -5   1    1.80    0.70
  13  -5   1    2.10    0.50
  13   5   1    2.60    0.70
  13   5   1    1.80    0.50
  13   5   1    3.90    0.80
  13   5   1    1.70    0.50
  13   5   1    2.30    0.70
 -14  -5  -1   18.30    1.30
  14  -5   1   13.60    1.10
 -14  -5  -1   18.60    1.20
  14   5   1   17.70    1.20
  14   5   1   17.50    1.40
  14   5   1   16.80    1.20
  14   5   1   18.00    1.20
 -15  -6   1    1.90    1.00
 -15  -6   1    1.60    0.50
 -15  -6   1    1.50    0.30
  15   6  -1    1.20    0.50
  15   6  -1    1.00    0.40
  15   6  -1    1.50    0.40
  15   6  -1    0.90    0.30
  14  -6  -1    0.90    0.50
 -14  -6   1    1.70    0.50
 -14  -6   1    0.40    1.10
 -14  -6   1    0.90    0.40
 -14  -6   1    1.10    0.50
  14  -6  -1    0.50    0.30
  14   6  -1    1.10    0.40
  14   6  -1    0.90    0.40
  14   6  -1    1.60    0.60
  14   6  -1    0.10    0.40
  14   6  -1    1.00    0.40
  13  -6  -1    4.40    0.90
  13  -6  -1    2.10    0.70
  13  -6  -1    2.20    0.60
 -13  -6   1    3.20    1.50
 -13  -6   1    4.00    0.80
  13  -6  -1    3.10    0.70
  13  -6  -1    2.70    0.60
 -13  -6   1    4.00    1.00
  13   6  -1    3.00    0.90
  13   6  -1    4.60    0.90
  13   6  -1    2.60    0.70
  13   6  -1    3.00    0.70
  13   6  -1    4.80    0.90
  12  -6  -1    2.00    0.60
 -12  -6   1    1.90    0.60
  12  -6  -1    0.10    0.50
  12  -6  -1    1.80    0.50
  12  -6  -1    1.00    0.70
  12  -6  -1    1.40    0.60
 -12  -6   1    1.00    0.50
  12  -6  -1    1.60    0.60
 -12  -6   1    2.10    1.80
  12   6  -1    0.90    0.50
  12   6  -1    1.10    0.60
  12   6  -1    1.60    0.60
  12   6  -1    2.80    0.90
  12   6  -1    1.20    0.50
  12   6  -1    1.70    0.60
 -11  -6   1    5.70    2.70
  11  -6  -1    7.10    1.10
  11  -6  -1   10.70    1.70
  11  -6  -1    9.20    2.00
 -11  -6   1    7.40    2.20
 -11  -6   1    8.90    1.10
  11  -6  -1    7.20    1.20
  11  -6  -1    9.00    1.10
  11  -6  -1    8.10    1.50
 -11  -6   1    8.00    1.30
  11   6  -1    8.40    1.40
  11   6  -1    9.90    1.30
  11   6  -1    8.30    1.10
  11   6  -1    7.90    1.20
  11   6  -1    8.20    1.20
 -11   6   1   11.70    2.20
  11   6  -1    7.20    1.50
  10  -6  -1    5.10    1.10
 -10  -6   1    5.90    0.90
 -10  -6   1    4.60    1.60
  10  -6  -1    7.20    1.40
  10  -6  -1    6.00    1.00
 -10  -6   1    4.10    2.30
  10  -6  -1    5.00    1.20
  10  -6  -1    5.10    0.90
 -10  -6   1    3.20    2.10
 -10  -6   1    4.40    0.80
  10  -6  -1    5.20    1.00
  10   6  -1    6.10    1.10
  10   6  -1    5.60    1.10
  10   6  -1    3.90    0.90
 -10   6   1    5.10    1.30
  10   6  -1    6.90    1.00
  10   6  -1    4.10    1.00
  10   6  -1    4.60    1.00
   9  -6  -1   -1.20    0.60
   9  -6  -1   -0.40    0.50
  -9  -6   1   -0.20    0.40
  -9  -6   1   -0.30    0.20
  -9  -6   1    1.00    1.70
  -9  -6   1    1.50    1.10
  -9  -6   1   -1.50    1.60
   9  -6  -1    0.40    0.40
   9  -6  -1   -0.30    0.40
   9  -6  -1   -0.50    0.60
   9  -6  -1    0.50    0.50
   9  -6  -1   -0.20    0.40
  -9  -6   1   -0.10    0.60
   9   6  -1    0.00    0.40
  -9   6   1    0.10    1.00
   9   6  -1   -0.50    0.30
   9   6  -1    0.60    0.50
   9   6  -1   -0.20    0.40
   9   6  -1    0.10    0.40
   9   6  -1    0.00    0.50
  -8  -6   1   15.10    1.60
   8  -6  -1   14.10    1.60
  -8  -6   1   14.70    1.40
   8  -6  -1   12.70    1.40
  -8  -6   1   13.40    2.40
   8  -6  -1   11.80    1.50
   8  -6  -1   13.70    1.40
   8  -6  -1   14.90    1.70
  -8  -6   1   13.90    2.90
  -8  -6   1   12.70    2.70
   8  -6  -1   12.40    1.50
  -8  -6   1   12.80    1.20
   8  -6  -1   15.80    1.70
   8   6  -1   15.70    1.50
   8   6  -1   11.80    1.40
  -8   6   1   11.30    1.70
   8   6  -1   13.70    1.60
   8   6  -1   13.60    1.40
   8   6  -1   14.60    1.50
   8   6  -1   13.20    1.40
   8   6  -1   13.70    1.50
  -7  -6   1    6.30    1.70
   7  -6  -1    4.70    1.00
  -7  -6   1    4.30    0.80
   7  -6  -1    4.00    0.90
   7  -6  -1    3.50    1.00
  -7  -6   1    5.70    1.10
  -7  -6   1    2.60    1.50
   7  -6  -1    3.50    0.90
   7  -6  -1    4.00    0.90
   7   6  -1    3.00    0.80
   7   6  -1    6.00    1.00
   7   6  -1    4.80    1.00
   7   6  -1    3.10    0.80
   7   6  -1    4.70    0.90
   7   6  -1    4.10    1.00
   7   6  -1    3.70    1.00
  -7   6   1    7.80    1.30
  -6  -6   1   18.00    2.50
  -6  -6   1   14.60    1.80
  -6  -6   1   18.30    1.60
   6  -6  -1   19.40    1.70
  -6  -6   1   21.80    1.40
   6  -6  -1   20.80    1.60
  -6  -6   1   20.60    2.10
   6  -6  -1   20.10    1.50
   6  -6  -1   21.80    1.90
  -6  -6   1   20.90    2.60
   6  -6  -1   19.10    1.70
  -6   6   1   20.40    1.80
   6   6  -1   18.60    1.50
   6   6  -1   21.40    1.70
   6   6  -1   20.60    1.60
   6   6  -1   21.20    1.80
   6   6  -1   17.90    1.50
  -5  -6   1    5.60    2.00
  -5  -6   1    6.40    0.70
   5  -6  -1    6.60    1.10
  -5  -6   1    8.20    1.60
  -5  -6   1    5.60    1.30
  -5  -6   1    5.50    1.40
  -5   6   1    5.60    1.10
   5   6  -1    7.80    1.10
   5   6  -1    6.60    1.20
  -4  -6   1    0.40    0.70
  -4  -6   1    0.50    0.30
  -4  -6   1    1.10    1.00
   4  -6  -1    0.40    0.50
  -4  -6   1    0.50    0.70
  -4  -6   1   -0.20    0.80
   4   6  -1    0.90    1.10
  -4   6   1    0.80    0.60
   4   6  -1    0.40    0.30
   4   6  -1   -0.30    0.40
  -3  -6   1  306.37    9.00
  -3  -6   1  310.37    7.70
  -3  -6   1  293.07    7.70
   3  -6  -1  295.07    8.30
  -3  -6   1  299.47    8.30
  -3  -6   1  301.47    5.90
   3   6  -1  299.67    7.30
  -3   6   1  289.37    7.60
   3   6  -1  294.47    8.30
   3   6  -1  298.67    6.10
  -2  -6   1  255.27    6.10
  -2  -6   1  259.27    7.20
  -2  -6   1  254.57    6.20
   2  -6  -1  267.07    7.70
  -2  -6   1  261.47    7.90
   2   6  -1  251.67    5.50
  -2   6   1  254.47    7.00
  -1  -6   1  792.62   13.80
   1  -6  -1  792.42   17.00
  -1  -6   1  836.82   17.20
  -1   6   1  810.82   16.20
   1   6  -1  810.52   16.40
   1   6  -1  795.02   14.30
   0  -6  -1  667.73   14.90
   0  -6  -1  630.84   13.20
   0  -6   1  676.53   14.40
   0   6   1  664.83   14.00
   0   6   1  652.83   12.00
   0   6   1  633.84   13.10
   0   6  -1  648.34   13.50
  -1  -6  -1  606.14   11.70
  -1  -6  -1  577.14   13.50
   1  -6   1  563.14   12.70
  -1  -6  -1  550.54   12.40
   1   6   1  553.94   10.40
  -1   6  -1  536.65   11.90
   1   6   1  557.34   11.90
   1   6   1  566.94   12.60
  -2  -6  -1   35.90    2.80
  -2  -6  -1   34.80    2.00
  -2  -6  -1   34.40    2.50
  -2  -6  -1   32.90    1.40
   2  -6   1   29.90    5.40
   2  -6   1   34.50    2.30
   2   6   1   29.90    2.00
  -2   6  -1   32.60    2.00
   2   6   1   33.30    1.70
   2   6   1   32.60    2.40
   2   6   1   25.90    2.00
  -3  -6  -1  183.48    6.50
   3  -6   1  175.98    5.60
   3  -6   1  176.78    5.20
   3  -6   1  176.98    6.80
  -3  -6  -1  178.08    4.30
  -3  -6  -1  177.88    6.70
  -3  -6  -1  185.48    5.80
  -3   6  -1  175.88    5.20
   3   6   1  178.58    5.50
   3   6   1  173.98    3.80
   3   6   1  180.68    5.40
   3   6   1  170.98    6.10
  -4  -6  -1   17.60    2.20
  -4  -6  -1   17.90    2.30
   4  -6   1   20.80    1.80
   4  -6   1   22.30    1.80
  -4  -6  -1   20.40    1.30
   4   6   1   21.90    1.90
   4   6   1   18.70    1.60
   4   6   1   17.90    1.70
  -4   6  -1   18.50    1.50
   5  -6   1    3.70    0.80
  -5  -6  -1    2.40    1.20
   5  -6   1    5.00    1.00
   5  -6   1    4.00    0.80
  -5  -6  -1    2.70    0.70
   5  -6   1    2.30    0.70
  -5  -6  -1    3.50    0.70
  -5  -6  -1    2.00    1.20
   5  -6   1    2.50    0.70
   5  -6   1    3.60    0.80
   5  -6   1    0.20    1.40
   5   6   1    1.90    0.90
  -5   6  -1    2.60    0.70
   5   6   1    3.50    0.80
   5   6   1    2.70    0.80
   5   6   1    3.40    0.70
   5   6   1    2.50    0.80
   5   6   1    2.80    0.80
  -6  -6  -1   17.90    2.00
   6  -6   1   19.90    1.70
   6  -6   1   19.00    1.80
  -6  -6  -1   21.80    2.70
  -6  -6  -1   21.70    1.50
   6  -6   1   22.30    1.90
   6  -6   1   20.70    1.70
   6  -6   1   22.90    1.90
   6  -6   1   22.00    1.70
  -6  -6  -1   21.90    2.70
   6  -6   1   21.30    1.60
   6   6   1   20.80    1.70
   6   6   1   23.00    1.70
   6   6   1   24.50    2.20
   6   6   1   21.80    1.60
   6   6   1   21.50    1.70
   6   6   1   26.30    2.10
  -6   6  -1   19.40    1.60
   6   6   1   20.50    1.70
   6   6   1   20.70    1.80
   7  -6   1   12.00    1.40
   7  -6   1    9.20    1.40
   7  -6   1   10.60    1.50
   7  -6   1    8.00    1.30
  -7  -6  -1   11.60    2.50
   7  -6   1   10.60    1.20
  -7  -6  -1    8.20    1.40
   7  -6   1    9.80    1.30
  -7  -6  -1   10.20    1.10
   7  -6   1    7.80    1.20
  -7  -6  -1    6.50    1.40
   7   6   1    8.20    1.20
   7   6   1    9.50    1.20
   7   6   1    9.80    1.20
   7   6   1   12.10    1.40
  -7   6  -1    8.50    1.20
   7   6   1   12.00    1.60
   7   6   1   10.50    1.30
   7   6   1    7.70    1.10
   7   6   1   10.10    1.70
  -8  -6  -1    0.40    0.30
   8  -6   1    0.30    0.60
   8  -6   1    0.70    0.60
   8  -6   1   -0.60    0.50
  -8  -6  -1    0.50    0.50
   8  -6   1    0.00    1.00
  -8  -6  -1   -0.10    0.50
   8  -6   1   -0.20    0.50
   8   6   1   -0.50    0.40
   8   6   1    0.20    0.70
   8   6   1   -0.10    0.50
   8   6   1   -0.60    0.40
   8   6   1   -0.60    0.50
   8   6   1   -1.00    0.50
   8   6   1    0.10    0.40
  -9  -6  -1    8.30    1.10
   9  -6   1    8.60    1.40
   9  -6   1    5.70    1.00
   9  -6   1    6.40    1.20
   9  -6   1    6.90    1.20
   9  -6   1    8.90    1.20
  -9  -6  -1    4.90    2.00
   9  -6   1    6.40    1.20
  -9  -6  -1    5.90    1.30
  -9  -6  -1    8.00    2.60
   9  -6   1    8.60    1.30
  -9  -6  -1    8.20    1.10
   9   6   1    6.80    1.10
   9   6   1    5.70    1.70
   9   6   1    8.50    1.30
   9   6   1    7.10    1.30
   9   6   1    6.70    1.20
   9   6   1    6.40    1.20
   9   6   1    7.70    1.40
  -9   6  -1    5.90    1.10
   9   6   1    6.40    1.30
 -10  -6  -1    2.30    0.70
 -10  -6  -1    3.00    2.50
  10  -6   1    5.20    0.90
 -10  -6  -1    2.90    0.70
  10  -6   1    4.50    1.10
 -10  -6  -1    3.30    1.60
  10  -6   1    5.20    1.00
 -10  -6  -1    2.10    0.60
  10  -6   1    6.10    1.00
 -10  -6  -1    0.40    2.60
  10  -6   1    2.90    0.70
  10   6   1    3.40    0.90
  10   6   1    3.10    1.00
  10   6   1    5.50    1.00
  10   6   1    2.50    0.70
 -10   6  -1    5.20    1.30
  10   6   1    2.50    0.70
  10   6   1    2.10    0.80
  10   6   1    3.40    0.90
 -11  -6  -1    7.80    1.10
  11  -6   1    7.60    1.10
  11  -6   1    7.70    1.10
 -11  -6  -1    6.30    1.00
  11  -6   1    5.50    1.00
  11  -6   1    6.80    1.10
 -11  -6  -1    7.80    1.20
 -11  -6  -1    1.10    2.00
  11   6   1    8.20    1.50
  11   6   1    7.20    1.00
  11   6   1    7.00    1.30
  11   6   1    8.20    1.10
  11   6   1    7.90    1.10
  11   6   1    7.50    1.10
  12  -6   1    6.70    1.00
  12  -6   1    5.20    1.00
 -12  -6  -1    6.50    0.90
 -12  -6  -1    5.30    1.00
  12  -6   1    4.10    1.10
 -12  -6  -1    1.40    2.00
  12   6   1    4.80    0.90
  12   6   1    6.60    1.30
  12   6   1    6.80    1.20
  12   6   1    5.40    1.00
  12   6   1    5.40    0.90
  12   6   1    6.20    1.00
  13  -6   1   -0.60    0.40
 -13  -6  -1   -0.10    0.30
  13  -6   1   -0.10    1.00
 -13  -6  -1   -0.50    1.10
 -13  -6  -1   -0.20    0.30
  13  -6   1   -0.60    0.40
  13   6   1    0.50    0.40
  13   6   1   -0.20    0.30
  13   6   1   -0.40    0.30
  13   6   1    0.20    0.30
  13   6   1    0.40    0.50
 -14  -6  -1   12.10    1.00
 -14  -6  -1   11.10    0.90
  14   6   1   10.50    0.90
  14   6   1   12.20    0.90
  14   6   1   10.30    1.00
  14   6   1    9.70    0.90
 -14  -7   1   14.70    1.10
  14  -7  -1   10.90    0.90
  14  -7  -1   12.60    1.10
  14  -7  -1   12.30    1.00
  14   7  -1   16.30    1.40
  14   7  -1   13.60    0.90
  13  -7  -1    1.30    0.50
  13  -7  -1    2.30    0.60
  13  -7  -1    3.70    0.70
 -13  -7   1    1.20    0.50
 -13  -7   1    1.40    0.50
 -13  -7   1    2.90    1.30
  13   7  -1    2.50    1.00
  13   7  -1    1.90    0.50
  13   7  -1    2.00    0.50
  13   7  -1    1.30    0.50
 -12  -7   1   40.70    2.30
  12  -7  -1   36.70    2.30
 -12  -7   1   42.90    5.30
 -12  -7   1   37.00    2.00
  12  -7  -1   41.00    2.20
 -12  -7   1   41.50    4.50
  12  -7  -1   36.40    1.90
  12  -7  -1   40.60    2.40
  12  -7  -1   37.50    2.60
  12   7  -1   38.90    2.30
  12   7  -1   38.80    2.10
  12   7  -1   39.80    2.70
  12   7  -1   39.50    2.20
  12   7  -1   38.90    2.10
 -11  -7   1   11.70    1.20
  11  -7  -1   15.20    1.70
 -11  -7   1   13.10    1.40
  11  -7  -1   12.50    1.70
  11  -7  -1   13.90    1.50
 -11  -7   1   11.60    2.50
  11  -7  -1   12.90    1.30
  11  -7  -1   14.00    1.30
 -11  -7   1   13.10    1.30
  11   7  -1   13.10    1.20
  11   7  -1   13.30    1.40
  11   7  -1   15.10    1.50
  11   7  -1   10.70    1.20
  11   7  -1   15.80    2.00
 -10  -7   1   27.00    2.00
  10  -7  -1   25.00    2.40
  10  -7  -1   27.80    2.10
 -10  -7   1   22.10    4.50
 -10  -7   1   26.90    1.80
 -10  -7   1   22.00    3.30
  10  -7  -1   22.10    1.80
 -10  -7   1   25.10    1.60
  10  -7  -1   25.60    2.50
  10  -7  -1   25.60    2.10
 -10  -7   1   23.10    4.60
  10  -7  -1   27.90    2.00
  10  -7  -1   28.00    2.00
  10   7  -1   24.90    2.10
  10   7  -1   25.50    1.80
 -10   7   1   29.70    2.90
  10   7  -1   27.30    1.80
  10   7  -1   26.20    2.30
  10   7  -1   25.30    2.00
  10   7  -1   26.00    2.00
   9  -7  -1    3.70    0.90
  -9  -7   1    2.10    3.80
   9  -7  -1    3.50    0.80
  -9  -7   1    2.60    0.60
  -9  -7   1    2.00    2.10
   9  -7  -1    5.20    1.10
   9  -7  -1    2.90    1.10
  -9  -7   1    2.00    0.60
   9  -7  -1    2.90    0.90
  -9  -7   1    2.80    1.50
   9  -7  -1    3.80    1.10
  -9  -7   1    3.10    0.70
   9  -7  -1    3.20    0.80
   9   7  -1    2.20    0.80
  -9   7   1    3.50    1.20
   9   7  -1    3.30    0.90
   9   7  -1    2.80    0.80
   9   7  -1    3.10    0.70
   9   7  -1    2.80    0.80
   9   7  -1    1.70    0.70
   8  -7  -1   86.19    3.60
   8  -7  -1   90.99    4.50
  -8  -7   1   74.89    5.70
  -8  -7   1   94.79    6.10
  -8  -7   1   83.99    5.20
   8  -7  -1   84.19    4.00
  -8  -7   1   83.89    3.60
   8  -7  -1   84.69    3.80
  -8  -7   1   85.89    3.20
   8  -7  -1   89.49    4.30
  -8  -7   1   83.69    3.30
   8  -7  -1   79.79    3.30
   8   7  -1   84.99    3.50
   8   7  -1   86.39    3.40
   8   7  -1   91.99    3.80
  -8   7   1   90.99    4.40
   8   7  -1   89.59    4.30
   8   7  -1   78.39    3.80
   8   7  -1   87.49    3.80
  -7  -7   1   19.60    1.40
  -7  -7   1   21.20    3.60
   7  -7  -1   15.10    1.70
   7  -7  -1   16.70    1.60
  -7  -7   1   17.00    3.10
   7  -7  -1   18.90    2.20
   7  -7  -1   16.00    1.80
  -7  -7   1   17.20    1.40
   7  -7  -1   14.70    1.70
  -7  -7   1   14.00    2.50
  -7  -7   1   17.10    1.60
   7  -7  -1   16.90    1.60
   7   7  -1   16.10    1.50
   7   7  -1   15.00    1.40
   7   7  -1   17.40    1.80
  -7   7   1   16.60    1.90
   7   7  -1   16.70    1.60
   7   7  -1   18.00    1.70
   7   7  -1   13.80    1.60
  -6  -7   1   23.70    2.90
   6  -7  -1   20.80    1.80
  -6  -7   1   21.30    1.50
   6  -7  -1   20.40    1.80
   6  -7  -1   21.60    1.70
   6  -7  -1   22.80    2.30
  -6  -7   1   24.00    2.50
  -6  -7   1   20.80    1.60
   6  -7  -1   21.70    1.80
  -6  -7   1   19.20    3.20
  -6  -7   1   23.10    1.40
   6  -7  -1   20.90    1.70
   6  -7  -1   20.60    2.00
   6   7  -1   21.80    2.00
   6   7  -1   18.00    2.00
   6   7  -1   22.20    1.80
   6   7  -1   21.80    1.70
  -6   7   1   26.00    2.30
   6   7  -1   19.50    1.60
   6   7  -1   23.40    1.80
  -5  -7   1   34.00    3.00
  -5  -7   1   35.40    2.80
  -5  -7   1   33.70    1.60
  -5  -7   1   34.20    1.90
   5  -7  -1   31.80    2.00
   5  -7  -1   29.90    2.00
   5  -7  -1   36.90    2.50
  -5  -7   1   33.00    1.90
   5  -7  -1   35.00    2.10
   5  -7  -1   34.30    2.20
  -5  -7   1   33.00    3.50
   5   7  -1   32.70    2.00
  -5   7   1   33.10    2.50
   5   7  -1   34.10    2.10
   5   7  -1   32.80    2.40
   5   7  -1   31.30    2.00
   4  -7  -1   12.00    1.90
  -4  -7   1   11.10    1.10
   4  -7  -1   10.90    1.30
  -4  -7   1    7.70    1.60
   4  -7  -1   13.90    1.50
  -4  -7   1   14.70    2.00
  -4  -7   1   11.50    0.90
  -4  -7   1    8.70    1.80
  -4  -7   1   12.20    1.20
   4  -7  -1   14.00    1.50
  -4  -7   1    7.60    1.60
  -4  -7   1    8.80    1.90
   4  -7  -1   12.90    1.20
   4  -7  -1   12.40    1.40
   4   7  -1   12.30    0.90
   4   7  -1    9.90    2.20
  -4   7   1   10.40    1.60
   4   7  -1   11.70    1.30
  -4   7   1    8.30    1.20
   4   7  -1   12.70    1.50
  -3  -7   1  655.23   13.00
  -3  -7   1  586.74   13.20
  -3  -7   1  654.43   15.90
  -3  -7   1  644.54   13.30
   3  -7  -1  649.83   15.10
   3   7  -1  627.04   13.30
   3   7  -1  635.64   14.90
   3   7  -1  660.43   11.80
  -3   7   1  656.03   14.30
  -3   7   1  617.14   12.10
   2  -7  -1   20.80    2.20
  -2  -7   1   19.70    1.60
  -2  -7   1   19.90    2.40
   2   7  -1   17.40    1.60
   2   7  -1   19.70    1.30
  -2   7   1   18.60    1.80
  -2   7   1   20.70    1.40
   2   7  -1   20.80    2.20
   1  -7  -1   67.99    3.90
  -1  -7   1   64.39    3.80
   1   7  -1   63.99    3.00
   1   7  -1   64.89    3.60
   1   7  -1   68.39    2.50
  -1   7   1   65.39    3.50
  -1   7   1   65.09    2.50
   0  -7  -1  212.78    7.60
   0  -7   1  219.48    7.40
   0   7  -1  224.68    5.40
   0   7   1  230.28    5.40
   0   7   1  224.58    6.40
   0   7   1  231.78    7.20
   0   7  -1  233.88    7.20
   1  -7   1  181.38    6.40
  -1  -7  -1  168.88    6.70
  -1   7  -1  167.08    4.40
   1   7   1  167.58    4.30
   1   7   1  167.48    5.40
  -1   7  -1  163.48    5.70
   1   7   1  173.08    6.20
  -2  -7  -1   13.70    1.80
  -2  -7  -1   20.00    2.70
  -2  -7  -1   11.90    2.20
   2  -7   1   14.50    1.80
  -2  -7  -1   13.90    1.80
   2   7   1   16.00    2.40
   2   7   1   13.80    1.50
  -2   7  -1   14.80    1.80
   2   7   1   14.00    1.00
   3  -7   1   68.49    3.20
   3  -7   1   66.99    3.70
   3  -7   1   65.09    4.50
   3  -7   1   70.79    3.30
   3  -7   1   69.99    2.90
  -3  -7  -1   66.89    2.80
   3  -7   1   67.39    2.80
  -3  -7  -1   69.49    4.70
  -3  -7  -1   73.49    4.40
  -3  -7  -1   66.79    3.30
  -3  -7  -1   66.89    2.30
  -3  -7  -1   64.49    2.60
   3   7   1   72.19    3.40
  -3   7  -1   68.49    3.40
   3   7   1   67.79    2.10
   4  -7   1    1.10    0.60
  -4  -7  -1    0.20    0.50
  -4  -7  -1    0.00    0.30
   4  -7   1    0.10    0.50
  -4  -7  -1    0.30    1.20
   4  -7   1    0.80    0.70
  -4  -7  -1    0.20    1.10
   4  -7   1    0.20    0.50
   4   7   1    0.60    0.70
   4   7   1   -0.30    0.50
   4   7   1    0.00    0.80
   4   7   1    0.80    0.40
   4   7   1   -0.80    0.30
  -4   7  -1    0.20    0.50
   5  -7   1    3.30    0.80
   5  -7   1    1.70    0.60
  -5  -7  -1    2.00    0.50
   5  -7   1    0.80    0.60
   5  -7   1    0.50    0.70
  -5  -7  -1    1.70    1.40
  -5  -7  -1    3.40    0.80
   5  -7   1    1.90    0.60
  -5  -7  -1    1.20    1.40
   5  -7   1    2.20    0.60
   5  -7   1    7.80    1.90
  -5  -7  -1    1.60    0.60
   5  -7   1    1.60    0.70
   5   7   1    1.60    0.60
   5   7   1    2.30    0.80
   5   7   1    0.90    0.90
  -5   7  -1    1.60    0.70
   5   7   1    1.30    0.60
   5   7   1    1.70    0.50
   5   7   1    2.20    0.80
   5   7   1   -0.20    1.10
   6  -7   1  143.19    4.60
   6  -7   1  152.78    5.40
   6  -7   1  143.19    4.60
   6  -7   1  141.69    4.40
   6  -7   1  143.39    5.10
  -6  -7  -1  155.08    7.10
  -6  -7  -1  148.99    4.80
  -6  -7  -1  145.49    4.70
   6  -7   1  150.38    5.10
  -6  -7  -1  141.89    7.10
  -6  -7  -1  152.88    4.40
   6  -7   1  141.19    4.60
   6  -7   1  152.98    5.50
   6   7   1  142.69    4.50
   6   7   1  137.69    4.70
  -6   7  -1  149.29    5.20
   6   7   1  148.89    4.90
   6   7   1  147.29    5.00
   6   7   1  157.28    6.10
   6   7   1  142.59    4.80
   6   7   1  147.79    4.80
   6   7   1  151.28    5.70
   7  -7   1    2.70    0.90
  -7  -7  -1    2.80    0.70
   7  -7   1    1.50    0.70
   7  -7   1    2.00    1.00
   7  -7   1    2.00    0.60
  -7  -7  -1    0.40    1.90
   7  -7   1    2.00    0.50
   7  -7   1    2.00    0.80
  -7  -7  -1    1.90    0.60
  -7  -7  -1   -0.60    1.70
   7   7   1    0.80    0.80
   7   7   1    2.10    0.70
   7   7   1    2.00    0.70
   7   7   1    2.20    0.70
   7   7   1    3.00    0.80
   7   7   1    3.20    0.80
   7   7   1    2.00    0.80
  -8  -7  -1   43.60    6.40
   8  -7   1   59.39    2.80
   8  -7   1   60.39    2.90
   8  -7   1   60.59    3.10
  -8  -7  -1   61.39    2.80
   8  -7   1   61.19    2.90
  -8  -7  -1   60.59    2.90
  -8  -7  -1   63.59    4.70
   8  -7   1   58.59    3.20
   8  -7   1   57.89    3.00
  -8  -7  -1   69.49    8.90
  -8  -7  -1   64.49    3.20
   8   7   1   63.39    3.00
   8   7   1   59.59    3.60
   8   7   1   61.99    3.00
  -8   7  -1   61.79    3.30
   8   7   1   62.79    3.20
   8   7   1   62.09    2.90
   8   7   1   59.49    3.10
   8   7   1   64.49    4.00
   9  -7   1   93.19    3.70
  -9  -7  -1   94.99    7.20
  -9  -7  -1   98.19    4.00
   9  -7   1   91.69    4.30
  -9  -7  -1   89.39    7.50
   9  -7   1   94.49    4.00
   9  -7   1   95.99    4.10
   9  -7   1   98.19    3.70
   9  -7   1   93.09    3.40
  -9  -7  -1   93.09    3.60
  -9  -7  -1   92.69    3.60
   9  -7   1   96.29    3.50
   9   7   1   94.09    4.00
   9   7   1   91.49    4.10
   9   7   1   96.49    3.80
  -9   7  -1   95.29    4.20
   9   7   1   95.79    4.00
   9   7   1   96.29    3.70
   9   7   1   95.69    4.60
   9   7   1   94.69    3.70
 -10  -7  -1   -0.10    0.30
  10  -7   1    0.20    0.50
  10  -7   1    0.80    0.50
  10  -7   1    1.10    0.60
 -10  -7  -1    0.00    0.30
 -10  -7  -1    0.40    0.40
  10  -7   1    1.10    0.40
  10  -7   1    0.00    0.40
  10  -7   1   -0.50    0.50
 -10  -7  -1   -1.30    1.60
  10   7   1    0.50    0.40
  10   7   1    0.30    0.40
  10   7   1    0.10    0.40
  10   7   1    0.70    0.50
  10   7   1   -0.40    0.50
  10   7   1    0.10    0.60
  11  -7   1   13.10    1.40
  11  -7   1   10.00    1.40
 -11  -7  -1   13.80    1.40
  11  -7   1   12.20    1.20
 -11  -7  -1   15.80    1.40
  11  -7   1   11.40    1.20
  11  -7   1   12.40    1.30
 -11  -7  -1   13.90    1.30
  11   7   1   10.90    1.30
  11   7   1   11.30    1.20
  11   7   1   12.60    1.50
  11   7   1   14.00    1.30
  11   7   1   12.90    1.30
  11   7   1   12.40    1.60
  12  -7   1   -0.10    0.70
 -12  -7  -1   -0.10    1.00
 -12  -7  -1    0.20    0.30
  12  -7   1   -0.30    0.30
  12  -7   1   -0.20    0.40
  12  -7   1    0.30    0.40
  12   7   1   -0.50    0.30
  12   7   1   -0.60    0.40
  12   7   1   -0.40    0.30
  12   7   1   -0.60    0.30
 -13  -7  -1   19.60    1.30
 -13  -7  -1   19.10    1.20
  13   7   1   17.90    1.50
  13   7   1   15.80    1.10
  13   7   1   17.70    1.10
  13   7   1   18.80    1.20
 -14  -7  -1    6.40    0.60
 -14  -7  -1    5.30    0.60
  14  -8  -1    0.90    0.40
 -14  -8   1    0.70    0.30
 -14  -8   1    0.60    0.20
  14   8  -1    0.10    0.40
  14   8  -1    0.60    0.30
  14   8  -1    0.60    0.20
 -13  -8   1    5.50    0.80
  13  -8  -1    4.60    0.70
 -13  -8   1    5.40    0.80
  13  -8  -1    5.00    0.70
 -13  -8   1    2.50    0.80
  13   8  -1    4.60    0.70
  13   8  -1    5.30    0.80
 -12  -8   1   16.50    1.50
  12  -8  -1   14.30    1.40
  12  -8  -1   13.30    1.10
  12  -8  -1   13.90    1.60
  12  -8  -1   13.00    1.20
 -12  -8   1   15.20    1.30
  12  -8  -1   15.30    1.40
  12   8  -1   16.20    1.40
  12   8  -1   13.00    1.10
  12   8  -1   13.90    1.20
  12   8  -1   13.30    1.30
  12   8  -1   13.70    1.60
 -11  -8   1    1.00    2.30
 -11  -8   1   -0.90    0.50
  11  -8  -1   -0.30    0.50
 -11  -8   1    0.10    0.30
 -11  -8   1   -0.30    0.30
  11  -8  -1    0.40    0.50
  11  -8  -1   -0.10    0.40
  11  -8  -1    0.60    0.40
  11   8  -1    0.00    0.40
  11   8  -1    0.90    0.50
  11   8  -1    0.10    0.40
  11   8  -1    0.50    0.40
  11   8  -1   -0.30    0.50
  10  -8  -1   78.19    3.00
  10  -8  -1   77.29    4.00
  10  -8  -1   82.29    4.30
 -10  -8   1   75.89    4.60
  10  -8  -1   82.89    3.40
 -10  -8   1   80.49    5.50
 -10  -8   1   78.79    3.00
 -10  -8   1   85.39    3.50
  10  -8  -1   85.89    3.40
  10  -8  -1   89.09    4.00
  10  -8  -1   81.79    3.70
 -10  -8   1   81.69    3.10
  10   8  -1   81.09    3.50
  10   8  -1   81.79    3.50
 -10   8   1   79.19    4.60
  10   8  -1   80.79    3.10
  10   8  -1   83.79    3.20
  10   8  -1   80.79    4.10
  -9  -8   1  137.59    7.30
   9  -8  -1  137.19    5.20
   9  -8  -1  135.79    5.80
  -9  -8   1  134.09    4.50
   9  -8  -1  131.29    5.40
  -9  -8   1  133.69    4.40
  -9  -8   1  130.49    4.10
   9  -8  -1  132.99    4.60
   9  -8  -1  131.99    4.30
   9  -8  -1  136.89    5.10
   9  -8  -1  134.59    4.70
  -9  -8   1  126.09    8.50
   9   8  -1  132.49    5.50
   9   8  -1  132.59    4.80
  -9   8   1  135.99    5.90
   9   8  -1  132.79    4.30
   9   8  -1  129.59    4.70
   9   8  -1  122.99    4.10
   8  -8  -1    6.90    1.40
   8  -8  -1    7.60    1.30
  -8  -8   1    3.80    1.80
  -8  -8   1   11.60    2.20
   8  -8  -1    9.30    1.40
   8  -8  -1    5.20    1.10
  -8  -8   1    7.00    0.90
   8  -8  -1    6.50    1.10
   8  -8  -1    5.50    1.20
   8  -8  -1    6.70    1.50
  -8  -8   1    8.60    1.30
  -8  -8   1    6.90    1.10
   8   8  -1    5.90    1.00
   8   8  -1    4.70    1.10
   8   8  -1    3.90    1.00
   8   8  -1    6.10    1.20
  -8   8   1    4.80    1.40
   8   8  -1    3.90    0.90
   7  -8  -1  166.28    5.70
  -7  -8   1  153.98    4.80
   7  -8  -1  155.38    5.10
  -7  -8   1  154.38    4.80
   7  -8  -1  153.38    6.60
  -7  -8   1  146.29    7.30
   7  -8  -1  158.48    6.00
  -7  -8   1  156.18    4.40
   7  -8  -1  165.78    5.80
  -7  -8   1  157.58    6.30
  -7  -8   1  164.88    7.00
   7  -8  -1  154.38    4.90
   7  -8  -1  151.28    5.40
   7   8  -1  156.18    5.10
   7   8  -1  151.48    4.50
   7   8  -1  157.68    5.30
  -7   8   1  157.88    6.30
   7   8  -1  147.79    5.90
  -6  -8   1  242.68    6.50
   6  -8  -1  245.88    6.50
   6  -8  -1  254.17    8.70
  -6  -8   1  233.28    8.80
   6  -8  -1  251.37    7.70
   6  -8  -1  232.38    6.00
   6  -8  -1  258.87    6.90
  -6  -8   1  246.68    5.70
   6  -8  -1  243.28    7.20
   6  -8  -1  254.37    7.20
  -6  -8   1  251.57    6.30
  -6  -8   1  250.67    7.90
   6  -8  -1  249.38    6.80
  -6  -8   1  247.38    8.30
   6   8  -1  234.08    6.40
  -6   8   1  250.57    8.20
  -6   8   1  242.58    8.20
   6   8  -1  235.48    6.00
   6   8  -1  242.18    6.70
   6   8  -1  240.48    7.60
   6   8  -1  254.97    7.00
  -5  -8   1   37.60    2.20
   5  -8  -1   40.10    2.30
  -5  -8   1   32.90    2.80
  -5  -8   1   37.30    2.00
   5  -8  -1   38.10    2.20
   5  -8  -1   39.30    2.60
   5  -8  -1   40.60    2.40
   5  -8  -1   38.50    2.30
  -5  -8   1   40.30    3.10
  -5  -8   1   37.10    1.70
  -5  -8   1   42.50    3.60
   5  -8  -1   38.50    3.30
   5  -8  -1   41.30    2.60
   5  -8  -1   38.90    2.70
   5   8  -1   39.40    2.40
  -5   8   1   39.80    2.20
   5   8  -1   38.70    2.30
  -5   8   1   44.10    3.10
   5   8  -1   40.00    2.70
  -4  -8   1    6.30    2.20
  -4  -8   1    5.70    1.30
  -4  -8   1    9.40    1.20
   4  -8  -1    8.80    1.40
   4  -8  -1    6.80    1.10
   4  -8  -1    8.40    1.20
   4  -8  -1    8.60    1.30
   4  -8  -1   10.40    1.40
   4  -8  -1    8.60    1.10
  -4  -8   1    8.80    1.00
   4  -8  -1    8.40    1.70
  -4   8   1    5.90    1.40
   4   8  -1    8.80    1.20
  -4   8   1    8.70    1.10
   4   8  -1   10.30    1.30
   4   8  -1    9.50    1.40
   4   8  -1    8.70    1.20
   3  -8  -1    1.40    0.60
  -3  -8   1    0.40    0.60
   3  -8  -1    1.00    0.80
   3  -8  -1    2.40    0.70
  -3  -8   1   -1.10    1.40
   3  -8  -1    2.00    0.80
   3  -8  -1    1.50    0.60
  -3  -8   1    1.30    0.60
   3  -8  -1    1.70    0.70
  -3  -8   1    0.20    0.50
   3  -8  -1    1.10    0.70
  -3  -8   1    1.80    0.70
  -3   8   1    0.80    0.60
   3   8  -1    1.60    0.40
  -3   8   1    0.90    0.40
   3   8  -1    0.70    1.40
   3   8  -1    1.40    0.70
  -2  -8   1  126.09    4.60
   2  -8  -1  125.99    4.50
   2  -8  -1  133.49    6.20
   2  -8  -1  134.29    4.10
  -2  -8   1  135.89    4.90
  -2  -8   1  141.19    6.40
   2  -8  -1  133.89    4.30
   2  -8  -1  121.59    5.10
   2   8  -1  139.59    6.10
  -2   8   1  137.29    5.70
   2   8  -1  141.99    4.90
  -2   8   1  136.49    4.10
   2   8  -1  130.19    4.30
   1  -8  -1   32.20    2.00
  -1  -8   1   29.50    2.20
   1  -8  -1   31.00    2.20
  -1  -8   1   32.60    1.90
  -1  -8   1   32.20    1.90
   1  -8  -1   33.20    1.90
   1  -8  -1   34.30    3.20
  -1  -8   1   34.90    3.20
  -1  -8   1   30.30    2.10
   1   8  -1   35.60    3.00
  -1   8   1   38.20    2.50
   1   8  -1   30.80    1.70
  -1   8   1   37.90    3.00
  -1   8   1   32.50    1.80
   1   8  -1   36.00    2.40
   0  -8   1   11.70    1.50
   0  -8   1   15.20    2.20
   0  -8   1   13.10    1.30
   0  -8   1   13.00    1.40
   0  -8  -1   13.00    1.30
   0  -8  -1   14.60    2.40
   0  -8  -1   13.10    1.30
   0  -8  -1   17.90    1.70
   0  -8   1   12.90    1.30
   0   8   1   13.40    2.10
   0   8  -1   14.60    1.60
   0   8   1   14.60    1.70
   0   8   1   14.50    1.20
   0   8  -1   14.20    2.00
   0   8  -1   14.30    1.20
   1  -8   1  119.89    3.90
   1  -8   1  113.69    3.90
  -1  -8  -1  109.59    3.80
   1  -8   1  109.09    4.20
  -1  -8  -1  117.89    3.90
   1  -8   1  119.49    5.70
   1  -8   1  107.29    3.80
   1  -8   1  114.29    4.20
  -1  -8  -1  120.19    6.10
  -1  -8  -1  112.79    4.20
  -1   8  -1  112.09    3.60
  -1   8  -1  110.09    4.30
   1   8   1  114.39    4.50
  -1   8  -1  117.69    5.10
   1   8   1  114.99    3.80
   1   8   1  106.89    3.90
   1   8   1  116.79    5.40
   1   8   1  109.09    3.90
   2  -8   1    7.00    1.30
   2  -8   1   10.70    1.20
   2  -8   1    9.40    1.30
  -2  -8  -1    9.90    1.20
  -2  -8  -1   10.40    1.00
  -2  -8  -1   10.70    1.10
   2  -8   1   11.20    2.20
   2  -8   1    8.90    1.20
  -2  -8  -1    7.20    1.70
   2  -8   1    7.30    1.30
  -2   8  -1    7.90    1.60
   2   8   1   10.80    1.60
   2   8   1    9.20    1.20
  -2   8  -1    9.00    1.10
   2   8   1    9.10    2.10
   2   8   1   10.20    1.10
   2   8   1    8.90    1.30
   3  -8   1   -0.40    0.50
  -3  -8  -1   -0.20    0.40
   3  -8   1   -0.30    0.40
   3  -8   1    0.10    0.40
   3  -8   1    0.40    0.40
   3  -8   1    0.90    0.40
  -3  -8  -1    1.20    0.60
   3  -8   1    0.40    0.80
  -3  -8  -1    0.10    0.30
  -3  -8  -1    0.00    0.30
  -3   8  -1   -0.30    0.70
   3   8   1   -0.40    0.60
   3   8   1   -0.10    0.40
  -3   8  -1    0.50    0.50
   3   8   1    0.10    0.20
   4  -8   1    0.60    0.80
  -4  -8  -1   -0.40    0.70
   4  -8   1    1.50    0.50
  -4  -8  -1    2.40    0.70
  -4  -8  -1    2.00    1.70
   4  -8   1    2.90    0.80
   4  -8   1    2.00    0.70
  -4  -8  -1    0.50    1.40
   4  -8   1    2.50    1.00
   4  -8   1    1.90    0.80
   4  -8   1    2.00    0.60
  -4  -8  -1    1.20    0.50
  -4  -8  -1    1.40    0.40
   4   8   1    1.90    0.80
  -4   8  -1    0.50    0.70
   4   8   1    1.70    0.60
  -4   8  -1    1.20    0.90
   4   8   1    1.90    0.80
  -5  -8  -1   25.30    1.50
   5  -8   1   29.00    2.10
  -5  -8  -1   27.60    1.90
   5  -8   1   25.20    2.10
  -5  -8  -1   27.60    1.90
   5  -8   1   29.50    2.20
  -5  -8  -1   26.40    2.90
   5  -8   1   25.20    1.80
   5  -8   1   26.50    2.20
   5  -8   1   24.50    1.90
   5  -8   1   23.50    1.90
   5  -8   1   28.80    2.50
  -5  -8  -1   18.80    3.40
   5   8   1   26.30    3.10
   5   8   1   26.90    2.00
   5   8   1   23.50    1.90
  -5   8  -1   28.40    2.40
   5   8   1   22.90    2.30
   6  -8   1    8.60    1.30
  -6  -8  -1   11.50    1.40
   6  -8   1    9.20    1.50
  -6  -8  -1   11.10    1.30
   6  -8   1    9.80    1.40
  -6  -8  -1    9.50    1.10
   6  -8   1    9.80    1.30
   6  -8   1    9.20    1.20
   6  -8   1    9.20    1.40
   6  -8   1   10.90    1.50
  -6  -8  -1   11.60    2.60
  -6  -8  -1   11.50    2.40
   6  -8   1   11.50    1.90
   6   8   1   11.40    1.50
   6   8   1   10.60    1.40
   6   8   1   12.00    1.60
   6   8   1   10.30    1.40
  -6   8  -1   12.10    1.80
   6   8   1    6.60    1.20
   6   8   1    8.00    1.40
  -7  -8  -1   13.40    1.20
   7  -8   1   12.50    1.70
  -7  -8  -1   10.60    2.40
  -7  -8  -1   12.50    1.50
  -7  -8  -1   11.40    1.30
   7  -8   1   11.70    1.30
   7  -8   1   13.00    1.50
   7  -8   1   10.80    1.40
   7  -8   1   10.80    1.40
   7  -8   1   11.00    2.30
  -7  -8  -1    8.10    3.80
   7  -8   1   12.60    1.50
  -7  -8  -1   12.20    3.60
   7  -8   1   15.40    2.00
   7   8   1   14.90    1.60
   7   8   1   13.30    1.80
   7   8   1    8.00    1.30
   7   8   1   10.00    1.40
  -7   8  -1   11.00    1.90
   7   8   1   10.90    1.50
   7   8   1   13.90    1.30
  -8  -8  -1   20.60    4.80
   8  -8   1   18.90    1.80
  -8  -8  -1   16.90    1.60
   8  -8   1   19.80    1.80
   8  -8   1   16.20    1.50
   8  -8   1   18.40    1.60
   8  -8   1   18.30    1.80
   8  -8   1   13.90    2.00
  -8  -8  -1   17.90    1.50
   8  -8   1   16.10    1.80
  -8  -8  -1   25.40    5.40
  -8  -8  -1   19.80    1.50
   8   8   1   18.30    1.70
   8   8   1   17.20    1.90
   8   8   1   17.10    1.60
   8   8   1   18.10    1.40
   8   8   1   15.60    1.60
   8   8   1   15.30    1.50
  -8   8  -1   19.60    2.40
   9  -8   1   59.99    2.80
  -9  -8  -1   61.69    2.60
  -9  -8  -1   53.19    8.20
  -9  -8  -1   54.09    5.00
   9  -8   1   61.89    3.40
   9  -8   1   62.09    3.10
   9  -8   1   58.59    2.60
  -9  -8  -1   64.29    2.80
   9  -8   1   61.29    2.90
   9  -8   1   57.29    3.00
   9  -8   1   60.09    3.20
   9   8   1   60.39    2.70
   9   8   1   58.29    2.90
   9   8   1   63.89    3.70
  -9   8  -1   58.79    3.70
   9   8   1   62.09    2.80
   9   8   1   59.89    3.20
  10  -8   1    0.20    0.40
 -10  -8  -1    0.90    0.40
  10  -8   1   -0.40    0.50
  10  -8   1    0.30    0.40
  10  -8   1    0.30    0.40
  10  -8   1    0.00    0.70
  10  -8   1   -0.50    0.50
 -10  -8  -1   -0.30    0.40
  10   8   1   -0.20    0.30
  10   8   1    0.10    0.40
  10   8   1    0.00    0.40
  10   8   1    0.10    0.30
  10   8   1   -0.10    0.50
  10   8   1   -1.20    0.60
  11  -8   1    0.10    0.40
  11  -8   1    0.60    0.60
  11  -8   1    0.50    0.40
 -11  -8  -1    0.30    0.40
 -11  -8  -1    0.80    1.50
 -11  -8  -1    0.60    0.40
 -11  -8  -1    0.00    0.30
  11   8   1    1.00    0.40
  11   8   1    0.30    0.40
  11   8   1    0.30    0.40
  11   8   1    0.50    0.40
  11   8   1    1.20    0.60
 -12  -8  -1    0.40    0.30
  12  -8   1    0.80    0.50
  12  -8   1    0.10    0.30
 -12  -8  -1    0.30    0.30
  12   8   1    0.20    0.30
  12   8   1   -0.20    0.30
  12   8   1    0.40    0.40
  12   8   1    0.40    0.60
  12   8   1    0.50    0.40
 -13  -8  -1    0.30    0.20
 -13  -8  -1    0.50    0.30
  13   8   1    0.40    0.30
  13   8   1    0.20    0.40
  13  -9  -1    8.70    0.80
 -13  -9   1    9.50    0.90
  13  -9  -1   10.30    0.90
  13   9  -1    8.50    0.70
  13   9  -1    9.40    0.80
  13   9  -1    7.80    1.00
  12  -9  -1   43.30    2.20
  12  -9  -1   46.90    2.20
 -12  -9   1   46.50    1.70
 -12  -9   1   44.30    2.20
 -12  -9   1   36.00    2.70
  12   9  -1   47.80    2.10
  12   9  -1   45.90    3.10
  12   9  -1   44.80    2.00
  11  -9  -1   91.89    3.10
  11  -9  -1   96.79    3.80
 -11  -9   1   95.99    3.10
  11  -9  -1   98.29    3.70
 -11  -9   1   93.29    2.90
  11  -9  -1   97.59    3.40
 -11  -9   1   97.49    3.70
  11   9  -1   90.29    3.40
 -11   9   1   91.39    3.30
  11   9  -1   96.89    3.40
  11   9  -1   92.29    4.10
  10  -9  -1   21.10    1.60
  10  -9  -1   21.80    1.90
 -10  -9   1   22.70    1.60
 -10  -9   1   21.90    1.50
 -10  -9   1   22.30    1.30
  10  -9  -1   25.30    1.80
  10  -9  -1   21.70    1.70
  10  -9  -1   24.70    2.00
 -10  -9   1   19.20    3.20
  10   9  -1   23.90    1.80
 -10   9   1   19.50    1.80
  10   9  -1   21.40    1.60
  10   9  -1   21.10    1.40
  -9  -9   1   38.00    3.70
   9  -9  -1   52.29    3.10
   9  -9  -1   51.69    2.60
  -9  -9   1   47.90    1.90
   9  -9  -1   48.90    2.40
   9  -9  -1   50.39    2.60
   9  -9  -1   44.60    3.60
  -9  -9   1   48.50    2.40
   9  -9  -1   49.10    2.80
  -9  -9   1   49.10    2.40
   9   9  -1   49.80    3.20
   9   9  -1   49.30    2.80
   9   9  -1   47.00    2.50
  -9   9   1   45.40    2.60
  -9   9   1   46.20    3.80
   9   9  -1   45.70    2.10
   8  -9  -1   27.40    1.90
  -8  -9   1   19.50    2.90
   8  -9  -1   27.90    2.00
  -8  -9   1   30.50    1.90
  -8  -9   1   28.10    1.90
   8  -9  -1   27.50    1.90
  -8  -9   1   27.40    1.50
   8  -9  -1   29.60    2.30
   8  -9  -1   28.90    2.40
   8  -9  -1   28.90    3.00
   8   9  -1   30.90    2.10
  -8   9   1   31.60    1.90
   8   9  -1   25.60    2.30
   8   9  -1   26.00    1.60
  -8   9   1   26.60    3.00
   8   9  -1   27.00    2.10
   7  -9  -1  239.88    6.60
   7  -9  -1  249.97    7.50
  -7  -9   1  238.48    5.20
   7  -9  -1  239.78    8.90
  -7  -9   1  245.28    6.10
   7  -9  -1  237.58    6.80
   7  -9  -1  236.18    6.60
  -7  -9   1  236.28    6.60
   7  -9  -1  250.07    7.40
   7   9  -1  252.37    7.10
   7   9  -1  248.98    8.00
  -7   9   1  248.18    8.60
  -7   9   1  236.48    6.80
   7   9  -1  248.28    6.80
   6  -9  -1   37.00    2.40
   6  -9  -1   33.00    2.20
   6  -9  -1   35.50    2.60
   6  -9  -1   39.00    2.40
   6  -9  -1   36.50    2.60
   6  -9  -1   36.80    3.30
  -6  -9   1   39.10    1.90
  -6  -9   1   37.00    2.30
   6   9  -1   34.00    2.20
   6   9  -1   37.20    2.50
   6   9  -1   34.00    2.60
  -6   9   1   37.70    2.20
  -6   9   1   34.50    3.20
   5  -9  -1   50.89    3.00
   5  -9  -1   46.60    2.60
   5  -9  -1   44.00    2.50
   5  -9  -1   48.10    2.60
  -5  -9   1   44.90    2.60
   5  -9  -1   45.50    2.20
  -5  -9   1   46.70    1.90
   5  -9  -1   47.30    3.00
   5   9  -1   51.59    3.10
   5   9  -1   45.60    2.70
  -5   9   1   41.40    3.50
   5   9  -1   46.70    2.60
  -5   9   1   44.70    2.40
   4  -9  -1    0.20    0.50
   4  -9  -1   -0.10    0.50
   4  -9  -1   -0.30    0.40
   4  -9  -1    0.90    0.50
  -4  -9   1    0.20    0.60
   4  -9  -1   -0.40    0.90
  -4  -9   1   -0.60    0.30
   4  -9  -1    1.10    0.50
  -4  -9   1   -0.30    0.40
  -4  -9   1    0.10    0.50
   4   9  -1   -0.10    0.30
  -4   9   1    0.30    0.40
   4   9  -1    0.10    0.50
  -4   9   1    0.20    0.90
   4   9  -1    0.20    0.50
   4   9  -1   -0.20    0.40
   3  -9  -1   36.70    2.10
   3  -9  -1   40.20    3.70
   3  -9  -1   38.90    2.30
   3  -9  -1   39.90    2.60
  -3  -9   1   38.40    2.20
  -3  -9   1   35.70    2.40
  -3  -9   1   39.30    2.20
  -3  -9   1   39.30    4.60
   3  -9  -1   40.90    2.30
   3  -9  -1   37.00    2.50
  -3  -9   1   38.00    2.20
   3   9  -1   39.50    2.70
   3   9  -1   31.00    4.30
  -3   9   1   38.10    3.30
  -3   9   1   37.80    2.10
   3   9  -1   41.50    1.90
   3   9  -1   37.60    2.30
   2  -9  -1   88.79    3.50
  -2  -9   1   86.09    3.40
   2  -9  -1   87.09    3.80
  -2  -9   1   96.99    6.00
   2  -9  -1   87.19    3.50
  -2  -9   1   85.59    3.80
  -2  -9   1   89.19    3.50
  -2  -9   1   83.69    3.20
  -2  -9   1   84.79    3.30
   2  -9  -1   87.19    3.30
   2  -9  -1   83.29    3.70
   2  -9  -1   94.79    5.60
  -2   9   1   88.19    4.00
  -2   9   1   91.99    4.30
  -2   9   1   88.09    5.00
   2   9  -1   85.49    3.10
   2   9  -1   84.99    3.90
  -2   9   1   90.59    3.40
   2   9  -1   84.19    3.50
   2   9  -1   76.79    5.10
   2   9  -1   75.99    3.50
   1  -9  -1   19.50    2.90
  -1  -9   1   16.10    1.80
  -1  -9   1   18.30    1.60
   1  -9  -1   21.40    1.90
  -1  -9   1   16.70    1.60
   1  -9  -1   20.00    1.60
  -1  -9   1   14.20    1.60
   1  -9  -1   21.00    1.80
   1  -9  -1   17.90    1.60
   1  -9  -1   19.90    1.90
  -1  -9   1   15.60    1.50
  -1   9   1   15.70    2.80
   1   9  -1   16.70    1.40
   1   9  -1   15.70    1.80
  -1   9   1   19.70    1.50
   1   9  -1   16.60    2.80
  -1   9   1   16.60    1.90
  -1   9   1   17.60    1.80
   1   9  -1   18.40    1.70
   0  -9  -1    4.90    1.60
   0  -9  -1    4.10    0.90
   0  -9   1    4.50    1.10
   0  -9  -1    5.20    1.00
   0  -9   1    4.70    1.00
   0  -9  -1    2.90    0.80
   0  -9  -1    4.40    1.10
   0  -9   1    4.10    0.90
   0  -9   1    2.20    1.20
   0  -9   1    4.20    1.00
   0  -9   1    3.20    0.90
   0  -9   1    4.30    1.30
   0   9  -1    4.40    0.80
   0   9   1    5.30    0.80
   0   9  -1    2.90    0.90
   0   9  -1    4.10    1.00
   0   9   1    3.70    0.80
   0   9   1    3.20    0.80
   0   9   1    3.60    1.10
   0   9  -1    1.50    0.90
   0   9  -1    4.00    1.30
   1  -9   1   46.70    2.70
  -1  -9  -1   47.80    2.80
   1  -9   1   49.60    2.50
   1  -9   1   49.40    2.90
  -1  -9  -1   44.30    2.40
   1  -9   1   50.09    4.00
  -1  -9  -1   49.20    4.60
  -1  -9  -1   39.70    2.40
   1  -9   1   50.39    2.60
  -1  -9  -1   47.50    2.50
   1  -9   1   44.00    2.40
  -1  -9  -1   51.99    2.50
  -1   9  -1   43.70    4.20
  -1   9  -1   49.90    2.40
  -1   9  -1   42.30    2.50
   1   9   1   48.50    2.60
   1   9   1   48.70    2.60
   1   9   1   42.30    4.10
  -1   9  -1   46.90    2.90
  -1   9  -1   53.69    3.90
   1   9   1   52.49    2.30
   1   9   1   46.30    3.00
   2  -9   1    4.60    1.00
   2  -9   1    0.90    1.00
   2  -9   1    2.70    0.80
  -2  -9  -1    2.60    0.80
   2  -9   1    2.90    0.80
  -2  -9  -1   -1.80    2.00
  -2  -9  -1    2.60    0.70
  -2  -9  -1    2.20    0.80
   2  -9   1    2.90    0.70
  -2  -9  -1    2.20    0.70
   2  -9   1    2.10    0.80
  -2   9  -1    2.00    0.60
   2   9   1    2.30    0.70
   2   9   1    2.80    0.70
   2   9   1    2.60    0.80
  -2   9  -1    3.20    1.10
   2   9   1    2.90    0.60
  -2   9  -1    2.70    0.80
  -3  -9  -1   11.70    1.70
   3  -9   1   10.50    1.50
   3  -9   1    9.50    1.40
   3  -9   1    8.40    1.10
  -3  -9  -1    8.10    1.30
   3  -9   1   10.00    1.30
   3  -9   1    8.50    1.20
   3  -9   1    5.10    1.50
  -3  -9  -1    9.60    1.30
  -3  -9  -1   10.50    0.90
   3   9   1    9.20    0.80
   3   9   1    6.70    1.40
  -3   9  -1    9.60    1.90
  -3   9  -1    8.80    1.10
   3   9   1   11.30    1.40
  -4  -9  -1    5.10    1.30
  -4  -9  -1    3.50    0.90
  -4  -9  -1    5.40    1.10
   4  -9   1    6.00    1.10
   4  -9   1    6.80    1.00
   4  -9   1    5.90    1.80
   4  -9   1    5.50    1.30
  -4   9  -1    6.90    1.80
   4   9   1    4.60    1.00
   4   9   1    4.40    1.00
  -4   9  -1    5.20    1.10
   5  -9   1  593.34   12.70
  -5  -9  -1  587.54   11.70
   5  -9   1  584.64   12.10
   5  -9   1  613.14   12.70
   5  -9   1  587.04   13.50
   5  -9   1  588.74   15.20
   5  -9   1  595.04   13.20
  -5  -9  -1  574.64   10.80
  -5  -9  -1  586.54   12.60
   5  -9   1  597.54   12.60
  -5   9  -1  574.24   12.10
  -5   9  -1  595.44   14.80
   5   9   1  607.44   13.00
   5   9   1  591.44   14.10
   5   9   1  596.84   12.90
   6  -9   1  199.88    7.60
   6  -9   1  196.08    5.50
  -6  -9  -1  207.38    5.60
   6  -9   1  199.88    5.60
   6  -9   1  201.88    6.00
   6  -9   1  211.18    6.70
  -6  -9  -1  199.98    4.90
  -6  -9  -1  204.18    6.00
   6  -9   1  204.68    6.10
   6  -9   1  201.28    6.30
   6   9   1  197.18    6.10
   6   9   1  200.28    6.10
  -6   9  -1  204.78    7.40
  -6   9  -1  191.18    5.60
   6   9   1  202.38    7.20
  -7  -9  -1  322.87    7.00
   7  -9   1  322.77    8.20
  -7  -9  -1  317.27    8.00
   7  -9   1  323.37    8.80
   7  -9   1  320.77    8.50
   7  -9   1  312.87    9.50
   7  -9   1  310.87    7.50
   7  -9   1  314.97    7.90
  -7  -9  -1  329.37    7.70
  -7   9  -1  325.07    9.60
   7   9   1  306.97    7.10
   7   9   1  320.57    8.40
   7   9   1  323.77    8.30
   7   9   1  312.97    9.50
   7   9   1  295.07    7.50
   8  -9   1  291.97    7.60
  -8  -9  -1  287.47    6.60
   8  -9   1  295.17    7.80
   8  -9   1  294.97    8.50
  -8  -9  -1  297.17    7.40
   8  -9   1  288.97    8.40
   8  -9   1  297.77    7.30
   8   9   1  278.27    6.80
   8   9   1  288.67    6.70
   8   9   1  290.17    8.80
   8   9   1  250.87    8.60
  -8   9  -1  296.67    9.00
   8   9   1  288.77    7.50
   9  -9   1  150.78    5.30
  -9  -9  -1  145.39    4.00
   9  -9   1  147.69    4.40
  -9  -9  -1  150.18    8.10
   9  -9   1  144.09    4.80
  -9  -9  -1  145.29    4.50
   9  -9   1  151.68    4.80
  -9  -9  -1  153.98    4.60
   9   9   1  143.89    4.70
   9   9   1  145.19    5.70
   9   9   1  143.59    4.30
   9   9   1  152.88    4.30
   9   9   1  149.59    4.90
 -10  -9  -1    0.70    0.40
  10  -9   1    1.40    0.50
  10  -9   1    1.40    0.50
 -10  -9  -1    1.60    0.80
  10  -9   1    1.40    0.50
  10  -9   1    1.10    0.50
  10   9   1    0.60    0.60
  10   9   1   -0.20    0.50
  10   9   1    1.00    0.40
  10   9   1    1.60    0.50
  10   9   1    0.80    0.40
  11  -9   1    0.50    0.40
  11  -9   1   -0.30    0.30
 -11  -9  -1    0.00    0.20
  11  -9   1    0.30    0.30
  11   9   1   -0.80    0.40
  11   9   1    0.10    0.30
  11   9   1   -0.20    0.30
  12  -9   1    1.00    0.40
 -12  -9  -1    0.70    0.20
 -12  -9  -1    1.50    0.60
  12   9   1    0.90    0.30
  12   9   1    0.40    0.40
  12   9   1    1.20    0.40
  12 -10  -1   25.70    1.90
  12 -10  -1   27.20    1.50
  12 -10  -1   24.20    1.10
  12  10  -1   26.40    1.20
  12  10  -1   25.20    1.40
  12  10  -1   25.90    1.70
  11 -10  -1    0.30    0.30
 -11 -10   1    0.80    0.40
  11 -10  -1   -0.10    0.30
  11 -10  -1    0.10    0.30
  11  10  -1    0.70    0.50
  11  10  -1    0.60    0.30
  11  10  -1    0.20    0.30
 -11  10   1   -0.10    0.50
  10 -10  -1    9.40    1.00
 -10 -10   1   11.00    1.10
  10 -10  -1   12.70    1.20
  10 -10  -1   13.20    1.40
 -10 -10   1   13.30    1.30
  10 -10  -1   12.20    1.40
  10  10  -1   12.10    1.50
  10  10  -1   10.40    1.10
 -10  10   1   14.90    1.40
  10  10  -1   13.20    1.30
  -9 -10   1   38.10    2.30
   9 -10  -1   38.50    2.30
   9 -10  -1   35.70    2.00
   9 -10  -1   36.70    2.50
  -9 -10   1   35.00    2.00
   9 -10  -1   40.70    2.50
  -9 -10   1   37.00    1.50
   9  10  -1   38.60    2.30
   9  10  -1   38.30    2.70
  -9  10   1   40.40    2.20
   9  10  -1   35.20    2.10
   8 -10  -1    9.30    2.20
  -8 -10   1   11.80    0.90
   8 -10  -1   11.20    1.50
  -8 -10   1   10.80    1.30
   8 -10  -1   11.30    1.20
   8 -10  -1   10.10    1.50
   8 -10  -1   12.40    1.40
  -8 -10   1   10.90    1.20
   8  10  -1   12.30    1.40
   8  10  -1   10.70    1.70
  -8  10   1   10.50    1.30
   8  10  -1   11.20    1.30
  -7 -10   1    4.90    1.10
  -7 -10   1    2.40    0.60
   7 -10  -1    2.80    1.00
   7 -10  -1    2.50    0.80
   7 -10  -1    2.70    1.50
  -7 -10   1    3.70    0.60
   7 -10  -1    2.90    0.80
   7 -10  -1    1.90    0.80
  -7  10   1    4.90    1.00
   7  10  -1    5.00    1.00
  -7  10   1    7.20    2.10
   7  10  -1    4.40    1.20
   7  10  -1    3.00    0.80
   6 -10  -1  117.79    6.40
   6 -10  -1  119.79    4.50
  -6 -10   1  122.99    4.40
   6 -10  -1  124.29    4.60
   6 -10  -1  128.59    5.00
  -6 -10   1  122.29    4.40
   6 -10  -1  123.89    5.00
   6 -10  -1  114.79    3.80
   6  10  -1  128.19    5.30
   6  10  -1  125.09    4.70
  -6  10   1  126.69    6.40
  -6  10   1  121.59    4.30
   6  10  -1  126.59    4.40
   5 -10  -1    2.00    0.70
   5 -10  -1    3.40    0.90
   5 -10  -1    1.90    0.70
  -5 -10   1    1.30    0.60
   5 -10  -1    5.00    1.50
   5 -10  -1    1.50    0.80
   5 -10  -1    2.50    0.90
  -5 -10   1    1.50    0.60
   5  10  -1    1.90    0.70
  -5  10   1    1.80    1.30
   5  10  -1    1.50    0.70
  -5  10   1    2.00    0.60
  -5  10   1    0.90    0.90
   5  10  -1    1.30    0.60
   4 -10  -1    1.30    0.60
  -4 -10   1    1.40    0.60
   4 -10  -1    0.30    0.40
   4 -10  -1    0.20    0.50
   4 -10  -1    1.50    0.70
  -4 -10   1    0.30    0.50
   4 -10  -1    0.00    1.00
   4 -10  -1    0.20    0.50
  -4 -10   1    1.10    0.60
  -4  10   1    1.70    0.90
   4  10  -1   -0.30    0.50
   4  10  -1    0.40    0.60
  -4  10   1   -0.50    2.00
   4  10  -1    0.90    0.40
   4  10  -1   -0.10    0.60
  -4  10   1    1.20    0.40
  -3 -10   1    0.00    0.50
   3 -10  -1    0.70    0.60
   3 -10  -1    0.00    0.50
  -3 -10   1    2.70    2.70
   3 -10  -1    0.40    0.50
   3 -10  -1   -0.30    1.10
   3 -10  -1    0.60    0.50
   3 -10  -1    0.60    0.50
  -3 -10   1   -0.10    0.40
   3  10  -1    0.10    0.30
   3  10  -1    0.20    0.60
  -3  10   1   -1.40    1.20
  -3  10   1    0.10    0.50
  -3  10   1    0.10    0.30
  -3  10   1   -1.10    0.70
   3  10  -1    0.10    0.50
  -2 -10   1   23.00    4.20
  -2 -10   1   21.70    2.00
   2 -10  -1   21.20    3.10
   2 -10  -1   19.30    1.70
   2 -10  -1   17.70    1.70
   2 -10  -1   20.40    3.20
  -2 -10   1   19.10    1.70
  -2 -10   1   20.20    1.70
  -2 -10   1   21.90    1.80
   2 -10  -1   21.20    1.90
  -2 -10   1   20.70    1.70
   2  10  -1   22.10    1.50
   2  10  -1   15.10    3.00
  -2  10   1   17.40    1.50
   2  10  -1   17.90    1.60
  -2  10   1   24.20    2.10
  -2  10   1   20.60    2.10
   2  10  -1   19.30    1.90
  -1 -10   1    7.40    1.30
  -1 -10   1    7.30    2.40
   1 -10  -1    7.60    1.20
   1 -10  -1    7.10    2.00
  -1 -10   1    8.20    1.30
   1 -10  -1    9.90    1.50
  -1 -10   1    9.80    1.30
   1 -10  -1    9.10    2.00
  -1 -10   1    8.30    1.20
  -1 -10   1    8.60    1.20
   1 -10  -1    8.70    1.30
  -1  10   1    5.70    1.30
   1  10  -1    5.60    2.20
  -1  10   1    5.70    1.20
   1  10  -1    6.40    1.40
   1  10  -1    6.80    1.00
  -1  10   1    9.50    1.10
   1  10  -1    6.80    1.30
  -1  10   1    9.00    1.50
  -1  10   1    6.40    2.00
   0 -10  -1   70.09    3.20
   0 -10   1   65.59    5.20
   0 -10   1   70.49    3.20
   0 -10  -1   68.69    5.60
   0 -10  -1   70.39    3.00
   0 -10   1   65.19    3.00
   0 -10   1   58.59    4.90
   0 -10  -1   65.69    3.40
   0  10  -1   68.69    2.90
   0  10  -1   68.69    3.30
   0  10   1   67.89    5.30
   0  10   1   69.99    2.90
   0  10  -1   68.79    5.00
   0  10  -1   64.59    3.40
   0  10   1   63.19    3.10
   0  10   1   69.39    3.70
   0  10  -1   66.39    2.90
  -1 -10  -1   69.99    3.00
  -1 -10  -1   66.99    3.40
   1 -10   1   75.29    5.30
  -1 -10  -1   77.59    3.40
  -1 -10  -1   80.29    6.40
   1 -10   1   74.09    3.70
   1 -10   1   71.89    3.20
   1 -10   1   77.39    3.70
   1 -10   1   73.89    3.20
  -1  10  -1   74.49    7.50
   1  10   1   72.59    3.90
  -1  10  -1   73.39    3.80
   1  10   1   72.79    3.30
   1  10   1   75.29    3.30
  -1  10  -1   65.09    3.10
  -1  10  -1   70.79    3.50
   1  10   1   77.19    2.90
  -1  10  -1   72.19    3.00
  -2 -10  -1   -0.20    0.80
  -2 -10  -1    1.80    0.70
   2 -10   1    1.00    0.50
  -2 -10  -1    0.60    0.60
   2 -10   1    1.00    0.60
   2 -10   1    2.30    0.80
   2 -10   1    1.60    0.80
  -2 -10  -1   -0.40    0.60
   2 -10   1   -1.00    1.00
   2 -10   1    2.60    0.80
  -2  10  -1    1.20    0.70
   2  10   1    1.20    0.30
  -2  10  -1    1.00    0.40
   2  10   1    1.00    0.70
   2  10   1    2.20    0.60
  -2  10  -1    2.00    1.30
  -2  10  -1    0.10    0.70
  -2  10  -1    0.20    0.70
   3 -10   1  111.79    4.00
   3 -10   1  115.09    6.30
   3 -10   1  110.89    4.70
   3 -10   1  107.79    4.20
  -3 -10  -1  111.29    3.90
  -3 -10  -1  109.99    3.90
   3 -10   1  111.79    4.60
   3 -10   1  110.19    4.20
  -3 -10  -1  117.89    4.30
  -3  10  -1  116.99    6.60
   3  10   1  115.59    5.10
   3  10   1  111.19    4.30
   3  10   1  117.99    4.50
  -3  10  -1  111.29    4.00
  -3  10  -1  115.79    4.80
  -3  10  -1  102.39    4.90
  -4 -10  -1   75.99    3.40
   4 -10   1   77.89    3.20
   4 -10   1   76.19    3.90
   4 -10   1   78.49    3.60
  -4 -10  -1   72.09    3.10
   4 -10   1   79.09    3.80
  -4 -10  -1   74.99    3.20
   4 -10   1   77.49    5.10
   4 -10   1   77.49    3.50
   4  10   1   76.89    3.60
   4  10   1   77.09    4.10
  -4  10  -1   75.59    4.90
  -4  10  -1   82.19    4.70
   4  10   1   76.39    3.50
   5 -10   1    0.70    0.60
   5 -10   1    0.60    0.50
   5 -10   1    1.50    0.70
   5 -10   1    1.90    1.20
   5 -10   1    1.30    0.50
  -5 -10  -1    0.30    0.50
   5 -10   1    1.20    0.60
  -5 -10  -1    0.40    0.30
   5  10   1    0.10    0.40
  -5  10  -1    1.20    0.50
   5  10   1    0.70    0.50
  -5  10  -1    2.40    1.40
   5  10   1    1.50    0.80
   6 -10   1  411.36   12.40
   6 -10   1  457.75   10.80
   6 -10   1  437.96   11.00
   6 -10   1  425.06    9.30
   6 -10   1  449.26   10.20
   6 -10   1  435.66   10.30
  -6 -10  -1  431.16    8.60
  -6 -10  -1  429.36   10.10
   6  10   1  442.06   10.40
   6  10   1  442.76   10.40
  -6  10  -1  463.25   10.10
   6  10   1  458.85   11.90
  -6  10  -1  438.86   12.50
   7 -10   1   22.70    3.00
   7 -10   1   27.20    1.90
  -7 -10  -1   29.20    2.00
   7 -10   1   30.80    2.10
   7 -10   1   24.40    2.00
   7 -10   1   29.40    2.30
  -7 -10  -1   26.20    1.50
  -7  10  -1   30.80    2.00
   7  10   1   29.70    2.10
  -7  10  -1   28.40    3.50
   7  10   1   29.70    2.10
   7  10   1   29.90    2.60
   8 -10   1   52.59    2.70
   8 -10   1   50.29    2.50
  -8 -10  -1   49.99    2.10
  -8 -10  -1   49.40    2.50
   8 -10   1   50.89    2.60
   8 -10   1   50.49    2.90
  -8  10  -1   48.60    2.50
   8  10   1   47.80    2.50
   8  10   1   48.20    2.60
   8  10   1   46.30    3.40
  -9 -10  -1   16.50    1.40
   9 -10   1   16.30    1.60
  -9 -10  -1   16.20    1.10
   9 -10   1   13.80    1.40
  -9 -10  -1   15.30    1.30
   9 -10   1   16.10    1.40
  -9  10  -1   16.50    1.50
   9  10   1   13.20    1.60
   9  10   1   16.70    1.50
   9  10   1   15.10    1.40
  10 -10   1    0.20    0.40
  10 -10   1   -0.10    0.30
 -10 -10  -1    0.00    0.30
  10 -10   1   -0.50    0.40
 -10 -10  -1   -0.20    0.20
  10 -10   1   -0.20    0.30
 -10 -10  -1    0.20    0.30
  10  10   1    0.00    0.30
  10  10   1    0.30    0.30
  10  10   1    0.50    0.40
  11 -10   1    5.10    0.70
 -11 -10  -1    6.70    0.80
  11 -10   1    6.90    0.60
  11 -10   1    6.10    0.90
  11  10   1    6.80    0.70
  11  10   1    7.10    1.00
  11  10   1    6.80    0.80
 -12 -10  -1    0.50    0.20
  12  10   1    1.10    0.30
  11 -11  -1   40.10    1.70
  11 -11  -1   38.30    2.00
 -11 -11   1   41.80    1.80
  11 -11  -1   43.50    2.50
  11  11  -1   42.40    2.60
  11  11  -1   41.10    1.50
 -10 -11   1    8.70    0.80
  10 -11  -1   11.10    1.10
  10 -11  -1   11.10    1.00
  10 -11  -1   10.00    1.20
 -10 -11   1   10.30    1.00
  10  11  -1   11.40    1.10
 -10  11   1    9.50    1.00
 -10  11   1    9.10    1.60
  10  11  -1    9.20    1.20
   9 -11  -1   42.10    2.20
  -9 -11   1   41.10    2.20
   9 -11  -1   39.90    2.30
   9 -11  -1   42.60    2.50
   9 -11  -1   40.80    2.00
  -9 -11   1   37.10    1.90
   9  11  -1   39.30    2.10
   9  11  -1   39.00    2.40
  -9  11   1   39.50    2.00
  -9  11   1   38.40    2.40
   9  11  -1   39.50    2.00
   8 -11  -1    0.40    0.40
   8 -11  -1    0.20    0.40
   8 -11  -1   -0.20    0.40
  -8 -11   1    0.30    0.40
  -8 -11   1    0.20    0.40
   8 -11  -1   -0.10    0.30
  -8  11   1    0.10    0.60
   8  11  -1    0.10    0.50
  -8  11   1    0.50    0.40
   8  11  -1    0.30    0.40
  -8  11   1    1.40    0.90
   8  11  -1   -0.30    0.40
  -7 -11   1   27.70    1.80
   7 -11  -1   29.50    2.00
   7 -11  -1   28.50    2.00
  -7 -11   1   31.20    2.00
   7 -11  -1   31.00    2.30
   7 -11  -1   28.90    2.10
   7  11  -1   25.30    1.80
  -7  11   1   23.00    2.50
   7  11  -1   28.80    2.10
  -7  11   1   28.50    2.30
   7  11  -1   28.00    2.30
   6 -11  -1   33.10    2.40
   6 -11  -1   31.00    3.80
   6 -11  -1   33.50    2.50
   6 -11  -1   35.10    2.30
  -6 -11   1   33.40    2.10
   6 -11  -1   33.30    2.20
  -6 -11   1   34.80    2.20
  -6  11   1   35.60    2.70
  -6  11   1   33.20    2.10
  -6  11   1   32.50    2.50
   6  11  -1   36.20    2.40
   6  11  -1   34.30    2.10
   6  11  -1   31.60    2.60
  -6  11   1   32.80    4.20
  -5 -11   1   11.90    1.30
   5 -11  -1   11.30    1.50
   5 -11  -1   13.20    1.40
  -5 -11   1   13.10    1.30
   5 -11  -1   11.70    1.80
   5 -11  -1   14.70    3.20
   5 -11  -1   11.30    1.30
   5 -11  -1   13.00    1.60
  -5  11   1   11.80    2.60
  -5  11   1   12.90    1.80
  -5  11   1   12.70    1.80
  -5  11   1   13.00    1.40
   5  11  -1   13.90    1.70
   5  11  -1   13.30    1.50
   4 -11  -1   10.40    1.40
  -4 -11   1    8.80    1.20
   4 -11  -1    9.00    1.40
  -4 -11   1    6.60    1.10
   4 -11  -1    9.60    1.30
   4 -11  -1    7.20    1.10
  -4 -11   1    7.60    1.10
   4 -11  -1    7.60    2.30
   4 -11  -1    7.80    1.00
  -4  11   1   10.10    1.20
   4  11  -1    7.10    1.30
   4  11  -1    9.10    1.20
  -4  11   1    5.00    1.20
  -4  11   1    2.90    2.10
  -4  11   1    7.30    1.40
   4  11  -1   10.30    1.40
   3 -11  -1    2.80    0.80
  -3 -11   1    3.60    0.90
  -3 -11   1    2.80    0.70
   3 -11  -1    3.50    1.00
   3 -11  -1    4.00    0.80
  -3 -11   1    3.40    0.70
   3 -11  -1    3.50    0.90
   3 -11  -1    4.40    1.80
   3 -11  -1    4.60    0.90
  -3 -11   1    3.40    0.90
  -3  11   1    3.40    0.80
   3  11  -1    2.70    0.70
  -3  11   1    3.40    1.90
   3  11  -1    3.00    0.70
   3  11  -1    1.30    0.90
  -3  11   1    1.20    0.70
  -3  11   1    1.50    0.80
  -3  11   1    3.70    0.80
   3  11  -1    4.60    0.70
  -2 -11   1   30.30    2.00
   2 -11  -1   28.70    2.00
  -2 -11   1   27.70    1.90
   2 -11  -1   32.40    2.40
  -2 -11   1   29.90    2.20
   2 -11  -1   28.50    2.10
  -2 -11   1   30.70    2.10
  -2 -11   1   30.10    2.00
  -2 -11   1   20.20    4.30
   2 -11  -1   33.00    2.10
   2 -11  -1   28.90    4.10
   2 -11  -1   28.40    2.30
  -2  11   1   24.80    4.10
  -2  11   1   32.20    2.60
   2  11  -1   29.30    2.30
   2  11  -1   30.10    1.80
  -2  11   1   29.50    2.20
   2  11  -1   27.00    2.00
  -2  11   1   27.40    1.90
  -2  11   1   28.80    2.10
   1 -11  -1   46.40    2.90
  -1 -11   1   59.59    5.90
  -1 -11   1   42.90    2.40
  -1 -11   1   44.60    2.90
   1 -11  -1   61.79    5.60
   1 -11  -1   45.90    2.40
  -1 -11   1   45.70    2.50
   1 -11  -1   47.40    2.60
   1 -11  -1   47.70    2.70
  -1 -11   1   47.20    2.70
   1  11  -1   46.50    3.00
   1  11  -1   47.50    2.50
  -1  11   1   48.80    3.20
   1  11  -1   45.20    2.30
   1  11  -1   52.79    6.00
  -1  11   1   47.10    5.30
  -1  11   1   43.90    2.70
  -1  11   1   47.20    2.60
  -1  11   1   47.10    2.40
   0 -11  -1   19.30    1.60
   0 -11  -1   13.20    3.20
   0 -11   1   19.30    1.70
   0 -11  -1   14.80    1.50
   0 -11   1   19.90    2.00
   0 -11   1   18.90    1.60
   0 -11  -1   18.70    1.80
   0 -11   1   18.40    1.60
   0 -11   1   18.00    3.90
   0 -11  -1   20.00    1.70
   0  11   1   18.50    1.70
   0  11   1   16.80    3.90
   0  11   1   18.30    1.40
   0  11  -1   21.00    1.60
   0  11  -1   18.40    4.00
   0  11  -1   19.50    1.90
   0  11   1   18.30    2.00
   0  11  -1   20.10    1.90
   0  11   1   18.60    1.70
   0  11  -1   14.80    1.70
  -1 -11  -1    0.70    0.70
  -1 -11  -1    1.00    0.50
  -1 -11  -1    0.50    0.60
   1 -11   1    1.00    0.50
   1 -11   1    2.50    1.90
   1 -11   1    2.00    0.70
   1 -11   1    0.20    0.40
   1 -11   1    0.80    0.60
  -1  11  -1    0.60    0.50
  -1  11  -1   -0.10    0.60
   1  11   1    1.20    0.30
  -1  11  -1    1.40    0.60
  -1  11  -1   -2.10    1.80
   1  11   1    1.10    0.50
  -1  11  -1    0.20    0.60
   1  11   1    0.50    0.60
   2 -11   1   19.50    1.90
  -2 -11  -1   21.50    1.70
   2 -11   1   16.00    3.40
  -2 -11  -1   21.00    1.80
   2 -11   1   21.50    1.80
  -2 -11  -1   20.30    1.80
   2 -11   1   22.30    1.70
   2 -11   1   24.40    2.10
   2 -11   1   19.90    1.70
  -2  11  -1   16.60    1.90
   2  11   1   19.60    2.20
  -2  11  -1   15.40    1.70
  -2  11  -1   20.90    1.60
   2  11   1   21.10    1.30
   2  11   1   19.70    1.60
  -2  11  -1   25.80    3.70
  -2  11  -1   18.40    1.90
  -3 -11  -1  200.08    6.00
   3 -11   1  198.88    6.00
   3 -11   1  203.48    6.50
  -3 -11  -1  195.18    5.50
   3 -11   1  185.08    5.60
   3 -11   1  204.68    6.00
   3 -11   1  192.88    6.60
  -3 -11  -1  191.58    5.40
   3 -11   1  190.38    8.80
   3  11   1  196.48    6.20
  -3  11  -1  198.88    5.80
  -3  11  -1  189.98    6.20
  -3  11  -1  199.98    8.60
   3  11   1  194.28    5.90
  -3  11  -1  193.18    6.60
   3  11   1  208.28    7.10
   4 -11   1   24.40    1.90
   4 -11   1   22.50    3.50
   4 -11   1   23.00    1.70
   4 -11   1   24.10    2.10
  -4 -11  -1   21.70    1.50
   4 -11   1   22.60    1.90
  -4 -11  -1   21.60    1.90
  -4 -11  -1   19.30    1.60
   4 -11   1   17.80    1.90
  -4  11  -1   25.60    3.80
  -4  11  -1   19.90    1.60
   4  11   1   22.80    2.20
  -4  11  -1   22.00    2.10
  -4  11  -1   21.30    2.10
   4  11   1   21.50    1.80
   4  11   1   21.00    1.90
   5 -11   1    3.30    1.60
   5 -11   1    2.40    0.90
   5 -11   1    1.90    0.60
   5 -11   1    3.40    0.70
  -5 -11  -1    2.90    0.80
  -5 -11  -1    5.10    0.80
   5 -11   1    2.80    0.80
   5 -11   1    3.10    0.90
  -5  11  -1    1.00    0.80
   5  11   1    2.90    1.00
   5  11   1    2.70    0.80
  -5  11  -1    1.40    1.80
  -5  11  -1    2.70    0.70
   5  11   1    5.10    1.00
  -5  11  -1    2.40    1.00
   6 -11   1    0.70    0.50
   6 -11   1    0.70    0.40
   6 -11   1    0.80    0.40
   6 -11   1    1.50    0.60
   6 -11   1    0.90    0.50
  -6 -11  -1    1.80    0.60
  -6 -11  -1    1.00    0.50
   6  11   1    1.20    0.50
   6  11   1    0.50    0.40
   6  11   1    1.40    0.60
  -6  11  -1    0.50    0.70
  -6  11  -1    1.30    0.60
  -7 -11  -1    2.40    0.70
   7 -11   1    2.10    0.60
   7 -11   1    1.80    0.70
   7 -11   1    2.10    0.60
  -7 -11  -1    2.00    0.60
   7 -11   1    1.50    0.50
   7  11   1    1.60    0.50
   7  11   1    2.20    0.70
  -7  11  -1    2.20    0.60
   7  11   1    2.90    1.00
   8 -11   1    6.90    0.90
   8 -11   1    6.50    1.00
  -8 -11  -1    6.70    0.90
  -8 -11  -1    7.70    1.00
   8 -11   1    8.10    1.20
   8 -11   1    6.20    0.90
  -8  11  -1    7.00    1.00
   8  11   1    7.20    1.00
   8  11   1    7.50    1.30
   8  11   1    6.40    1.00
   9 -11   1    5.90    0.80
   9 -11   1    6.80    0.90
  -9 -11  -1    5.40    0.70
   9 -11   1    5.30    1.00
  -9 -11  -1    5.60    0.80
   9 -11   1    6.90    0.90
   9  11   1    5.60    1.10
   9  11   1    6.60    0.80
  -9  11  -1    4.30    0.80
   9  11   1    6.00    0.80
  10 -11   1    0.40    0.30
  10 -11   1    0.00    0.30
  10 -11   1    0.00    0.20
 -10 -11  -1    0.60    0.30
 -10 -11  -1   -0.20    0.30
  10  11   1    0.30    0.40
  10  11   1    0.60    0.30
  10  11   1    0.20    0.30
  11 -11   1   -0.40    0.20
 -11 -11  -1   -0.20    0.20
  11  11   1    0.20    0.30
 -10 -12   1    0.20    0.20
  10 -12  -1    0.20    0.20
  10 -12  -1    0.10    0.20
  10 -12  -1    0.40    0.30
 -10  12   1    0.10    0.40
  10  12  -1    0.20    0.30
   9 -12  -1    3.70    0.80
   9 -12  -1    3.20    0.70
  -9 -12   1    4.00    0.60
  -9 -12   1    2.00    0.50
   9 -12  -1    4.40    0.70
   9 -12  -1    3.40    0.60
   9  12  -1    2.30    0.70
  -9  12   1    3.20    0.70
   9  12  -1    2.30    0.50
  -9  12   1    2.50    0.50
   9  12  -1    3.60    0.70
  -8 -12   1    9.30    1.00
   8 -12  -1    9.50    1.20
   8 -12  -1   10.30    1.20
   8 -12  -1   10.80    1.10
  -8 -12   1   11.80    1.20
  -8  12   1    9.60    1.00
   8  12  -1    8.10    1.30
  -8  12   1    8.70    1.40
  -7 -12   1    0.00    0.30
   7 -12  -1    0.50    0.40
   7 -12  -1    0.10    0.30
   7 -12  -1   -0.60    0.30
   7 -12  -1    0.10    0.30
  -7 -12   1    0.20    0.40
  -7  12   1   -1.20    0.50
   7  12  -1   -0.30    0.40
  -7  12   1    1.10    1.00
  -7  12   1   -0.30    0.20
  -7  12   1    0.30    0.50
   7  12  -1   -0.30    0.40
   7  12  -1   -0.60    0.50
   6 -12  -1    9.50    1.10
  -6 -12   1   10.30    1.20
   6 -12  -1   10.30    1.30
   6 -12  -1   10.20    1.20
  -6 -12   1    9.30    1.10
   6 -12  -1   10.70    1.30
   6  12  -1    9.70    1.20
  -6  12   1    7.20    1.50
   6  12  -1    7.50    1.30
  -6  12   1   10.40    1.20
   6  12  -1    9.30    1.10
  -6  12   1    8.00    1.40
  -6  12   1    7.80    1.40
  -5 -12   1    7.20    1.10
   5 -12  -1    6.40    1.10
  -5 -12   1    7.60    1.10
   5 -12  -1    6.20    1.00
   5 -12  -1    7.10    1.10
   5 -12  -1    7.40    1.20
   5 -12  -1    6.10    0.90
  -5  12   1    5.70    0.90
  -5  12   1    6.00    1.20
   5  12  -1    6.60    1.10
  -5  12   1    5.00    1.10
  -5  12   1    6.80    1.30
   5  12  -1    5.50    1.40
   4 -12  -1    0.80    0.50
  -4 -12   1    1.60    0.60
   4 -12  -1    1.30    0.60
   4 -12  -1    1.90    0.70
   4 -12  -1    1.30    0.60
   4 -12  -1    1.40    0.70
  -4 -12   1    1.80    0.60
  -4 -12   1    0.50    0.50
  -4  12   1    1.30    0.80
  -4  12   1    1.50    0.60
   4  12  -1    1.00    0.50
   4  12  -1    2.00    0.70
  -4  12   1    1.00    0.50
  -4  12   1    0.80    0.60
   4  12  -1    1.70    0.50
  -3 -12   1    1.40    0.60
   3 -12  -1    1.40    0.50
   3 -12  -1    1.80    0.70
   3 -12  -1    0.90    0.50
   3 -12  -1    0.60    0.40
  -3 -12   1    1.10    0.60
   3 -12  -1   -2.50    2.40
  -3 -12   1    0.20    0.40
   3 -12  -1    0.90    0.40
  -3  12   1    1.00    0.60
  -3  12   1    0.20    0.50
  -3  12   1    1.40    0.50
  -3  12   1    1.30    0.50
   3  12  -1    0.70    0.70
   3  12  -1    0.70    0.50
   3  12  -1    1.10    0.40
   2 -12  -1   69.99    5.40
  -2 -12   1   63.69    3.10
  -2 -12   1   64.19    3.30
   2 -12  -1   62.69    6.70
   2 -12  -1   63.99    2.90
  -2 -12   1   73.69    4.50
   2 -12  -1   62.69    3.10
   2  12  -1   56.99    4.60
  -2  12   1   65.49    2.90
   2  12  -1   67.29    2.50
   2  12  -1   63.59    3.50
  -2  12   1   67.69    3.80
  -2  12   1   67.19    2.90
  -2  12   1   64.99    7.70
   2  12  -1   59.69    2.70
   1 -12  -1    0.10    0.60
  -1 -12   1   -0.30    0.30
  -1 -12   1   -0.20    0.40
  -1 -12   1   -2.40    5.30
   1 -12  -1   -0.10    3.30
   1 -12  -1   -0.10    0.30
   1 -12  -1   -0.20    0.40
  -1 -12   1   -1.00    0.40
  -1 -12   1    0.50    0.80
   1  12  -1   -0.80    0.60
   1  12  -1   -0.30    0.50
   1  12  -1    0.20    0.30
  -1  12   1    0.90    0.80
  -1  12   1    0.10    0.30
  -1  12   1    0.10    0.30
  -1  12   1   -0.20    0.50
   0 -12   1    1.70    0.70
   0 -12   1    0.80    0.50
   0 -12   1   -2.40    3.00
   0 -12  -1   -0.20    0.50
   0 -12   1    1.40    0.50
   0 -12  -1    1.30    0.50
   0 -12  -1    0.90    0.40
   0  12  -1    0.10    0.60
   0  12   1    0.30    0.70
   0  12  -1   -0.90    4.20
   0  12  -1    1.60    0.50
   0  12   1    1.50    0.40
   1 -12   1    2.90    1.10
   1 -12   1    2.00    1.10
   1 -12   1    3.50    2.50
  -1 -12  -1    2.80    1.20
  -1  12  -1    1.10    0.80
   1  12   1    3.20    0.60
   1  12   1    2.40    0.70
  -1  12  -1    4.70    3.40
  -1  12  -1    2.40    0.70
   1  12   1    2.60    0.80
  -2 -12  -1   26.40    1.80
   2 -12   1   22.90    1.80
   2 -12   1   27.40    2.00
   2 -12   1   24.80    2.10
  -2 -12  -1   24.60    1.90
   2 -12   1   27.20    1.80
   2 -12   1   26.30    4.50
   2  12   1   25.30    2.30
  -2  12  -1   25.80    2.10
  -2  12  -1   17.90    4.20
   2  12   1   25.90    1.80
   2  12   1   24.50    1.90
  -2  12  -1   23.10    1.70
  -2  12  -1   23.40    2.10
   3 -12   1    5.20    1.10
   3 -12   1    5.10    0.90
   3 -12   1    2.70    0.70
  -3 -12  -1    5.50    1.00
  -3 -12  -1    4.10    0.90
   3 -12   1    4.70    0.90
  -3  12  -1    5.00    1.30
  -3  12  -1    7.00    1.20
  -3  12  -1    4.90    1.00
   3  12   1    6.80    1.10
   3  12   1    4.30    1.10
   3  12   1    5.00    1.00
  -4 -12  -1   12.50    1.30
   4 -12   1   16.00    1.30
   4 -12   1   13.70    1.40
   4 -12   1   19.20    1.90
  -4 -12  -1   17.30    1.60
   4 -12   1   16.30    1.40
  -4 -12  -1   15.00    1.30
   4 -12   1   17.10    1.60
  -4  12  -1   14.40    1.60
   4  12   1   17.20    1.60
  -4  12  -1   14.80    1.80
   4  12   1   16.90    1.50
   4  12   1   17.00    2.00
  -4  12  -1   17.40    1.50
   5 -12   1    0.40    0.40
   5 -12   1    1.00    0.50
   5 -12   1    0.30    0.40
   5 -12   1    1.30    0.50
  -5 -12  -1    0.90    0.50
  -5 -12  -1    0.60    0.40
   5 -12   1    1.50    0.40
  -5  12  -1   -0.30    0.50
   5  12   1    0.80    0.60
  -5  12  -1    0.30    0.40
   5  12   1    0.00    0.40
   5  12   1    0.50    0.40
  -5  12  -1   -1.30    1.10
   6 -12   1    0.10    0.30
   6 -12   1    0.80    0.30
   6 -12   1    0.20    0.50
   6 -12   1   -0.50    0.40
  -6 -12  -1    0.60    0.50
  -6 -12  -1    0.30    0.70
   6 -12   1    0.70    0.50
   6  12   1    0.40    0.60
   6  12   1   -0.20    0.40
   6  12   1    0.50    0.40
  -6  12  -1    0.50    0.40
   7 -12   1    9.80    1.20
   7 -12   1   10.60    1.20
  -7 -12  -1    8.60    0.90
   7 -12   1    8.70    1.10
  -7 -12  -1    8.10    1.10
  -7  12  -1    8.50    1.00
   7  12   1   11.80    1.10
  -7  12  -1    6.40    1.10
   7  12   1    9.90    1.30
  -8 -12  -1   -0.10    0.20
   8 -12   1    0.00    0.30
   8 -12   1   -0.50    0.30
   8 -12   1    0.10    0.40
   8 -12   1    0.10    0.30
   8  12   1    0.00    0.30
   8  12   1   -0.30    0.40
  -8  12  -1    0.10    0.30
   8  12   1   -0.50    0.30
  -8  12  -1   -0.20    0.50
   9 -12   1    0.30    0.20
  -9 -12  -1    0.20    0.30
  -9 -12  -1    0.10    0.20
   9 -12   1    0.90    0.30
   9 -12   1    0.30    0.30
   9  12   1    0.60    0.20
   9  12   1    0.00    0.40
   9  12   1    0.40    0.20
   9 -13  -1    1.20    0.40
   9 -13  -1    1.10    0.30
  -9  13   1    2.70    0.70
   9  13  -1    1.50    0.30
   8 -13  -1    1.00    0.30
  -8 -13   1    0.90    0.40
  -8 -13   1    1.00    0.30
   8 -13  -1    0.70    0.40
  -8  13   1    1.30    0.40
  -8  13   1    1.10    0.40
   8  13  -1    0.70    0.40
   7 -13  -1    1.60    0.50
  -7 -13   1    1.80    0.50
   7 -13  -1    2.50    0.50
   7 -13  -1    1.10    0.40
  -7 -13   1    2.90    0.60
   7  13  -1    0.90    0.60
  -7  13   1    1.50    0.40
   7  13  -1    1.70    0.50
  -6  13   1    0.00    0.70
  -6  13   1   -0.20    0.30
   6  13  -1    0.10    0.40
   6  13  -1    0.90    0.50
   5 -13  -1   24.10    1.70
  -5 -13   1   25.20    1.70
   5 -13  -1   25.90    2.00
  -5 -13   1   24.30    1.40
   5 -13  -1   26.70    1.70
   5  13  -1   27.20    2.00
  -5  13   1   24.30    2.00
   5  13  -1   28.60    1.90
  -5  13   1   26.10    1.60
  -5  13   1   27.90    1.90
   4 -13  -1   11.70    1.20
  -4 -13   1    9.60    1.10
   4 -13  -1   12.00    1.40
  -4 -13   1    8.10    1.10
   4 -13  -1    8.50    1.30
   4 -13  -1   11.30    1.20
   4  13  -1   12.40    1.40
  -4  13   1    7.00    1.10
  -4  13   1    9.70    1.10
   4  13  -1   10.10    1.50
  -4  13   1   11.40    1.40
  -4  13   1    9.40    1.40
  -3 -13   1    0.20    0.30
   3 -13  -1    0.20    0.40
   3 -13  -1    0.20    0.40
  -3 -13   1   -0.80    0.40
   3 -13  -1    0.40    0.40
   3 -13  -1    0.10    0.40
  -3  13   1   -0.10    0.30
   3  13  -1    0.00    0.60
   3  13  -1    0.10    0.40
  -3  13   1   -0.20    0.40
  -3  13   1   -0.70    0.50
  -3  13   1    0.30    0.60
   2 -13  -1    0.90    0.40
  -2 -13   1    0.70    0.40
  -2 -13   1    0.90    0.40
   2 -13  -1    0.30    0.40
   2 -13  -1    0.60    0.40
   2 -13  -1    1.10    0.60
   2  13  -1    1.50    0.80
  -2  13   1    1.10    0.40
   2  13  -1    0.60    0.30
  -2  13   1    0.70    0.40
  -2  13   1   -0.20    0.50
  -2  13   1    1.00    0.60
  -1 -13   1    0.30    0.30
   1 -13  -1    0.00    0.40
   1 -13  -1   -0.50    0.30
  -1 -13   1    0.20    0.30
  -1 -13   1    0.10    0.40
   1 -13  -1    0.70    0.40
   1 -13  -1    0.10    0.30
   1  13  -1   -0.20    0.60
  -1  13   1    0.10    0.60
   1  13  -1    0.10    0.40
  -1  13   1   -0.10    0.40
  -1  13   1    0.10    0.30
   1  13  -1   -0.30    0.30
   0 -13   1   10.30    1.10
   0 -13   1   11.90    1.20
   0 -13   1   10.60    1.30
   0 -13  -1    9.80    1.10
   0 -13  -1   11.90    1.30
   0 -13  -1   10.40    1.10
   0 -13   1   11.20    1.20
   0  13   1   11.00    0.90
   0  13  -1    7.20    1.40
   0  13   1   12.20    1.70
   0  13   1   11.10    1.20
   0  13  -1   11.50    1.10
  -1 -13  -1   14.30    1.30
   1 -13   1   16.60    1.40
  -1 -13  -1   14.70    1.40
   1 -13   1   14.30    1.30
   1 -13   1   17.20    1.40
   1 -13   1   13.90    1.50
   1  13   1   13.60    1.40
  -1  13  -1   13.40    1.20
  -1  13  -1   10.40    1.70
   1  13   1   13.00    1.60
   1  13   1   16.60    1.60
   2 -13   1   -0.20    0.30
   2 -13   1    0.40    0.40
   2 -13   1    0.30    0.30
  -2 -13  -1   -0.50    0.30
  -2 -13  -1    0.00    0.40
   2 -13   1   -0.60    0.30
   2  13   1   -0.70    0.40
  -2  13  -1    0.10    0.30
   2  13   1    0.90    0.60
   2  13   1    0.20    0.40
   3 -13   1   18.60    1.50
  -3 -13  -1   15.90    1.40
   3 -13   1   15.90    1.30
  -3 -13  -1   15.00    1.30
   3 -13   1   15.70    1.60
   3 -13   1   16.40    1.40
   3  13   1   14.00    1.70
  -3  13  -1   17.50    1.40
   3  13   1   15.90    1.30
  -3  13  -1   15.10    1.60
   3  13   1   17.40    1.50
   4 -13   1    0.90    0.50
   4 -13   1    0.80    0.50
   4 -13   1    1.50    0.60
   4 -13   1    1.20    0.40
  -4 -13  -1    0.90    0.40
  -4  13  -1    1.40    0.50
   4  13   1    1.20    0.50
   4  13   1    1.20    0.50
  -4  13  -1    1.30    0.50
   4  13   1    0.70    0.40
   5 -13   1    0.80    0.40
  -5 -13  -1    0.30    0.30
   5 -13   1    0.70    0.40
   5 -13   1    1.00    0.40
   5 -13   1    0.90    0.50
   5  13   1    0.50    0.40
   5  13   1    0.60    0.40
  -5  13  -1    0.20    0.40
   6 -13   1    0.80    0.40
   6 -13   1   -0.20    0.30
  -6 -13  -1    1.30    0.50
  -6 -13  -1    0.10    0.30
   6 -13   1    0.50    0.40
  -6  13  -1    0.80    0.50
   6  13   1    0.40    0.30
   6  13   1    0.50    0.30
   6  13   1    0.40    0.50
  -6  13  -1    0.50    0.40
   7 -13   1    0.20    0.20
  -7 -13  -1    0.40    0.30
   7 -13   1    0.10    0.20
   7  13   1    0.20    0.50
  -7  13  -1   -0.70    0.40
   7  13   1    0.00    0.30
  -7  13  -1   -0.30    0.30
   7  13   1   -0.40    0.20
   8 -13   1    0.70    0.40
   8 -13   1    2.40    0.50
   8  13   1    1.10    0.30
  -7 -14   1   13.40    0.80
   7 -14  -1   14.70    0.90
   7 -14  -1   13.00    1.00
   7  14  -1   13.50    0.90
   6 -14  -1   28.00    1.60
   6 -14  -1   28.30    1.40
  -6 -14   1   23.80    1.40
   5 -14  -1    0.00    0.30
  -5 -14   1    0.70    0.30
   5 -14  -1    0.10    0.30
   5 -14  -1    0.30    0.30
  -5  14   1    0.00    0.20
   5  14  -1    0.00    0.20
   4 -14  -1   17.40    1.30
  -4 -14   1   16.50    1.20
   4 -14  -1   17.10    1.20
   4 -14  -1   16.20    1.00
   4 -14  -1   19.70    1.40
  -4  14   1   16.50    1.40
   4  14  -1   18.30    1.40
  -4  14   1   13.70    2.20
   3 -14  -1   -0.10    0.30
  -3 -14   1    0.20    0.30
   3 -14  -1   -0.10    0.30
   3 -14  -1    0.00    0.30
  -3 -14   1    0.00    0.40
   3 -14  -1   -0.40    0.30
   3  14  -1   -0.10    0.30
   3  14  -1   -0.30    1.20
  -3  14   1   -0.30    0.60
  -3  14   1   -0.10    0.30
   2 -14  -1   -0.10    0.30
   2 -14  -1    0.10    0.30
  -2 -14   1    0.00    0.30
  -2 -14   1    0.20    0.30
   2  14  -1   -2.00    0.70
  -2  14   1    0.10    0.20
   2  14  -1   -0.20    0.30
  -2  14   1   -1.20    0.60
  -1 -14   1   -0.30    0.20
   1 -14  -1    0.10    0.30
  -1 -14   1   -0.10    0.30
   1 -14  -1    0.40    0.40
   1  14  -1    0.30    0.30
  -1  14   1   -0.50    0.60
  -1  14   1   -0.40    0.40
  -1  14   1    0.80    0.50
   0 -14   1    0.90    0.60
   0 -14   1    0.40    0.40
   0 -14  -1    0.50    0.40
   0  14  -1   -0.20    0.50
   0  14   1    0.20    0.30
   0  14  -1    0.30    0.30
  -1 -14  -1    7.10    0.80
   1 -14   1    6.40    1.00
   1 -14   1    6.20    1.00
   1 -14   1    6.40    0.80
  -1  14  -1    6.40    0.70
  -1  14  -1    7.20    1.10
   1  14   1    7.00    1.00
   2 -14   1    0.00    0.30
  -2 -14  -1   -1.00    0.50
   2 -14   1   -0.10    0.30
   2 -14   1   -0.10    0.30
  -2 -14  -1    0.10    0.30
   2 -14   1   -0.20    0.30
   2  14   1    0.10    0.30
   2  14   1   -0.40    0.40
  -2  14  -1    0.00    0.30
   2  14   1   -0.50    0.40
  -3 -14  -1    0.20    0.30
   3 -14   1    0.30    0.30
   3 -14   1    0.10    0.30
   3 -14   1    0.50    0.40
   3 -14   1    0.70    0.30
   3  14   1   -0.10    0.50
  -3  14  -1    0.10    0.20
   3  14   1    0.00    0.40
   3  14   1    0.30    0.30
   4 -14   1    1.00    0.40
   4 -14   1    0.60    0.30
   4 -14   1    1.00    0.30
   4 -14   1    0.20    0.30
  -4 -14  -1    0.30    0.30
   4  14   1    0.70    0.30
  -4  14  -1    0.30    0.20
   4  14   1    0.40    0.50
   5 -14   1    7.90    1.10
   5 -14   1    8.10    0.80
  -5 -14  -1    8.60    0.80
   5 -14   1    8.60    0.90
  -5  14  -1    8.90    0.80
   6 -14   1    1.50    0.50
   6 -14   1    0.90    0.40
  -6 -14  -1    1.70    0.40
   6 -14   1    1.40    0.50
  -6  14  -1    1.20    0.40
   6  14   1    0.80    0.30
  -5 -15   1    8.40    0.70
   5 -15  -1    7.90    0.70
  -5  15   1    7.20    0.70
   4 -15  -1    0.40    0.20
  -4 -15   1    0.10    0.20
   4  15  -1    0.40    0.20
  -4  15   1    0.30    0.20
  -3 -15   1    0.80    0.30
   3 -15  -1    0.30    0.30
  -3  15   1    1.20    0.40
   3  15  -1    0.60    0.30
   2 -15  -1    0.20    0.20
   2 -15  -1    0.20    0.20
  -2 -15   1    0.30    0.30
   2  15  -1    0.30    0.40
  -2  15   1    0.40    0.30
   1 -15  -1    2.90    0.50
  -1 -15   1    2.60    0.50
   1 -15  -1    2.60    0.50
  -1 -15   1    1.80    0.40
  -1  15   1    2.10    0.70
   1  15  -1    1.40    0.50
   0 -15   1   -0.30    0.20
   0 -15   1    0.00    0.20
   0 -15  -1    0.00    0.20
   0 -15  -1   -0.10    0.20
   0  15   1    0.00    0.40
  -1 -15  -1    7.10    0.70
   1 -15   1    5.90    0.70
   1 -15   1    6.70    0.90
  -1  15  -1    6.70    0.80
   2 -15   1    4.90    0.60
   2 -15   1    5.40    0.70
  -2 -15  -1    4.80    0.60
   2  15   1    6.20    0.70
  -2  15  -1    6.40    0.70
  -3 -15  -1   -0.30    0.20
   3 -15   1    0.00    0.20
  -3  15  -1    0.40    0.20
   3  15   1   -0.20    0.20
   4 -15   1    2.90    0.50
   4  15   1    2.80    0.50
  -4  15  -1    2.80    0.50
  16   0  -2   14.80    1.20
  16   0  -2   13.60    1.10
  16   0  -2   14.10    1.40
  16   0  -2   14.30    1.00
 -15   0   2    0.70    1.00
  15   0  -2    0.20    0.40
  15   0  -2   -0.80    0.40
  15   0  -2   -0.20    0.30
 -15   0   2    0.30    0.40
  15   0  -2   -0.10    0.30
  15   0  -2    0.20    0.40
  14   0  -2    0.60    0.50
 -14   0   2   -0.70    1.60
  14   0  -2    0.30    0.40
  14   0  -2    0.40    0.50
 -14   0   2   -0.50    0.40
  14   0  -2   -0.10    0.30
  14   0  -2    0.00    0.40
  13   0  -2   -0.10    0.30
 -13   0   2   -0.30    1.30
 -13   0   2   -1.50    2.60
  13   0  -2   -0.20    0.50
  13   0  -2   -0.70    0.30
 -13   0   2   -0.80    1.50
 -13   0   2   -1.20    0.50
  13   0  -2   -0.30    0.40
  13   0  -2   -0.30    0.40
  13   0  -2   -0.40    0.40
  12   0  -2   25.70    2.00
 -12   0   2   20.30    2.90
  12   0  -2   29.10    2.20
  12   0  -2   29.40    2.60
 -12   0   2   26.70    4.10
  12   0  -2   27.60    1.90
 -12   0   2   26.10    3.40
 -12   0   2   24.20    1.70
  12   0  -2   27.60    2.10
  12   0  -2   25.10    2.00
  12   0  -2   25.90    2.20
  11   0  -2    1.90    0.80
 -11   0   2   -0.50    1.00
  11   0  -2    0.10    0.50
 -11   0   2   -1.80    1.40
 -11   0   2    0.60    0.70
  11   0  -2   -0.40    0.50
  11   0  -2    1.00    0.60
  11   0  -2   -0.30    0.40
  11   0  -2   -0.70    0.50
  10   0  -2   40.90    2.30
  10   0  -2   42.90    2.40
  10   0  -2   47.10    2.80
 -10   0   2   43.70    3.10
  10   0  -2   43.70    2.40
 -10   0   2   45.90    4.20
  10   0  -2   40.70    2.40
  10   0  -2   44.40    2.60
  10   0  -2   44.60    2.80
  10   0  -2   43.70    2.40
  -9   0   2    0.40    0.50
  -9   0   2   -0.60    0.90
   9   0  -2    0.00    0.40
   9   0  -2   -0.30    0.40
   9   0  -2   -1.00    0.40
   9   0  -2    0.40    0.50
   9   0  -2   -0.90    0.40
   9   0  -2   -0.20    0.40
   9   0  -2   -0.30    0.50
  -8   0   2  461.35   12.70
   8   0  -2  473.75   10.40
  -8   0   2  471.65   10.70
   8   0  -2  491.85   11.80
   8   0  -2  468.85   10.50
   7   0  -2    0.20    0.40
  -7   0   2    0.10    0.40
   7   0  -2    0.00    0.50
   7   0  -2   -0.20    1.10
  -7   0   2    1.60    1.30
   7   0  -2   -0.10    0.60
  -7   0   2   -1.10    0.60
   6   0  -2  445.16    9.80
   6   0  -2  443.56    9.80
  -6   0   2  413.86   10.30
  -6   0   2  422.26    8.90
  -6   0   2  439.96    9.60
   5   0  -2   -0.20    0.90
   5   0  -2    0.00    0.40
  -5   0   2   -0.20    0.30
  -5   0   2   -0.60    0.60
  -5   0   2    0.00    0.50
  -4   0   2 8116.99  127.49
   4   0  -2 8087.59  128.99
  -3   0   2    0.50    0.40
   3   0  -2   -0.20    0.20
  -3   0   2    0.10    0.20
  -3   0   2    0.60    0.40
  -3   0   2   -0.20    0.30
   2   0  -2  541.05    9.60
  -2   0   2  532.75    9.80
  -2   0   2  544.15   10.00
  -2   0   2  534.45    9.60
  -2   0   2  540.55    9.80
  -1   0   2    0.20    0.20
  -1   0   2    0.10    0.20
   1   0  -2    0.00    0.20
  -1   0   2   -0.10    0.20
  -1   0   2    0.00    0.20
   0   0  -2 3321.57   52.19
   1   0   2    0.50    0.40
   1   0   2    0.00    0.20
   1   0   2    0.00    0.40
   1   0   2    0.30    0.20
   2   0   2 2024.20   33.90
   2   0   2 1922.21   31.70
   2   0   2 2033.10   31.80
   2   0   2 2008.40   33.60
   3   0   2   -0.30    0.40
   3   0   2    0.30    0.20
   3   0   2   -0.20    0.40
   3   0   2   -0.10    0.50
   4   0   2  587.64   12.70
   4   0   2  595.24   13.10
   4   0   2  572.14   12.30
   4   0   2  558.44   10.50
   4   0   2  569.24   10.40
  -5   0  -2    0.50    0.30
   5   0   2   -0.20    0.40
   5   0   2   -0.30    0.40
   5   0   2   -0.30    0.50
   5   0   2    0.70    0.50
   5   0   2   -0.50    0.40
   6   0   2 1508.85   30.10
  -6   0  -2 1535.95   25.70
   6   0   2 1564.24   27.00
  -6   0  -2 1526.75   25.90
   6   0   2 1566.74   27.30
   6   0   2 1491.95   29.20
   6   0   2 1538.35   26.60
   6   0   2 1497.75   26.70
   6   0   2 1534.05   28.80
   7   0   2   -0.30    0.40
   7   0   2    0.80    0.70
   7   0   2    0.20    0.60
  -7   0  -2    0.10    0.40
   7   0   2    0.00    0.40
   7   0   2    0.00    0.50
   7   0   2    0.20    1.10
   7   0   2    0.20    0.50
  -7   0  -2   -0.60    1.00
   8   0   2  129.89    4.30
   8   0   2  126.29    4.40
   8   0   2  124.29    4.10
   8   0   2  125.39    4.30
   8   0   2  133.79    4.80
   8   0   2  126.19    4.20
  -8   0  -2  130.19    4.50
   8   0   2  130.89    5.90
   8   0   2  131.89    6.30
   8   0   2  129.69    4.90
   9   0   2    0.10    0.50
   9   0   2   -0.20    0.40
  -9   0  -2   -0.10    0.70
   9   0   2   -0.70    0.40
   9   0   2    0.10    0.50
   9   0   2   -0.30    0.50
   9   0   2    0.10    0.50
   9   0   2   -1.10    0.90
   9   0   2   -0.20    0.40
   9   0   2    0.00    0.60
  10   0   2  110.09    4.10
  10   0   2  109.19    6.10
  10   0   2  107.49    4.00
  10   0   2  103.09    4.00
  10   0   2   98.69    4.90
  10   0   2  105.59    5.70
  10   0   2  102.79    4.00
  10   0   2  106.79    4.30
  11   0   2    0.70    0.50
  11   0   2    0.00    0.40
  11   0   2   -0.20    0.40
  11   0   2    0.00    0.40
 -11   0  -2    2.30    2.40
  11   0   2    0.50    0.40
 -11   0  -2   -1.90    1.20
  11   0   2    0.40    0.50
  11   0   2   -0.30    0.40
  12   0   2  390.66   10.20
  12   0   2  385.46    9.20
  12   0   2  393.16    8.80
  12   0   2  391.66    8.80
  12   0   2  404.66    9.50
  12   0   2  398.96    9.30
  12   0   2  410.66   10.40
 -13   0  -2    3.50    2.20
  13   0   2    0.30    0.40
  13   0   2    0.10    0.50
  13   0   2    0.00    0.50
  13   0   2   -0.10    0.30
  13   0   2   -0.60    0.40
  13   0   2   -0.80    0.50
 -13   0  -2   -1.10    0.70
  13   0   2    0.40    0.30
  14   0   2  440.66    9.10
  14   0   2  422.06    9.50
  14   0   2  432.06    8.70
 -14   0  -2  448.26    8.80
  14   0   2  450.75    8.90
  15   0   2   -0.20    0.20
  15   0   2    0.50    0.30
  16  -1  -2    0.30    0.30
 -16  -1   2    0.10    0.30
  16  -1  -2    0.40    0.30
 -16  -1   2    0.60    0.40
  16  -1  -2   -0.30    0.40
  16  -1  -2    0.30    0.30
  16   1  -2    0.20    0.20
  16   1  -2    0.40    0.40
  16   1  -2    0.20    0.30
  16   1  -2    0.10    0.30
 -16   1   2   -0.30    0.60
  15  -1  -2   -0.10    0.40
  15  -1  -2    0.10    0.30
  15  -1  -2   -0.10    0.40
  15  -1  -2   -0.40    0.30
 -15  -1   2   -1.60    0.60
 -15  -1   2    0.80    0.90
 -15  -1   2    0.00    0.30
  15  -1  -2   -0.50    0.40
  15   1  -2    0.30    0.40
  15   1  -2   -0.10    0.30
  15   1  -2    0.00    0.40
  15   1  -2   -0.60    0.40
  15   1  -2    0.30    0.30
 -15   1   2   -0.50    1.00
 -14  -1   2    0.00    1.50
  14  -1  -2    0.30    0.40
  14  -1  -2    0.30    0.40
 -14  -1   2    0.90    0.50
  14  -1  -2    0.80    0.60
  14  -1  -2    0.90    0.50
  14  -1  -2    0.30    0.40
  14  -1  -2    0.20    0.30
 -14   1   2   -1.20    1.80
  14   1  -2    0.00    0.60
 -14   1   2    0.30    0.50
  14   1  -2    0.30    0.40
  14   1  -2    0.70    0.50
  14   1  -2    0.10    0.40
  14   1  -2    0.00    0.30
 -14   1   2    1.60    1.00
 -13  -1   2    4.40    3.10
 -13  -1   2    1.40    1.70
  13  -1  -2    4.50    1.00
  13  -1  -2    6.10    1.20
 -13  -1   2    5.00    1.00
 -13  -1   2    1.40    1.80
  13  -1  -2    3.60    0.90
  13  -1  -2    2.80    0.80
  13  -1  -2    3.40    0.90
  13   1  -2    5.40    1.00
 -13   1   2    4.20    0.90
  13   1  -2    2.50    0.90
 -13   1   2    3.80    1.90
 -13   1   2    0.30    1.60
  13   1  -2    2.90    0.80
  13   1  -2    2.70    0.70
  13   1  -2    2.20    0.80
  13   1  -2    4.50    1.00
  13   1  -2    2.90    0.70
 -13   1   2   -1.90    2.50
 -12  -1   2    6.20    2.00
  12  -1  -2    8.40    1.20
  12  -1  -2    7.90    1.30
  12  -1  -2    9.30    1.50
 -12  -1   2    5.80    1.40
 -12  -1   2    8.20    2.00
  12  -1  -2    8.70    1.40
  12  -1  -2    7.90    1.40
 -12  -1   2    7.70    2.40
  12  -1  -2    7.80    1.10
  12  -1  -2    7.20    1.20
 -12   1   2    6.00    1.70
  12   1  -2    9.60    1.30
  12   1  -2    6.30    1.20
  12   1  -2    6.40    1.40
 -12   1   2    6.30    1.60
  12   1  -2    8.10    1.30
  12   1  -2    8.30    1.40
 -12   1   2   10.60    2.40
  12   1  -2    9.00    1.20
  12   1  -2    9.00    1.30
 -11  -1   2   12.70    2.60
  11  -1  -2   14.00    1.70
 -11  -1   2   10.10    3.40
  11  -1  -2   12.60    1.40
 -11  -1   2    8.80    1.30
  11  -1  -2   13.10    2.00
  11  -1  -2   13.20    1.50
  11  -1  -2   10.90    1.50
 -11  -1   2   14.50    2.20
  11  -1  -2   10.00    1.20
  11  -1  -2    9.50    1.40
  11   1  -2    9.60    1.20
 -11   1   2    7.30    2.30
  11   1  -2   10.00    1.50
  11   1  -2   10.20    1.40
 -11   1   2   11.70    2.40
  11   1  -2   10.50    1.50
  11   1  -2   11.20    1.40
  11   1  -2   13.30    1.50
  11   1  -2    9.60    1.50
 -11   1   2   11.30    2.40
  11   1  -2    9.90    2.20
  10  -1  -2    6.00    1.40
  10  -1  -2    6.60    1.00
  10  -1  -2    7.20    1.20
 -10  -1   2    5.40    1.80
  10  -1  -2    6.40    1.00
 -10  -1   2    3.60    1.00
  10  -1  -2    6.80    1.10
  10  -1  -2    8.20    1.40
 -10  -1   2    5.00    0.90
  10  -1  -2    7.10    1.20
  10   1  -2    8.10    1.30
  10   1  -2    9.20    1.20
  10   1  -2    7.50    1.00
 -10   1   2    5.00    1.30
  10   1  -2    7.00    1.20
  10   1  -2    6.30    1.30
  10   1  -2    3.70    1.10
  10   1  -2    6.60    1.10
  10   1  -2    6.10    1.30
 -10   1   2    5.10    1.70
  10   1  -2    5.00    1.00
   9  -1  -2    5.30    1.00
  -9  -1   2    4.10    1.10
   9  -1  -2    5.10    1.00
   9  -1  -2    3.30    0.80
   9  -1  -2    2.90    1.10
   9  -1  -2    3.50    1.00
  -9  -1   2    5.80    1.80
   9  -1  -2    3.00    0.80
  -9  -1   2    3.50    0.80
   9  -1  -2    4.40    0.90
   9  -1  -2    3.40    0.90
   9   1  -2    3.50    0.80
   9   1  -2    4.30    1.10
   9   1  -2    4.00    1.00
  -9   1   2    4.70    1.50
   9   1  -2    6.40    1.00
  -9   1   2    2.10    0.80
   9   1  -2    5.00    1.00
   9   1  -2    3.30    0.80
   9   1  -2    4.20    0.90
  -8  -1   2    8.10    1.20
  -8  -1   2    9.90    1.90
   8  -1  -2    8.90    1.50
   8  -1  -2    8.70    1.20
   8  -1  -2    7.70    1.10
   8  -1  -2    4.30    1.70
   8   1  -2    9.60    1.20
  -8   1   2    7.70    1.10
  -8   1   2    7.20    1.60
   8   1  -2    6.80    1.30
   8   1  -2    9.50    1.20
   7  -1  -2    8.80    1.30
  -7  -1   2    7.40    1.40
   7  -1  -2    6.40    1.20
   7  -1  -2    6.90    1.00
  -7  -1   2    7.40    1.10
   7  -1  -2    6.60    1.10
   7   1  -2    9.80    1.20
  -7   1   2    8.60    1.00
  -7   1   2   10.40    1.40
  -7   1   2    8.40    1.80
   7   1  -2   10.20    1.10
   6  -1  -2   28.90    1.90
   6  -1  -2   29.50    2.00
  -6  -1   2   28.80    2.30
  -6  -1   2   27.30    1.80
  -6   1   2   27.20    1.50
   6   1  -2   28.40    2.00
  -6   1   2   26.90    2.10
  -6   1   2   26.50    1.80
   5  -1  -2   14.60    1.40
  -5  -1   2   12.60    1.40
   5  -1  -2   12.90    1.30
  -5  -1   2   13.80    1.20
  -5   1   2   12.90    0.90
  -5   1   2   10.10    1.10
  -5   1   2   14.40    1.40
   5   1  -2   11.60    1.20
  -4  -1   2  676.93   12.20
   4  -1  -2  656.63   12.30
  -4  -1   2  650.03   13.00
  -4  -1   2  653.83   12.30
  -4   1   2  665.63   11.70
  -4   1   2  659.13   11.90
  -4   1   2  632.64   12.50
  -3  -1   2  212.48    5.10
  -3  -1   2  230.38    5.30
  -3  -1   2  223.58    5.40
  -3  -1   2  223.88    5.00
   3   1  -2  227.98    4.90
  -3   1   2  218.68    5.00
  -3   1   2  222.88    4.70
  -3   1   2  213.38    4.80
  -3   1   2  219.18    5.20
  -2  -1   2   11.50    0.90
   2  -1  -2   10.50    0.70
  -2  -1   2   10.80    0.80
  -2  -1   2   10.00    0.90
   2   1  -2   11.60    0.80
  -2   1   2   10.40    0.80
  -2   1   2   10.50    0.90
  -2   1   2   10.60    0.80
  -2   1   2   10.30    0.90
  -1  -1   2    4.20    0.50
  -1  -1   2    4.00    0.50
  -1  -1   2    2.80    0.50
   1  -1  -2    3.70    0.50
  -1  -1   2    3.60    0.50
   1   1  -2    3.90    0.50
  -1   1   2    4.10    0.50
  -1   1   2    3.60    0.50
  -1   1   2    3.70    0.60
   0  -1   2   56.79    1.90
   0  -1  -2   57.89    1.80
   0  -1   2   57.79    1.60
   0  -1   2   52.99    1.90
   0   1   2   57.09    1.70
   0   1   2   52.49    1.90
   0   1  -2   56.09    1.30
   0   1   2   57.69    2.00
   0   1  -2   56.39    1.40
   0   1   2   54.79    1.90
   1  -1   2    7.20    0.80
  -1  -1  -2    6.50    0.70
   1  -1   2    7.90    0.30
  -1  -1  -2    7.50    0.70
   1  -1   2    7.10    0.90
   1   1   2    8.50    0.80
   1   1   2    8.30    0.90
   1   1   2    8.30    0.90
   2  -1   2  507.85   10.30
   2  -1   2  499.45   10.00
  -2  -1  -2  511.25    9.10
  -2  -1  -2  493.35    9.00
   2   1   2  485.85   10.40
   2   1   2  504.15   10.30
   2   1   2  502.25    9.50
   2   1   2  484.25    9.50
   3  -1   2   84.09    3.30
   3  -1   2   80.09    3.40
   3  -1   2   76.69    3.10
  -3  -1  -2   80.99    2.40
  -3  -1  -2   77.29    2.40
   3   1   2   82.09    3.90
   3   1   2   77.09    2.70
   3   1   2   76.49    3.20
   3   1   2   82.79    3.60
   3   1   2   82.49    2.80
   4  -1   2   14.70    1.40
  -4  -1  -2   15.00    1.00
  -4  -1  -2   13.50    1.20
   4  -1   2   12.80    1.40
   4  -1   2   11.10    1.50
   4   1   2   15.40    1.60
   4   1   2   14.70    1.40
   4   1   2   13.30    1.20
   4   1   2   15.50    1.60
   4   1   2   14.40    1.50
   5  -1   2   15.80    1.80
   5  -1   2   13.70    1.60
   5  -1   2   13.50    1.60
  -5  -1  -2   15.00    1.60
  -5  -1  -2   14.10    1.10
   5  -1   2   15.40    0.80
   5  -1   2   15.50    0.80
   5   1   2   13.50    1.70
   5   1   2   14.30    1.70
   5   1   2   15.50    1.70
   5   1   2   15.00    1.40
   5   1   2   14.90    1.40
   5   1   2   14.30    1.60
  -6  -1  -2  115.09    3.80
   6  -1   2  114.69    3.90
   6  -1   2  115.09    4.80
   6  -1   2  111.39    5.30
   6  -1   2  113.69    4.00
   6  -1   2  112.99    3.10
   6  -1   2  113.19    3.20
   6  -1   2  114.19    5.00
  -6  -1  -2  107.59    4.30
   6   1   2  114.09    4.90
   6   1   2  108.19    3.90
   6   1   2  118.39    5.20
   6   1   2  108.99    4.20
   6   1   2  112.59    5.50
   6   1   2  110.29    4.10
   6   1   2   97.59    4.40
   7  -1   2    8.00    1.40
   7  -1   2   12.60    1.90
   7  -1   2   12.60    1.40
   7  -1   2   12.50    1.70
  -7  -1  -2    9.80    1.40
   7  -1   2   12.50    1.40
   7   1   2   10.00    1.30
   7   1   2   11.80    1.30
   7   1   2   12.50    1.60
   7   1   2   10.20    1.60
  -7   1  -2   10.70    0.90
  -7   1  -2   13.50    1.10
   7   1   2   11.20    1.80
   7   1   2   13.50    1.40
   7   1   2   11.80    1.20
   7   1   2    9.90    1.20
   8  -1   2   44.70    2.80
   8  -1   2   42.60    2.70
   8  -1   2   42.30    2.40
   8  -1   2   42.00    2.60
   8  -1   2   42.10    2.30
   8  -1   2   45.00    3.30
   8  -1   2   43.90    2.50
   8  -1   2   42.40    2.30
   8  -1   2   43.20    3.50
  -8  -1  -2   39.20    2.70
   8   1   2   46.80    3.50
   8   1   2   42.90    2.40
   8   1   2   46.40    2.50
   8   1   2   45.40    3.70
   8   1   2   41.30    2.70
   8   1   2   43.30    2.30
   8   1   2   41.10    2.40
  -8   1  -2   42.60    2.30
   8   1   2   45.10    2.50
  -8   1  -2   40.90    3.00
   8   1   2   41.10    2.20
   8   1   2   48.90    2.80
   9  -1   2   23.80    1.80
   9  -1   2   18.70    1.60
   9  -1   2   21.70    1.80
  -9  -1  -2   22.50    2.30
   9  -1   2   19.80    1.80
   9  -1   2   22.20    2.50
   9  -1   2   20.50    2.80
   9  -1   2   21.70    1.80
   9  -1   2   21.30    2.00
   9  -1   2   19.40    1.90
   9   1   2   21.60    1.70
   9   1   2   19.60    2.00
   9   1   2   24.50    2.80
   9   1   2   21.70    1.90
  -9   1  -2   20.50    1.80
   9   1   2   20.50    1.70
   9   1   2   25.90    3.10
   9   1   2   18.60    1.70
   9   1   2   22.80    2.10
   9   1   2   23.00    1.80
   9   1   2   21.30    1.80
  10  -1   2   19.90    2.40
  10  -1   2   22.50    1.80
  10  -1   2   23.70    2.90
  10  -1   2   19.70    1.80
  10  -1   2   19.50    1.80
  10  -1   2   23.60    1.90
  10  -1   2   22.30    1.80
 -10  -1  -2   24.50    3.10
  10   1   2   22.80    2.70
  10   1   2   23.50    1.80
  10   1   2   23.40    2.00
  10   1   2   23.80    1.90
  10   1   2   18.80    1.80
  10   1   2   23.00    1.90
 -10   1  -2   21.40    3.70
  10   1   2   21.50    2.20
 -11  -1  -2    5.50    0.90
  11  -1   2    7.40    1.10
  11  -1   2    5.90    1.10
  11  -1   2    5.50    1.60
 -11  -1  -2    6.10    1.70
  11  -1   2    6.90    1.20
  11  -1   2    8.20    1.40
  11  -1   2    6.60    1.10
 -11  -1  -2    8.80    2.60
  11  -1   2    8.40    1.40
  11  -1   2    8.30    1.20
  11   1   2    8.80    1.50
  11   1   2    5.90    1.10
  11   1   2    7.20    1.10
  11   1   2    7.00    1.20
  11   1   2    6.90    1.30
  11   1   2    7.90    1.30
 -11   1  -2    5.40    2.70
  11   1   2    6.60    1.20
  11   1   2    4.40    1.50
 -11   1  -2    7.00    1.70
  12  -1   2   -0.50    0.50
  12  -1   2    0.00    0.50
  12  -1   2    0.00    0.40
  12  -1   2   -0.10    0.50
  12  -1   2    0.40    0.50
  12  -1   2    0.50    0.70
  12  -1   2    0.90    0.50
 -12  -1  -2    0.70    0.70
  12   1   2    0.20    0.60
  12   1   2    0.00    0.40
  12   1   2   -0.40    0.40
  12   1   2   -1.00    0.90
  12   1   2   -0.30    0.30
  12   1   2    0.40    0.50
  12   1   2   -0.80    0.50
  12   1   2    0.50    0.60
  13  -1   2   38.00    2.20
  13  -1   2   37.90    2.00
  13  -1   2   37.50    2.40
 -13  -1  -2   38.30    2.10
  13  -1   2   37.00    2.30
 -13  -1  -2   34.30    4.40
  13  -1   2   37.40    1.80
  13  -1   2   40.20    2.20
  13   1   2   34.40    1.70
  13   1   2   35.90    2.40
  13   1   2   39.60    2.20
  13   1   2   34.50    2.00
  13   1   2   38.80    2.30
  13   1   2   33.80    2.40
  13   1   2   34.30    2.40
 -14  -1  -2    2.10    0.50
  14  -1   2    1.20    0.50
  14  -1   2    2.60    0.80
  14  -1   2    1.80    0.50
  14  -1   2    1.80    0.70
  14   1   2    1.90    0.50
  14   1   2    1.40    0.60
  14   1   2    2.40    0.60
  14   1   2    1.60    0.50
  14   1   2    1.50    0.40
  15  -1   2    6.60    0.70
  15   1   2    8.40    0.70
  15   1   2    7.40    0.60
  15   1   2    7.60    0.70
 -16  -2   2    5.60    0.70
  16  -2  -2    5.60    0.80
  16  -2  -2    5.20    0.80
  16  -2  -2    4.70    0.90
 -16  -2   2    3.70    0.90
  16  -2  -2    6.50    1.00
  16   2  -2    5.50    0.70
  16   2  -2    5.50    0.70
  16   2  -2    4.90    0.60
  16   2  -2    6.40    1.00
  16   2  -2    6.40    0.80
 -15  -2   2    0.70    0.40
 -15  -2   2    1.30    0.50
  15  -2  -2    1.00    0.70
 -15  -2   2    1.10    0.80
  15  -2  -2    1.10    0.60
 -15  -2   2    0.20    0.50
  15  -2  -2    0.20    0.40
  15  -2  -2    0.80    0.40
  15   2  -2    0.60    0.40
  15   2  -2    1.20    0.60
 -15   2   2   -0.70    0.50
  15   2  -2    0.30    0.40
  15   2  -2    1.20    0.50
  14  -2  -2    0.20    0.40
  14  -2  -2   -0.10    0.50
 -14  -2   2   -1.50    1.40
  14  -2  -2   -0.20    0.60
  14  -2  -2    0.00    0.40
  14  -2  -2   -0.20    0.40
 -14  -2   2    0.30    0.40
  14  -2  -2    0.20    0.40
 -14   2   2   -1.90    2.50
  14   2  -2    0.00    0.30
 -14   2   2    1.20    0.60
  14   2  -2   -0.10    0.30
  14   2  -2    0.00    0.30
  14   2  -2    0.10    0.40
 -13  -2   2   12.10    1.90
 -13  -2   2   13.00    3.10
  13  -2  -2   13.00    1.30
  13  -2  -2   16.30    1.50
  13  -2  -2   16.30    1.90
 -13  -2   2   14.70    1.40
  13  -2  -2   12.40    1.40
  13  -2  -2   15.50    1.90
  13  -2  -2   16.60    2.30
 -13  -2   2   10.20    2.50
 -13   2   2    9.60    2.00
  13   2  -2   14.70    1.50
 -13   2   2   12.30    3.80
  13   2  -2   17.10    1.90
  13   2  -2   18.40    1.70
  13   2  -2   15.80    1.60
 -13   2   2   11.00    3.10
  13   2  -2   14.80    1.80
 -13   2   2   16.00    3.90
  13   2  -2   14.10    1.80
 -12  -2   2   35.30    4.60
  12  -2  -2   38.40    2.20
  12  -2  -2   40.70    2.60
  12  -2  -2   38.50    2.50
 -12  -2   2   38.90    2.20
  12  -2  -2   43.90    2.50
  12  -2  -2   41.60    2.60
 -12  -2   2   35.30    3.90
  12  -2  -2   39.10    2.50
  12  -2  -2   42.70    3.00
 -12  -2   2   37.90    3.90
 -12   2   2   32.80    4.80
 -12   2   2   41.70    3.60
  12   2  -2   35.90    2.30
 -12   2   2   39.70    4.00
  12   2  -2   42.20    2.50
  12   2  -2   38.50    2.80
  12   2  -2   42.80    2.60
  12   2  -2   42.60    2.50
  12   2  -2   44.00    3.00
  12   2  -2   45.70    2.60
 -11  -2   2  523.65   16.70
 -11  -2   2  479.25   14.20
  11  -2  -2  496.95   11.70
  11  -2  -2  495.85   12.40
 -11  -2   2  514.65   10.80
  11  -2  -2  522.05   11.70
  11  -2  -2  529.95   11.60
 -11  -2   2  503.45   15.30
  11  -2  -2  518.95   11.60
  11  -2  -2  523.25   11.50
  11   2  -2  486.65   12.30
 -11   2   2  523.05   16.00
  11   2  -2  554.34   13.20
  11   2  -2  535.05   12.50
  11   2  -2  534.65   11.50
  11   2  -2  515.05   11.40
 -11   2   2  519.65   13.00
  11   2  -2  483.15   11.00
 -11   2   2  495.35   14.60
  11   2  -2  509.25   11.40
  11   2  -2  522.75   11.60
  10  -2  -2  383.46    9.10
  10  -2  -2  385.06    9.30
 -10  -2   2  376.96   13.10
  10  -2  -2  362.56    8.80
 -10  -2   2  371.96    8.30
 -10  -2   2  386.26   11.30
  10  -2  -2  382.36    9.90
  10  -2  -2  374.06    8.50
  10  -2  -2  369.66    9.10
  10  -2  -2  381.56    9.00
  10   2  -2  350.86    8.70
  10   2  -2  388.26    9.80
 -10   2   2  382.46   10.10
  10   2  -2  380.76    9.10
 -10   2   2  387.66   11.60
  10   2  -2  386.06    9.00
 -10   2   2  398.36   12.70
  10   2  -2  378.76    8.70
  10   2  -2  382.26    9.00
  10   2  -2  369.86    9.70
  10   2  -2  378.16    9.00
  -9  -2   2   65.79    4.50
   9  -2  -2   65.49    2.90
   9  -2  -2   72.09    3.40
   9  -2  -2   65.59    3.30
   9  -2  -2   64.49    2.70
  -9  -2   2   59.69    2.50
   9  -2  -2   60.99    3.00
   9  -2  -2   64.69    3.00
   9   2  -2   68.89    3.20
   9   2  -2   68.49    3.00
  -9   2   2   66.29    4.40
   9   2  -2   66.89    3.30
   9   2  -2   63.59    2.80
   9   2  -2   72.59    3.40
   9   2  -2   67.59    4.00
   9   2  -2   67.19    3.30
  -9   2   2   68.59    3.40
   8  -2  -2  151.58    5.30
  -8  -2   2  132.79    3.80
   8  -2  -2  149.88    4.90
  -8  -2   2  141.79    5.40
  -8  -2   2  142.79    6.50
   8  -2  -2  142.99    4.50
   8   2  -2  141.59    4.70
  -8   2   2  146.19    6.00
  -8   2   2  145.99    4.60
   8   2  -2  147.49    4.80
   8   2  -2  145.29    5.70
  -8   2   2  138.79    5.30
  -7  -2   2  677.73   14.60
   7  -2  -2  694.83   13.80
   7  -2  -2  670.43   14.10
   7  -2  -2  717.23   14.40
  -7  -2   2  684.13   16.00
  -7   2   2  701.93   13.30
  -7   2   2  697.23   15.30
   7   2  -2  695.83   15.00
  -7   2   2  684.73   13.70
   7   2  -2  711.03   13.80
   7   2  -2  685.43   13.70
  -6  -2   2   34.10    2.10
   6  -2  -2   31.10    2.10
   6  -2  -2   31.20    2.10
  -6  -2   2   32.40    2.50
  -6   2   2   33.50    2.20
   6   2  -2   32.70    2.20
  -6   2   2   34.70    1.90
  -6   2   2   32.40    1.60
  -5  -2   2  307.97    7.40
  -5  -2   2  315.77    8.20
   5  -2  -2  315.47    7.20
   5   2  -2  318.97    7.60
  -5   2   2  311.57    6.50
  -5   2   2  311.37    6.60
  -5   2   2  304.57    7.50
   4  -2  -2 2852.01   45.60
  -4  -2   2 2781.02   46.30
  -4  -2   2 2788.72   45.80
  -4  -2   2 2770.02   45.70
  -4   2   2 2765.12   44.70
   4   2  -2 2764.52   45.30
   4   2  -2 2744.63   45.70
  -4   2   2 2727.83   45.50
  -4   2   2 2721.73   45.20
  -4   2   2 2875.01   45.00
  -3  -2   2  248.98    5.90
  -3  -2   2  254.97    6.10
  -3  -2   2  245.48    5.80
  -3  -2   2  254.27    5.80
  -3   2   2  242.18    5.40
  -3   2   2  244.48    5.40
  -3   2   2  238.38    5.20
   3   2  -2  248.88    5.70
  -3   2   2  250.57    5.30
  -2  -2   2  190.58    4.50
  -2  -2   2  184.58    4.60
  -2  -2   2  180.68    4.60
  -2  -2   2  186.28    4.50
  -2   2   2  184.38    4.00
  -2   2   2  179.58    4.50
  -2   2   2  177.68    4.20
   2   2  -2  203.58    5.00
   0  -2   2 1595.54   25.50
   0  -2   2 1504.55   25.90
   0  -2  -2 1549.94   26.40
   0  -2  -2 1632.64   26.90
   0  -2   2 1538.15   25.80
   0   2  -2 1545.85   25.30
   0   2  -2 1521.65   25.10
   0   2   2 1561.04   25.80
   0   2   2 1588.94   26.10
   0   2   2 1585.94   26.60
   0   2   2 1571.44   25.90
  -1  -2  -2  209.08    5.00
   1  -2   2  211.98    4.90
  -1  -2  -2  209.58    5.10
   1  -2   2  216.48    5.10
   1  -2   2  206.98    4.00
   1   2   2  219.68    5.40
   1   2   2  222.48    5.30
   1   2   2  210.58    4.60
   1   2   2  211.78    5.40
  -2  -2  -2  753.92   14.00
   2  -2   2  789.32   14.60
   2  -2   2  755.72   14.20
   2   2   2  770.42   14.70
   2   2   2  764.02   15.10
   2   2   2  793.72   14.70
  -3  -2  -2    7.00    0.90
   3  -2   2    5.70    1.00
   3  -2   2    6.30    1.00
   3  -2   2    7.10    1.00
   3   2   2    5.60    0.90
   3   2   2   10.80    1.30
   3   2   2    8.70    1.30
   3   2   2    7.50    1.10
   4  -2   2    8.40    1.30
   4  -2   2    6.70    1.20
   4  -2   2    6.30    1.10
  -4  -2  -2    6.20    0.90
   4   2   2    8.00    1.30
   4   2   2    6.90    1.50
   4   2   2    5.50    1.10
   4   2   2    6.90    1.30
   5  -2   2   88.29    3.80
  -5  -2  -2   86.99    3.40
   5  -2   2   90.09    4.30
   5  -2   2   95.99    4.20
   5   2   2   89.49    3.90
   5   2   2   89.09    4.50
   5   2   2   92.49    4.60
   5   2   2   88.69    3.40
   5   2   2   90.69    3.40
   5   2   2   94.89    4.40
   6  -2   2    9.70    0.60
   6  -2   2    8.40    1.10
   6  -2   2    7.20    1.10
   6  -2   2   10.40    0.60
   6  -2   2   10.90    1.40
   6  -2   2    8.40    1.80
   6  -2   2   10.30    1.60
  -6  -2  -2    9.20    1.30
   6   2   2   10.40    1.90
   6   2   2   10.20    1.20
   6   2   2   11.00    2.00
   6   2   2    8.70    1.20
   6   2   2    9.60    1.50
   7  -2   2  116.49    4.20
  -7  -2  -2  114.19    4.60
   7  -2   2  103.29    4.80
   7  -2   2  116.29    5.40
   7  -2   2  106.09    3.00
   7  -2   2  116.69    4.30
   7   2   2  107.19    3.90
   7   2   2  104.99    3.80
   7   2   2  109.89    4.30
   7   2   2  112.59    4.50
   7   2   2  111.19    5.30
   7   2   2  108.19    4.00
   7   2   2  110.99    5.60
   7   2   2  110.19    3.90
   8  -2   2   -1.10    1.00
   8  -2   2    0.50    0.60
   8  -2   2    0.30    0.50
   8  -2   2    1.00    0.70
   8  -2   2    0.20    0.50
   8  -2   2    0.30    0.50
   8  -2   2    0.10    0.70
   8  -2   2    1.00    0.60
  -8  -2  -2    0.50    0.80
   8  -2   2    0.90    0.50
   8  -2   2    0.40    0.80
   8   2   2    1.30    0.50
   8   2   2    0.90    0.60
   8   2   2    1.70    0.60
   8   2   2    2.70    0.90
   8   2   2    0.70    0.60
   8   2   2    0.70    0.50
   8   2   2    0.10    1.00
   8   2   2    1.40    0.50
   8   2   2    1.10    0.60
   8   2   2   -0.50    0.80
  -8   2  -2    0.30    0.80
   9  -2   2    7.10    1.20
   9  -2   2    9.60    1.30
   9  -2   2    8.30    1.10
   9  -2   2    7.50    1.90
   9  -2   2    7.60    1.70
   9  -2   2    6.30    1.20
  -9  -2  -2    8.00    1.30
   9  -2   2    7.50    1.30
  -9  -2  -2   10.00    2.20
   9  -2   2    7.90    1.40
   9  -2   2    7.10    1.30
   9   2   2    4.40    1.40
   9   2   2    9.70    1.30
   9   2   2   10.90    1.80
   9   2   2    8.10    1.20
   9   2   2    8.30    1.30
   9   2   2    8.70    1.20
   9   2   2    5.60    1.00
  -9   2  -2    7.90    1.30
   9   2   2    8.40    1.30
   9   2   2    5.80    1.20
   9   2   2    6.60    1.30
  10  -2   2   -0.30    0.50
 -10  -2  -2   -0.90    0.50
 -10  -2  -2    1.30    1.20
  10  -2   2   -0.10    0.50
  10  -2   2   -0.10    0.50
  10  -2   2   -0.80    0.90
  10  -2   2   -0.10    0.50
  10  -2   2    0.20    0.60
  10  -2   2   -0.20    0.50
  10  -2   2    0.20    0.50
 -10  -2  -2   -0.60    1.80
  10   2   2   -0.30    0.70
  10   2   2    0.30    0.50
  10   2   2   -0.20    0.40
  10   2   2    0.40    0.50
 -10   2  -2    0.60    0.80
  10   2   2   -0.20    0.40
  10   2   2    1.20    0.50
  10   2   2   -0.10    0.50
  10   2   2    0.20    0.50
  11  -2   2  196.58    7.80
  11  -2   2  205.38    5.60
  11  -2   2  215.78    6.10
  11  -2   2  205.58    5.80
 -11  -2  -2  212.68    8.30
  11  -2   2  212.88    6.90
  11  -2   2  207.18    6.10
 -11  -2  -2  215.88    5.90
  11  -2   2  200.58    6.50
  11  -2   2  202.68    5.90
  11   2   2  211.48    6.30
 -11   2  -2  183.78    9.70
  11   2   2  204.58    7.10
  11   2   2  206.88    5.80
  11   2   2  206.88    6.10
  11   2   2  216.08    6.50
  11   2   2  214.18    7.10
  11   2   2  205.38    8.50
  11   2   2  210.78    6.20
 -11   2  -2  210.78    6.60
  12  -2   2    2.10    0.70
  12  -2   2    3.80    0.80
  12  -2   2    2.40    0.70
  12  -2   2    2.50    1.10
 -12  -2  -2    2.80    0.70
  12  -2   2    1.80    0.60
  12   2   2    2.10    0.70
  12   2   2    2.60    0.80
  12   2   2    3.10    0.90
  12   2   2    2.60    0.90
 -12   2  -2   -1.90    1.90
  12   2   2    0.60    0.50
  12   2   2    1.90    0.60
  12   2   2    2.80    0.70
  12   2   2    1.90    1.20
  13  -2   2    1.40    0.50
 -13  -2  -2   -3.10    2.60
  13  -2   2    2.10    0.60
  13  -2   2    1.80    0.60
 -13  -2  -2    1.30    0.80
  13  -2   2    0.50    0.60
  13  -2   2    1.60    0.50
  13   2   2    1.30    0.70
  13   2   2    0.90    0.60
  13   2   2    1.40    0.60
  13   2   2    1.10    0.60
  13   2   2    4.80    1.00
  13   2   2    1.60    0.50
  13   2   2    1.50    0.50
  14  -2   2   40.10    1.60
  14  -2   2   42.60    2.50
 -14  -2  -2   43.50    1.90
 -14  -2  -2   42.10    2.20
  14  -2   2   44.50    1.80
  14   2   2   43.90    2.30
  14   2   2   41.40    1.90
  14   2   2   41.80    2.30
  14   2   2   44.80    2.00
  14   2   2   45.50    2.10
  15   2   2    3.60    0.50
  15   2   2    3.80    0.50
 -16  -3   2    0.50    0.30
  16  -3  -2    0.10    0.30
  16  -3  -2    0.40    0.30
  16  -3  -2    0.30    0.40
  16  -3  -2    0.40    0.30
 -16  -3   2    0.70    0.30
  16   3  -2    0.30    0.40
  16   3  -2    0.90    0.40
  16   3  -2    0.30    0.30
  15  -3  -2    1.20    0.40
 -15  -3   2    1.70    1.00
  15  -3  -2    1.50    0.50
  15  -3  -2    1.10    0.50
 -15  -3   2    1.60    0.40
 -15  -3   2    0.90    0.50
  15  -3  -2    0.70    0.60
  15   3  -2    1.50    0.80
  15   3  -2    1.10    0.60
  15   3  -2    1.20    0.40
 -15   3   2    1.60    0.60
 -14  -3   2    3.30    1.70
  14  -3  -2    3.00    0.70
  14  -3  -2    4.90    1.00
 -14  -3   2    2.80    0.70
  14  -3  -2    5.00    1.00
  14  -3  -2    5.20    1.10
 -14  -3   2    3.60    1.20
 -14  -3   2    3.20    0.90
  14  -3  -2    4.00    0.90
 -14   3   2    3.70    0.90
 -14   3   2    4.00    1.70
  14   3  -2    2.40    0.70
  14   3  -2    4.10    0.90
  14   3  -2    3.00    0.80
  14   3  -2    3.10    0.80
  14   3  -2    3.00    0.70
 -13  -3   2    4.10    2.50
 -13  -3   2   -5.20    2.50
 -13  -3   2    0.50    0.50
  13  -3  -2    0.40    0.40
 -13  -3   2   -2.10    1.30
  13  -3  -2    0.60    0.50
  13  -3  -2    0.80    0.40
  13  -3  -2    0.70    0.60
  13  -3  -2    0.90    0.50
  13  -3  -2    0.80    0.60
 -13  -3   2   -0.20    0.40
  13   3  -2    0.50    0.40
 -13   3   2    0.20    1.50
  13   3  -2    0.80    0.50
  13   3  -2    0.90    0.50
 -13   3   2   -1.60    1.10
 -13   3   2   -4.60    2.00
  13   3  -2    0.80    0.50
  13   3  -2    0.60    0.60
  13   3  -2    0.50    0.50
 -12  -3   2    6.10    2.20
 -12  -3   2    7.60    1.00
  12  -3  -2    7.10    1.30
  12  -3  -2   10.00    1.20
  12  -3  -2    9.20    1.60
  12  -3  -2   10.80    1.20
 -12  -3   2    7.70    2.00
  12  -3  -2    7.20    1.20
  12  -3  -2   11.40    1.50
 -12  -3   2    7.60    2.50
  12   3  -2    8.80    1.40
 -12   3   2    9.90    2.00
 -12   3   2    6.30    2.80
  12   3  -2    8.00    1.20
  12   3  -2    8.80    1.20
  12   3  -2    7.80    1.30
 -12   3   2    6.60    2.10
  12   3  -2    7.40    1.20
  12   3  -2   10.00    1.30
 -11  -3   2    1.70    1.30
 -11  -3   2    3.30    0.80
  11  -3  -2    4.00    1.00
  11  -3  -2    2.80    0.80
 -11  -3   2    3.70    2.00
  11  -3  -2    2.30    0.80
  11  -3  -2    4.40    0.90
  11  -3  -2    2.90    0.90
 -11  -3   2    2.80    1.40
  11  -3  -2    4.50    1.10
 -11  -3   2    2.20    0.90
  11  -3  -2    3.20    0.90
  11  -3  -2    2.80    0.80
  11   3  -2    3.50    0.90
  11   3  -2    4.70    1.00
  11   3  -2    3.00    1.00
 -11   3   2    3.00    2.50
  11   3  -2    1.90    0.80
  11   3  -2    2.30    0.80
 -11   3   2    1.40    1.00
  11   3  -2    2.70    0.70
  11   3  -2    4.60    1.00
  11   3  -2    3.50    0.80
 -11   3   2    5.80    2.10
  10  -3  -2   26.40    2.00
  10  -3  -2   25.10    2.30
 -10  -3   2   26.50    2.90
  10  -3  -2   25.00    2.00
 -10  -3   2   25.70    1.80
  10  -3  -2   30.00    2.00
  10  -3  -2   24.30    2.00
 -10  -3   2   24.60    3.40
  10  -3  -2   23.90    1.90
 -10  -3   2   24.60    3.10
  10  -3  -2   23.80    1.90
  10  -3  -2   22.70    1.70
 -10   3   2   23.70    2.80
  10   3  -2   25.20    2.00
  10   3  -2   26.80    2.20
  10   3  -2   26.10    1.90
  10   3  -2   25.50    1.90
 -10   3   2   29.40    3.60
  10   3  -2   26.30    1.80
 -10   3   2   24.10    2.20
  10   3  -2   26.20    2.20
  10   3  -2   22.10    2.00
  10   3  -2   24.80    2.00
   9  -3  -2   35.40    2.10
   9  -3  -2   37.80    2.30
   9  -3  -2   37.00    2.50
  -9  -3   2   38.10    3.80
   9  -3  -2   32.20    2.20
  -9  -3   2   31.20    2.90
   9  -3  -2   32.10    2.10
  -9  -3   2   34.90    1.90
   9  -3  -2   36.80    2.20
   9  -3  -2   36.90    2.20
   9   3  -2   36.70    2.40
   9   3  -2   35.90    2.40
  -9   3   2   30.30    3.40
   9   3  -2   36.40    2.20
   9   3  -2   34.20    2.10
   9   3  -2   37.70    2.20
   9   3  -2   34.70    2.10
  -9   3   2   33.50    2.80
   9   3  -2   35.30    2.20
   9   3  -2   32.80    3.00
  -9   3   2   35.20    2.40
   8  -3  -2    5.30    1.10
  -8  -3   2    5.50    0.80
  -8  -3   2    3.10    1.10
   8  -3  -2    6.30    1.00
   8  -3  -2    5.40    1.00
  -8  -3   2    4.70    1.50
   8  -3  -2    6.40    1.20
   8   3  -2    6.30    1.00
   8   3  -2    5.90    1.00
  -8   3   2    5.90    1.50
  -8   3   2    6.00    1.50
   8   3  -2    7.30    1.10
   8   3  -2    4.70    1.30
  -8   3   2    5.20    1.10
   8   3  -2    5.80    1.10
   7  -3  -2   19.20    1.60
  -7  -3   2   22.30    2.50
  -7  -3   2   20.60    2.00
  -7  -3   2   18.90    1.20
  -7   3   2   20.50    1.40
  -7   3   2   19.00    1.90
   7   3  -2   20.90    1.60
   7   3  -2   19.10    1.60
   7   3  -2   22.90    2.10
  -7   3   2   17.80    2.10
  -7   3   2   18.00    2.00
  -6  -3   2   37.00    2.70
  -6  -3   2   39.40    2.50
   6  -3  -2   38.90    2.20
   6  -3  -2   42.60    2.60
  -6   3   2   39.60    2.50
   6   3  -2   39.80    2.10
   6   3  -2   37.70    2.10
  -6   3   2   37.50    1.90
  -6   3   2   35.30    2.10
   6   3  -2   40.30    2.50
  -6   3   2   34.70    2.20
   5  -3  -2    2.60    0.80
  -5  -3   2    8.00    1.50
  -5  -3   2    6.00    1.20
  -5  -3   2    2.40    0.70
  -5   3   2    3.10    0.80
   5   3  -2    3.40    0.90
   5   3  -2    5.10    1.10
  -5   3   2    4.80    1.00
  -5   3   2    3.60    0.80
  -4  -3   2    1.50    0.60
  -4  -3   2    1.00    0.50
   4  -3  -2    0.70    0.60
  -4  -3   2    1.20    0.60
   4   3  -2    1.80    0.60
  -4   3   2    1.00    0.50
  -4   3   2    0.70    0.40
  -4   3   2    1.70    0.50
  -3  -3   2   52.19    2.50
  -3  -3   2   55.19    2.40
  -3  -3   2   51.99    2.40
   3  -3  -2   55.19    2.70
   3   3  -2   56.59    2.40
  -3   3   2   48.90    1.80
  -3   3   2   52.39    2.00
  -3   3   2   47.70    1.70
  -2  -3   2    0.80    0.40
  -2  -3   2    1.80    0.60
  -2  -3   2    1.10    0.40
  -2  -3   2    1.40    0.50
  -2   3   2    1.60    0.50
  -2   3   2    1.30    0.30
  -2   3   2    1.40    0.50
   2   3  -2    1.80    0.50
  -1  -3   2  569.14   10.70
  -1  -3   2  512.95   10.70
   1  -3  -2  558.84   10.40
  -1   3   2  554.84   10.60
  -1   3   2  559.34    9.80
  -1   3   2  561.14   11.10
   1   3  -2  536.35   10.30
   0  -3  -2  110.69    3.40
   0  -3   2  112.59    3.10
   0  -3  -2  110.99    3.70
   0  -3   2  106.69    3.00
   0  -3   2  109.29    3.20
   0   3  -2  110.49    3.20
   0   3   2  110.19    3.80
   0   3  -2  106.79    2.80
   0   3   2  110.69    3.30
   0   3   2  113.29    3.10
   0   3   2  112.59    3.20
   1  -3   2   41.10    1.90
  -1  -3  -2   41.00    2.10
   1  -3   2   39.90    1.60
  -1  -3  -2   35.70    1.90
  -1   3  -2   38.60    1.20
  -1   3  -2   38.20    1.30
   1   3   2   37.90    1.90
   1   3   2   39.20    2.00
   1   3   2   36.60    1.80
   1   3   2   39.80    2.20
   2  -3   2    5.90    0.90
   2  -3   2    3.80    0.80
  -2  -3  -2    6.20    1.00
  -2  -3  -2    4.60    0.80
   2   3   2    4.60    1.00
   2   3   2    4.80    0.90
   2   3   2    5.40    0.90
   2   3   2    5.20    0.90
   3  -3   2   12.00    1.30
  -3  -3  -2   12.60    1.30
   3  -3   2   11.80    1.20
   3   3   2   13.60    1.50
   3   3   2   12.90    1.50
   3   3   2   15.10    1.50
   3   3   2   11.20    1.40
  -4  -3  -2    6.50    1.10
   4  -3   2    4.20    1.10
   4  -3   2    4.70    1.00
   4  -3   2    3.30    0.90
   4   3   2    5.80    1.20
   4   3   2    6.20    1.30
   4   3   2    4.20    1.10
   4   3   2    3.30    0.80
   4   3   2    3.20    0.90
  -5  -3  -2   69.99    3.40
   5  -3   2   77.69    3.90
   5  -3   2   76.89    3.60
   5  -3   2   77.49    3.60
   5  -3   2   76.89    3.80
   5   3   2   74.39    3.90
   5   3   2   79.49    3.20
   5   3   2   74.19    4.20
   5   3   2   75.99    3.90
   5   3   2   77.19    3.20
   5   3   2   76.69    3.80
   6  -3   2   80.19    4.30
   6  -3   2   77.99    3.20
   6  -3   2   79.39    3.80
   6  -3   2   86.39    4.10
   6  -3   2   77.99    3.30
  -6  -3  -2   80.39    3.90
  -6  -3  -2   77.59    2.80
   6   3   2   84.29    4.60
   6   3   2   80.59    3.50
   6   3   2   86.19    3.60
   6   3   2   79.79    4.20
   7  -3   2   27.70    1.90
   7  -3   2   27.50    2.00
  -7  -3  -2   23.90    2.40
   7  -3   2   25.20    2.30
  -7  -3  -2   27.30    1.70
   7  -3   2   28.20    2.00
   7  -3   2   27.00    1.10
   7  -3   2   26.10    2.50
   7  -3   2   23.00    2.00
   7   3   2   25.10    1.90
   7   3   2   26.70    1.80
   7   3   2   24.50    2.70
   7   3   2   27.80    1.90
   7   3   2   24.90    1.80
   7   3   2   27.40    2.10
   7   3   2   26.70    1.80
   7   3   2   26.00    2.10
   7   3   2   24.70    2.50
   7   3   2   26.90    1.90
  -8  -3  -2    1.20    0.90
   8  -3   2    1.40    0.60
  -8  -3  -2    0.60    0.70
   8  -3   2   -0.10    0.50
   8  -3   2    0.50    0.50
   8  -3   2    0.20    0.90
   8  -3   2   -0.10    0.90
   8  -3   2   -0.10    0.50
   8  -3   2    0.80    0.80
   8  -3   2    0.20    0.50
   8  -3   2   -0.30    0.50
   8  -3   2    0.10    0.50
   8  -3   2    0.00    0.60
   8   3   2    0.70    0.60
   8   3   2    0.10    0.40
   8   3   2   -0.10    0.40
   8   3   2    0.10    0.40
   8   3   2   -1.10    0.50
   8   3   2    0.20    0.50
   8   3   2   -0.20    0.50
   8   3   2    0.10    0.50
   8   3   2    0.40    0.70
   8   3   2    0.60    0.40
   9  -3   2    5.70    1.10
   9  -3   2    6.60    0.90
   9  -3   2    7.10    1.30
   9  -3   2    6.80    1.30
  -9  -3  -2    9.00    1.10
   9  -3   2    8.70    1.20
   9  -3   2    9.00    1.30
   9  -3   2    9.70    1.40
   9  -3   2    7.60    1.10
   9  -3   2    6.60    1.30
   9  -3   2    4.90    1.40
   9   3   2    6.50    1.10
   9   3   2    7.80    1.20
   9   3   2    8.80    1.30
   9   3   2    7.70    1.30
   9   3   2    7.50    1.30
   9   3   2    9.20    1.60
   9   3   2    8.40    1.50
   9   3   2    9.80    1.20
  -9   3  -2    5.90    1.20
  10  -3   2    1.30    0.50
  10  -3   2   -0.50    0.70
  10  -3   2    1.30    0.60
  10  -3   2    2.10    0.60
 -10  -3  -2    0.80    1.10
  10  -3   2    0.70    0.60
  10  -3   2   -0.20    0.70
  10  -3   2    1.70    0.70
  10  -3   2    0.60    1.10
 -10  -3  -2    2.70    2.10
  10  -3   2    1.90    0.70
 -10  -3  -2    2.70    0.60
  10   3   2    1.60    0.60
  10   3   2    2.20    0.80
  10   3   2    2.80    0.70
  10   3   2    1.50    0.60
  10   3   2    2.40    0.80
 -10   3  -2   -2.60    2.30
 -10   3  -2   -0.10    0.80
  10   3   2    2.90    0.90
  10   3   2    2.80    0.80
  10   3   2    1.10    0.90
 -11  -3  -2    7.10    1.10
  11  -3   2    6.90    1.40
 -11  -3  -2    4.80    3.00
 -11  -3  -2    5.90    2.50
  11  -3   2    6.80    1.40
  11  -3   2    6.40    1.50
  11  -3   2    9.00    1.70
  11  -3   2    7.90    1.40
  11  -3   2    4.80    1.20
  11   3   2    7.70    1.10
  11   3   2    6.30    1.10
  11   3   2    6.60    1.30
  11   3   2    8.20    1.20
  11   3   2    6.20    1.70
  11   3   2    7.60    1.10
  11   3   2    7.50    1.40
  12  -3   2    0.80    0.50
  12  -3   2    0.60    0.70
  12  -3   2    1.60    0.50
  12  -3   2    1.40    0.70
  12  -3   2   -0.30    0.50
 -12  -3  -2    0.50    0.50
  12  -3   2    0.60    0.40
  12   3   2   -0.10    0.50
  12   3   2    1.00    0.50
 -12   3  -2   -0.50    2.90
  12   3   2    1.10    0.50
  12   3   2    0.90    0.40
  12   3   2    1.60    0.50
  12   3   2    1.40    0.60
  13  -3   2    0.80    0.50
  13  -3   2    0.30    0.50
  13  -3   2    0.60    0.50
 -13  -3  -2    0.50    0.50
  13  -3   2    0.10    0.50
  13   3   2    0.60    0.40
  13   3   2    0.40    0.40
  13   3   2    0.70    0.50
  13   3   2    0.00    0.40
  13   3   2    1.00    0.60
  14  -3   2    2.00    0.40
 -14  -3  -2    3.20    0.70
 -14  -3  -2    2.70    0.60
  14  -3   2    4.40    0.70
  14   3   2    3.70    0.70
  14   3   2    1.70    0.50
  14   3   2    3.80    0.80
  14   3   2    4.70    0.70
  16  -4  -2   -0.20    0.20
 -16  -4   2    0.20    0.20
 -16  -4   2   -0.10    0.50
  16  -4  -2   -0.30    0.20
  16   4  -2    0.00    0.20
  16   4  -2   -0.20    0.20
  16   4  -2    0.10    0.20
  15  -4  -2    0.00    0.30
  15  -4  -2   -0.40    0.40
 -15  -4   2    0.10    0.30
  15  -4  -2    0.20    0.60
 -15  -4   2   -0.10    0.30
  15  -4  -2   -0.20    0.30
  15  -4  -2    0.00    0.30
 -15  -4   2   -0.30    0.80
  15   4  -2    0.10    0.30
  15   4  -2    0.20    0.30
  15   4  -2    0.10    0.40
  15   4  -2    0.50    0.40
 -15   4   2   -0.30    0.70
  15   4  -2    0.60    0.40
  14  -4  -2    0.20    0.40
 -14  -4   2    0.70    0.50
 -14  -4   2    0.20    1.60
  14  -4  -2    0.20    0.40
 -14  -4   2   -0.40    0.30
  14  -4  -2   -1.10    0.50
  14  -4  -2    0.40    0.40
  14  -4  -2   -0.30    0.30
  14   4  -2    0.40    0.40
  14   4  -2    0.00    0.40
  14   4  -2   -0.10    0.30
  14   4  -2   -0.70    0.40
  14   4  -2    0.40    0.50
 -13  -4   2    3.60    1.70
  13  -4  -2    5.50    1.10
 -13  -4   2    6.30    1.00
  13  -4  -2    5.30    1.00
 -13  -4   2    5.40    1.20
  13  -4  -2    5.20    1.00
  13  -4  -2    4.40    1.20
  13   4  -2    6.10    1.10
  13   4  -2    3.50    0.80
  13   4  -2    4.00    1.10
  13   4  -2    5.00    1.00
  13   4  -2    5.80    1.00
  13   4  -2    6.40    1.20
  12  -4  -2   72.39    3.50
 -12  -4   2   75.09    5.50
  12  -4  -2   76.19    4.10
 -12  -4   2   65.09    5.60
 -12  -4   2   77.29    3.20
  12  -4  -2   78.69    3.50
  12  -4  -2   71.69    3.50
 -12  -4   2   73.99    3.40
 -12  -4   2   72.79    6.40
  12  -4  -2   72.59    3.30
  12   4  -2   72.79    3.40
  12   4  -2   75.09    3.40
  12   4  -2   70.09    3.30
  12   4  -2   69.39    3.20
 -12   4   2   71.09    4.40
  12   4  -2   73.19    4.00
  11  -4  -2  244.98    6.90
 -11  -4   2  226.68   10.90
  11  -4  -2  248.08    7.10
 -11  -4   2  256.27   10.40
  11  -4  -2  239.38    6.00
  11  -4  -2  247.68    6.80
 -11  -4   2  240.78    7.10
  11  -4  -2  243.28    7.90
 -11  -4   2  243.58   10.00
  11  -4  -2  255.37    7.40
  11  -4  -2  236.98    6.20
 -11   4   2  244.28    9.10
  11   4  -2  250.67    6.90
 -11   4   2  242.58   10.10
  11   4  -2  252.27    6.90
  11   4  -2  246.78    6.80
  11   4  -2  245.78    7.80
  11   4  -2  243.08    6.90
 -11   4   2  239.88    7.90
  11   4  -2  243.48    7.70
  10  -4  -2    3.50    0.80
 -10  -4   2    3.70    0.80
  10  -4  -2    7.20    1.30
 -10  -4   2    1.20    1.70
  10  -4  -2    3.60    0.90
 -10  -4   2    3.20    1.10
  10  -4  -2    3.10    0.90
  10  -4  -2    3.50    0.80
 -10  -4   2    1.60    0.90
 -10  -4   2    4.20    1.70
  10  -4  -2    3.20    0.90
  10  -4  -2    2.70    0.80
 -10   4   2    2.50    0.90
 -10   4   2    2.90    1.50
  10   4  -2    3.90    1.10
  10   4  -2    1.90    0.80
  10   4  -2    2.60    1.00
  10   4  -2    4.60    1.00
  10   4  -2    2.30    0.70
 -10   4   2    1.90    1.90
  10   4  -2    3.70    0.80
  10   4  -2    6.50    1.10
  10   4  -2    3.00    0.70
  -9  -4   2   94.09    5.40
   9  -4  -2   92.09    3.50
   9  -4  -2   90.79    3.90
  -9  -4   2   92.29    3.30
   9  -4  -2   90.49    3.40
   9  -4  -2   89.89    3.60
   9  -4  -2   90.09    4.20
  -9  -4   2   82.29    3.70
  -9  -4   2   86.29    5.10
   9  -4  -2   92.59    3.70
  -9  -4   2   90.19    5.90
   9  -4  -2   89.99    3.50
   9   4  -2   95.29    4.20
   9   4  -2   95.39    3.70
  -9   4   2   96.09    5.40
  -9   4   2   95.09    4.10
   9   4  -2   91.79    3.60
   9   4  -2   85.29    3.50
  -9   4   2   94.99    4.50
   9   4  -2   93.89    4.10
   9   4  -2   90.49    3.60
   9   4  -2   98.49    3.70
   9   4  -2   88.99    3.50
   8  -4  -2  196.18    5.40
   8  -4  -2  213.28    5.70
  -8  -4   2  191.68    8.10
  -8  -4   2  199.68    5.20
   8  -4  -2  202.68    6.90
   8  -4  -2  193.58    5.70
  -8  -4   2  202.88    7.50
   8  -4  -2  197.88    5.60
   8  -4  -2  201.58    5.90
   8  -4  -2  192.58    5.80
   8   4  -2  201.68    6.10
  -8   4   2  201.78    6.60
  -8   4   2  199.98    5.90
   8   4  -2  185.88    5.90
   8   4  -2  194.28    5.40
   8   4  -2  184.98    5.40
   8   4  -2  198.48    6.00
  -8   4   2  201.18    7.00
   8   4  -2  199.58    5.50
   8   4  -2  191.88    5.50
  -7  -4   2   30.30    1.70
  -7  -4   2   27.50    2.70
  -7  -4   2   30.40    2.60
   7  -4  -2   32.90    2.20
  -7   4   2   30.90    2.50
   7   4  -2   34.30    2.10
  -7   4   2   30.40    2.00
   7   4  -2   33.90    2.20
  -7   4   2   32.70    2.30
   7   4  -2   32.90    2.60
  -6  -4   2   44.80    3.20
   6  -4  -2   38.30    3.00
  -6  -4   2   43.70    1.80
  -6  -4   2   43.70    2.80
   6  -4  -2   47.60    2.50
  -6   4   2   44.00    2.40
  -6   4   2   44.80    2.50
  -6   4   2   46.20    2.20
   6   4  -2   37.70    2.90
  -6   4   2   40.50    2.80
   6   4  -2   46.50    2.70
  -5  -4   2   27.70    2.40
  -5  -4   2   24.80    2.20
   5  -4  -2   29.20    1.90
  -5  -4   2   30.20    2.20
  -5  -4   2   27.80    1.40
   5  -4  -2   27.70    2.40
  -5   4   2   26.70    2.20
  -5   4   2   28.50    1.70
  -5   4   2   27.80    1.70
  -5   4   2   25.90    1.70
   5   4  -2   31.20    2.40
  -4  -4   2   48.90    2.60
  -4  -4   2   50.39    2.80
  -4  -4   2   52.49    2.70
  -4  -4   2   51.69    2.80
  -4   4   2   49.10    2.80
  -4   4   2   50.29    1.90
  -4   4   2   50.09    1.90
   4   4  -2   48.80    2.70
  -4   4   2   48.50    2.20
  -3  -4   2 2263.77   38.20
  -3  -4   2 2201.08   38.60
  -3  -4   2 2276.87   38.10
  -3  -4   2 2253.47   37.80
  -3   4   2 2212.08   35.50
   3   4  -2 2263.37   38.20
  -3   4   2 2271.07   37.50
  -2  -4   2   31.20    1.70
  -2  -4   2   32.70    1.80
  -2  -4   2   35.20    2.00
  -2  -4   2   32.30    2.10
   2   4  -2   34.40    1.90
  -2   4   2   31.50    1.80
   1  -4  -2  272.87    6.30
  -1  -4   2  269.47    6.00
  -1  -4   2  263.77    5.80
   1  -4  -2  277.57    7.10
  -1  -4   2  278.27    6.80
  -1   4   2  270.17    5.20
  -1   4   2  265.87    6.50
   1   4  -2  276.87    6.40
   0  -4  -2  146.19    4.70
   0  -4   2  137.09    3.50
   0  -4   2  141.19    4.20
   0  -4   2  137.59    3.60
   0  -4  -2  138.79    4.70
   0   4   2  140.19    3.60
   0   4   2  130.59    4.60
   0   4   2  136.99    3.70
   0   4  -2  136.09    3.80
   0   4   2  137.69    4.20
  -1  -4  -2  386.16    9.40
   1  -4   2  409.86    8.40
   1  -4   2  395.56    8.00
   1  -4   2  391.76    7.80
  -1  -4  -2  397.66    8.90
   1   4   2  404.16    8.50
  -1   4  -2  395.26    8.20
   1   4   2  408.66    8.70
  -1   4  -2  399.06    7.80
   1   4   2  401.26    8.70
   1   4   2  391.76    9.60
   2  -4   2  865.01   15.60
   2  -4   2  882.11   15.80
   2  -4   2  888.11   15.50
  -2  -4  -2  871.01   16.90
  -2  -4  -2  835.02   17.00
   2   4   2  884.31   16.50
  -2   4  -2  845.62   14.60
   2   4   2  871.71   16.60
   2   4   2  883.41   17.70
   2   4   2  868.81   17.00
   2   4   2  845.32   16.20
  -2   4  -2  868.41   14.90
   3  -4   2  566.24   11.70
  -3  -4  -2  579.84   12.60
  -3  -4  -2  543.05   12.40
   3  -4   2  590.44   10.70
   3  -4   2  573.14   11.50
   3   4   2  584.64   12.60
   3   4   2  593.44   13.40
   3   4   2  574.04   12.30
   3   4   2  591.94   13.10
  -4  -4  -2 1654.73   28.00
   4  -4   2 1676.43   29.90
   4  -4   2 1629.34   30.40
  -4  -4  -2 1636.14   30.30
   4   4   2 1686.83   30.40
   4   4   2 1664.93   30.80
   4   4   2 1740.33   31.60
   4   4   2 1683.53   29.10
   4   4   2 1724.33   30.40
   5  -4   2 1548.55   28.00
  -5  -4  -2 1599.24   29.20
   5  -4   2 1536.55   27.70
   5  -4   2 1525.75   28.50
  -5  -4  -2 1515.85   26.20
   5  -4   2 1570.64   27.20
   5   4   2 1532.95   27.60
   5   4   2 1516.25   27.40
   5   4   2 1531.45   29.60
   5   4   2 1566.34   29.10
   6  -4   2  273.57    7.90
  -6  -4  -2  276.87    6.50
   6  -4   2  283.07    7.20
   6  -4   2  279.77    7.80
   6  -4   2  273.37    5.40
  -6  -4  -2  286.47    8.80
   6  -4   2  243.68    7.30
   6   4   2  278.67    7.00
   6   4   2  260.27    7.00
   6   4   2  266.57    6.90
   6   4   2  289.67    7.80
   6   4   2  279.37    8.70
   6   4   2  293.27    7.70
   6   4   2  295.87    9.30
   6   4   2  276.27    6.90
   7  -4   2  120.39    2.90
   7  -4   2  116.39    4.90
  -7  -4  -2  131.59    5.90
   7  -4   2  123.99    5.10
   7  -4   2  122.99    4.70
   7  -4   2  118.99    5.20
   7  -4   2  118.59    4.50
   7  -4   2  116.69    4.00
   7  -4   2  114.59    3.90
   7  -4   2  113.19    3.90
   7  -4   2  117.89    4.00
   7  -4   2  118.09    4.20
  -7  -4  -2  117.39    3.90
   7   4   2  139.79    6.40
   7   4   2  111.39    4.20
   7   4   2  121.89    4.30
   7   4   2  142.29    5.10
   7   4   2  120.39    4.40
   7   4   2  117.99    4.30
   7   4   2  137.79    4.40
   7   4   2  131.99    5.90
   7   4   2  121.19    4.80
   8  -4   2    1.20    0.70
  -8  -4  -2    1.20    0.50
   8  -4   2    1.50    1.00
   8  -4   2    0.80    0.70
   8  -4   2    0.90    0.70
   8  -4   2    0.70    0.60
  -8  -4  -2    0.40    1.00
   8  -4   2    1.00    0.70
   8  -4   2   -0.10    0.60
   8  -4   2    1.60    0.70
   8  -4   2    0.60    0.60
   8   4   2    0.80    0.50
   8   4   2    1.30    0.70
   8   4   2    1.30    0.50
   8   4   2    1.30    0.50
   8   4   2    1.50    0.50
   8   4   2    0.70    0.50
   8   4   2    0.90    0.70
   8   4   2    0.60    1.10
   8   4   2    1.30    0.60
   9  -4   2   20.40    1.70
  -9  -4  -2   20.10    3.00
   9  -4   2   21.80    1.80
   9  -4   2   22.10    1.80
   9  -4   2   21.10    2.50
   9  -4   2   26.00    2.10
  -9  -4  -2   22.80    1.70
   9  -4   2   21.80    1.80
   9  -4   2   22.80    1.80
  -9  -4  -2   25.00    3.60
   9  -4   2   22.50    2.10
  -9  -4  -2   16.50    2.30
   9   4   2   25.80    2.00
   9   4   2   23.60    2.10
  -9   4  -2   24.00    1.50
   9   4   2   22.10    1.90
   9   4   2   20.60    1.80
   9   4   2   23.40    1.70
   9   4   2   21.00    1.90
   9   4   2   21.90    2.70
   9   4   2   25.50    2.20
  -9   4  -2   17.20    3.70
  10  -4   2    1.40    0.70
  10  -4   2    1.50    0.70
  10  -4   2    1.30    0.80
  10  -4   2    1.80    0.50
  10  -4   2    0.30    0.50
  10  -4   2    0.00    0.60
 -10  -4  -2    0.30    1.40
  10  -4   2   -0.90    1.30
 -10  -4  -2    0.00    0.70
  10  -4   2   -0.20    0.60
 -10  -4  -2    1.10    0.40
 -10  -4  -2   -1.00    1.80
  10   4   2    1.50    0.90
  10   4   2    1.10    0.60
  10   4   2    1.20    0.60
  10   4   2    1.40    0.60
  10   4   2    0.90    0.70
 -10   4  -2   -2.90    3.10
 -10   4  -2    1.90    1.00
  10   4   2    1.70    0.60
  10   4   2    0.70    0.70
 -11  -4  -2   10.50    2.40
  11  -4   2   14.30    1.20
 -11  -4  -2   13.40    1.30
  11  -4   2   14.70    1.40
 -11  -4  -2   13.30    1.40
  11  -4   2   13.20    1.40
 -11  -4  -2   10.40    1.70
  11  -4   2   13.00    1.80
  11  -4   2   12.80    1.30
  11  -4   2   14.50    1.60
 -11  -4  -2    6.90    3.40
  11   4   2   14.70    1.50
  11   4   2   15.00    1.80
  11   4   2   15.90    1.60
  11   4   2   14.00    1.40
  11   4   2   13.40    2.40
  11   4   2   15.70    1.40
  11   4   2   16.40    1.80
  11   4   2   14.30    1.60
  12  -4   2    0.70    0.50
  12  -4   2    1.30    0.50
  12  -4   2    1.40    0.80
 -12  -4  -2    1.50    0.60
  12  -4   2    1.50    0.50
 -12  -4  -2    1.60    0.60
 -12  -4  -2   -1.70    1.70
  12  -4   2    1.10    0.80
  12   4   2    2.10    0.60
  12   4   2    1.20    0.50
  12   4   2    1.80    0.60
  12   4   2    0.70    0.60
  12   4   2    1.60    0.70
  12   4   2    1.80    0.50
  12   4   2    1.20    0.50
 -13  -4  -2   10.60    1.30
  13  -4   2   10.40    1.10
  13  -4   2   11.30    1.50
  13  -4   2    8.60    1.50
 -13  -4  -2   11.90    1.10
  13   4   2   13.30    1.80
  13   4   2   12.80    1.30
  13   4   2   12.10    1.10
  13   4   2   11.80    1.40
  13   4   2   16.10    1.80
  13   4   2    8.60    1.10
 -14  -4  -2   27.30    1.50
 -14  -4  -2   26.50    1.40
  14   4   2   24.10    1.60
  14   4   2   26.20    1.50
 -16  -5   2    0.60    0.20
  16  -5  -2    0.80    0.40
  16   5  -2    0.30    0.30
  16   5  -2    0.90    0.30
 -15  -5   2    0.20    0.30
  15  -5  -2    0.20    0.30
  15  -5  -2    0.70    0.30
  15  -5  -2    0.50    0.30
  15  -5  -2    0.30    0.40
 -15  -5   2    0.30    0.30
  15  -5  -2   -0.30    0.40
 -15  -5   2    0.90    0.40
  15   5  -2    0.20    0.30
  15   5  -2    0.70    0.30
  15   5  -2    0.40    0.40
  15   5  -2    0.60    0.40
  15   5  -2    0.90    0.30
 -14  -5   2    1.10    0.40
  14  -5  -2    1.40    0.50
  14  -5  -2    1.50    0.60
  14  -5  -2    1.50    0.70
 -14  -5   2    1.50    0.50
 -14  -5   2    2.00    0.90
  14  -5  -2    0.70    0.50
  14  -5  -2    1.50    0.50
  14   5  -2    1.40    0.50
  14   5  -2    1.10    0.50
  14   5  -2    1.00    0.50
  14   5  -2    1.50    0.60
  14   5  -2    1.40    0.50
  13  -5  -2    0.50    0.40
  13  -5  -2    0.30    0.40
 -13  -5   2    0.10    0.40
  13  -5  -2    0.60    0.40
 -13  -5   2    1.60    1.60
  13  -5  -2    0.20    0.40
 -13  -5   2    0.60    0.50
  13   5  -2    1.00    0.40
  13   5  -2    0.10    0.40
  13   5  -2    0.20    0.30
  13   5  -2    0.20    0.60
  13   5  -2    0.40    0.40
  12  -5  -2    4.60    0.90
 -12  -5   2   -0.20    2.60
  12  -5  -2    4.40    0.90
 -12  -5   2    3.70    1.10
 -12  -5   2    4.90    1.90
  12  -5  -2    6.00    1.10
  12  -5  -2    6.10    1.30
 -12  -5   2   10.20    3.90
 -12  -5   2    4.80    0.90
  12  -5  -2    3.80    1.00
  12   5  -2    5.30    0.90
  12   5  -2    3.30    1.10
  12   5  -2    3.20    1.10
  12   5  -2    5.10    1.00
  12   5  -2    5.50    1.00
  12   5  -2    5.20    1.00
  11  -5  -2    0.50    0.60
  11  -5  -2    0.80    0.50
 -11  -5   2    3.40    2.10
  11  -5  -2    0.70    0.50
 -11  -5   2    0.80    1.40
 -11  -5   2    0.40    0.30
 -11  -5   2    1.00    0.50
  11  -5  -2    1.20    0.60
  11  -5  -2    0.70    0.50
  11  -5  -2    0.30    0.40
 -11  -5   2    1.60    1.90
  11   5  -2   -0.10    0.50
 -11   5   2   -0.40    1.00
  11   5  -2    0.80    0.40
  11   5  -2    0.30    0.50
  11   5  -2    0.20    0.50
  11   5  -2    0.40    0.40
  11   5  -2    0.10    0.50
 -10  -5   2   24.80    1.80
 -10  -5   2   24.90    3.80
  10  -5  -2   25.20    1.90
  10  -5  -2   26.10    1.80
 -10  -5   2   21.70    3.30
  10  -5  -2   27.70    2.10
  10  -5  -2   27.10    2.20
 -10  -5   2   22.10    3.20
  10  -5  -2   24.80    2.00
 -10  -5   2   30.70    3.70
  10  -5  -2   24.70    2.20
  10   5  -2   22.10    2.10
 -10   5   2   28.60    2.50
  10   5  -2   23.80    1.80
  10   5  -2   25.10    1.90
  10   5  -2   24.80    2.10
  10   5  -2   23.90    1.90
  10   5  -2   27.60    2.10
  10   5  -2   27.30    2.10
   9  -5  -2    1.60    0.70
  -9  -5   2    1.20    0.70
  -9  -5   2    1.50    0.50
  -9  -5   2    1.90    1.10
  -9  -5   2    2.50    1.40
   9  -5  -2    1.90    0.60
   9  -5  -2    0.10    0.60
   9  -5  -2    1.80    0.70
   9  -5  -2    0.70    0.60
  -9  -5   2    1.60    1.30
   9  -5  -2    2.40    0.80
  -9   5   2   -2.60    2.10
  -9   5   2    0.40    0.70
   9   5  -2    1.30    0.70
   9   5  -2    1.30    0.60
   9   5  -2    1.30    0.50
   9   5  -2    1.30    0.60
   9   5  -2    0.70    0.80
   9   5  -2    0.80    0.60
   9   5  -2    1.80    0.70
   9   5  -2    1.00    0.60
   8  -5  -2  164.18    5.70
   8  -5  -2  160.98    5.00
  -8  -5   2  164.88    7.20
   8  -5  -2  158.58    5.10
  -8  -5   2  167.78    7.70
  -8  -5   2  159.18    4.50
  -8  -5   2  159.18    6.90
   8  -5  -2  151.08    4.70
   8  -5  -2  158.08    4.80
   8  -5  -2  153.58    5.20
   8   5  -2  160.18    4.90
   8   5  -2  159.28    5.50
   8   5  -2  156.48    4.80
   8   5  -2  163.58    4.90
   8   5  -2  160.38    5.00
  -8   5   2  160.68    5.50
  -8   5   2  152.68    5.40
   8   5  -2  159.48    4.80
   8   5  -2  147.39    5.30
  -8   5   2  152.78    5.70
   8   5  -2  161.48    5.30
   7  -5  -2    9.00    1.20
   7  -5  -2    8.30    1.20
   7  -5  -2    5.70    1.20
   7  -5  -2    8.70    1.20
  -7  -5   2    6.70    1.50
  -7  -5   2    5.30    1.50
  -7  -5   2    6.90    1.80
   7  -5  -2    8.70    1.40
  -7  -5   2    9.50    1.00
   7   5  -2    9.80    1.40
   7   5  -2   10.30    1.20
   7   5  -2    8.70    1.10
  -7   5   2    9.40    1.40
   7   5  -2    8.00    1.20
  -7   5   2    9.40    1.90
  -6  -5   2    1.50    0.80
  -6  -5   2    1.60    1.10
  -6  -5   2    1.30    0.50
  -6  -5   2    0.80    0.80
   6  -5  -2    1.20    0.60
  -6   5   2   -0.20    0.90
  -6   5   2    1.00    0.60
   6   5  -2    1.20    0.60
  -6   5   2   -0.10    1.00
   6   5  -2    1.50    0.70
  -5  -5   2  114.29    4.90
   5  -5  -2  116.89    4.10
   5  -5  -2  108.39    5.40
  -5  -5   2  117.29    5.60
  -5  -5   2  116.09    4.60
  -5  -5   2  108.89    3.10
  -5   5   2  117.79    4.10
  -5   5   2  110.99    2.80
   5   5  -2  112.19    3.90
   5   5  -2  108.69    4.70
   5   5  -2  117.59    3.70
  -4  -5   2  154.08    5.50
  -4  -5   2  161.48    5.50
   4  -5  -2  160.68    4.90
  -4  -5   2  160.18    3.80
  -4  -5   2  166.08    5.30
  -4  -5   2  166.18    5.90
   4   5  -2  172.68    3.80
  -4   5   2  164.38    5.00
   4   5  -2  169.18    5.60
  -3  -5   2  111.79    4.50
  -3  -5   2  109.19    4.00
  -3  -5   2  112.79    4.20
  -3  -5   2  108.59    3.70
  -3  -5   2  111.39    3.80
   3   5  -2  112.49    4.30
  -3   5   2  102.59    3.90
  -2  -5   2  294.07    7.30
  -2  -5   2  297.67    6.90
  -2  -5   2  300.17    6.70
  -2  -5   2  291.87    7.90
   2   5  -2  302.47    7.60
  -2   5   2  288.27    7.30
  -1  -5   2  302.27    6.70
   1  -5  -2  315.87    8.30
  -1  -5   2  313.57    6.60
  -1  -5   2  307.87    8.00
   1   5  -2  300.47    7.50
  -1   5   2  313.97    7.70
   0  -5   2  217.68    7.00
   0  -5  -2  225.58    6.20
   0  -5   2  233.78    5.00
   0  -5  -2  230.98    6.90
   0  -5   2  223.88    4.90
   0   5   2  229.58    6.30
   0   5   2  230.98    5.00
   0   5  -2  231.98    5.90
   1  -5   2    4.50    0.70
   1  -5   2    5.00    0.90
  -1  -5  -2    4.10    0.90
  -1  -5  -2    4.30    0.90
   1  -5   2    4.60    0.80
   1   5   2    3.60    0.70
   1   5   2    4.50    0.90
  -1   5  -2    4.30    0.70
   2  -5   2   -0.10    0.50
   2  -5   2   -0.40    0.60
  -2  -5  -2    0.10    0.30
  -2  -5  -2    0.60    0.90
  -2  -5  -2    1.90    0.80
   2  -5   2   -0.20    0.30
  -2   5  -2    0.10    0.30
   2   5   2   -1.00    0.40
  -2   5  -2   -0.60    0.70
  -3  -5  -2  103.59    4.40
   3  -5   2   97.19    3.20
  -3  -5  -2   95.19    2.90
   3  -5   2  101.49    3.40
   3  -5   2   94.89    3.30
  -3  -5  -2   90.79    4.60
   3   5   2   97.79    3.90
   3   5   2   98.49    3.70
  -3   5  -2   86.29    4.40
  -3   5  -2  100.29    2.90
   3   5   2   97.59    4.10
   4  -5   2  309.47    7.50
  -4  -5  -2  298.57    6.70
   4  -5   2  315.87    7.50
   4  -5   2  301.57    7.40
   4  -5   2  318.27    7.10
  -4  -5  -2  317.87    9.10
   4   5   2  326.67    7.70
  -4   5  -2  312.97    6.50
   4   5   2  320.57    8.80
  -4   5  -2  317.37    6.30
   4   5   2  305.67    7.80
   5  -5   2   34.80    2.10
   5  -5   2   35.20    2.40
   5  -5   2   36.60    2.50
  -5  -5  -2   35.50    1.80
   5  -5   2   36.30    1.80
   5  -5   2   32.10    2.20
  -5  -5  -2   40.10    3.10
  -5   5  -2   35.10    1.70
  -5   5  -2   36.10    1.30
   5   5   2   31.00    2.00
   5   5   2   36.50    2.80
   5   5   2   35.40    2.30
   5   5   2   31.50    2.60
   5   5   2   38.00    2.20
   5   5   2   35.00    2.10
  -6  -5  -2   41.20    2.80
   6  -5   2   35.90    2.10
   6  -5   2   44.40    2.00
   6  -5   2   38.70    2.70
  -6  -5  -2   43.20    3.60
   6  -5   2   40.20    2.30
   6  -5   2   41.20    2.90
   6  -5   2   41.20    2.60
   6  -5   2   38.80    2.30
   6  -5   2   44.70    2.60
   6  -5   2   43.10    2.20
   6   5   2   42.80    2.70
  -6   5  -2   41.40    1.50
   6   5   2   43.40    2.40
   6   5   2   41.60    2.30
  -6   5  -2   43.00    1.40
   6   5   2   42.90    2.30
   6   5   2   41.90    3.10
   6   5   2   40.30    2.60
   6   5   2   42.90    3.30
   6   5   2   39.10    2.60
   6   5   2   42.10    2.40
   7  -5   2    2.20    0.70
   7  -5   2    2.30    0.80
   7  -5   2    2.70    0.80
   7  -5   2   -0.70    1.10
  -7  -5  -2    2.70    0.60
   7  -5   2    3.10    0.60
   7  -5   2    1.20    0.80
  -7  -5  -2    2.70    1.20
   7  -5   2    2.30    0.90
   7  -5   2    2.60    0.80
   7  -5   2    1.90    0.80
  -7  -5  -2    1.80    0.80
   7  -5   2    3.00    0.80
   7   5   2    2.50    0.70
   7   5   2    3.60    0.90
   7   5   2    2.50    1.00
   7   5   2    3.00    0.90
  -7   5  -2    2.80    0.80
   7   5   2    2.20    1.30
   7   5   2    2.20    0.80
   7   5   2    2.80    0.80
   7   5   2    3.30    0.90
   7   5   2    2.90    0.90
   8  -5   2   49.80    2.60
   8  -5   2   49.10    2.70
  -8  -5  -2   43.30    5.80
   8  -5   2   53.09    2.70
   8  -5   2   52.19    2.60
   8  -5   2   46.40    2.40
   8  -5   2   50.99    2.90
   8  -5   2   50.09    2.50
  -8  -5  -2   43.40    2.80
   8  -5   2   51.49    1.70
   8  -5   2   52.09    1.90
  -8  -5  -2   47.80    2.40
  -8   5  -2   55.19    4.80
   8   5   2   53.59    3.20
  -8   5  -2   51.79    2.00
   8   5   2   53.39    2.90
   8   5   2   54.59    2.90
   8   5   2   50.69    3.80
  -8   5  -2   53.59    2.50
   8   5   2   50.99    3.20
   8   5   2   50.59    2.60
  -9  -5  -2    3.20    0.80
   9  -5   2    2.40    0.90
   9  -5   2    3.10    0.80
   9  -5   2    1.90    0.70
   9  -5   2    3.40    0.90
  -9  -5  -2    4.30    1.60
  -9  -5  -2    4.30    2.10
  -9  -5  -2    2.00    0.50
   9  -5   2    2.20    0.70
   9  -5   2    1.90    0.90
   9  -5   2    2.50    0.80
   9   5   2    4.00    1.00
   9   5   2    3.00    1.00
   9   5   2    2.30    0.70
   9   5   2    2.70    0.80
   9   5   2    2.40    0.70
   9   5   2    2.90    1.30
  -9   5  -2    3.60    1.40
   9   5   2    2.20    0.70
   9   5   2    2.60    0.70
  10  -5   2    4.10    0.90
  10  -5   2    2.30    0.90
  10  -5   2    2.70    0.80
  10  -5   2    3.10    0.80
 -10  -5  -2    2.00    0.50
 -10  -5  -2   -0.90    2.00
  10  -5   2    1.30    0.60
  10  -5   2    2.40    0.70
 -10  -5  -2   -2.20    2.60
 -10  -5  -2    0.90    0.60
 -10  -5  -2    2.60    0.80
  10   5   2    2.20    1.10
  10   5   2    2.90    0.70
 -10   5  -2    3.10    1.10
  10   5   2    3.60    0.90
  10   5   2    2.60    0.70
  10   5   2    3.10    0.90
  10   5   2    2.40    0.70
  10   5   2    4.50    1.00
 -11  -5  -2    2.10    0.60
  11  -5   2    1.20    0.70
  11  -5   2    1.80    0.70
 -11  -5  -2    2.20    0.60
  11  -5   2    0.90    0.60
 -11  -5  -2    1.40    0.60
  11  -5   2    0.30    0.50
  11  -5   2    1.90    0.60
  11   5   2    1.70    0.80
  11   5   2    1.30    0.70
  11   5   2    2.10    0.60
  11   5   2    1.90    0.70
  11   5   2    1.20    0.50
  11   5   2    1.30    0.50
  11   5   2    1.50    0.50
  12  -5   2   -0.20    0.60
 -12  -5  -2    1.00    0.50
 -12  -5  -2    0.20    1.90
  12  -5   2    0.70    0.50
  12  -5   2    1.20    0.50
  12  -5   2   -0.40    0.60
 -12  -5  -2    0.80    0.40
  12   5   2    0.50    0.40
  12   5   2    1.10    0.40
  12   5   2   -0.40    0.50
  12   5   2    0.60    0.40
  12   5   2    0.60    0.40
  12   5   2    0.30    0.50
 -13  -5  -2    0.80    0.40
  13  -5   2    1.60    0.50
 -13  -5  -2    0.50    0.30
  13   5   2    1.10    0.40
  13   5   2    0.50    0.50
  13   5   2    0.70    0.40
  13   5   2    0.40    0.50
  13   5   2    0.60    0.30
 -14  -5  -2    0.20    0.20
  14   5   2    0.10    0.30
  14   5   2    0.20    0.40
  14   5   2    0.00    0.20
  14   5   2   -0.30    0.40
  15  -6  -2    3.60    0.50
  15  -6  -2    2.30    0.60
 -15  -6   2    4.40    0.90
 -15  -6   2    4.20    0.60
  15  -6  -2    4.10    0.70
 -15  -6   2    4.70    0.70
  15   6  -2    2.90    0.60
  15   6  -2    3.90    0.80
  15   6  -2    4.10    0.60
 -14  -6   2    0.40    0.30
  14  -6  -2   -0.10    0.40
  14  -6  -2    0.10    0.30
 -14  -6   2    0.20    0.30
 -14  -6   2    0.40    0.90
  14  -6  -2    0.10    0.40
 -14  -6   2    0.30    0.30
  14  -6  -2    0.40    0.40
  14   6  -2    1.30    0.40
  14   6  -2   -0.10    0.30
  14   6  -2   -0.40    0.30
  14   6  -2    0.20    0.50
  14   6  -2    0.30    0.40
 -13  -6   2    4.20    2.30
 -13  -6   2   10.40    1.30
  13  -6  -2   12.10    1.30
  13  -6  -2    9.30    1.20
  13  -6  -2    7.90    1.10
  13  -6  -2   11.50    1.50
  13  -6  -2    8.50    1.10
 -13  -6   2   11.20    1.20
  13   6  -2    9.10    1.20
  13   6  -2    9.40    1.10
  13   6  -2    9.30    1.10
  13   6  -2    9.70    1.20
  13   6  -2    8.20    1.40
  12  -6  -2    0.40    0.50
  12  -6  -2   -0.30    0.40
  12  -6  -2    0.50    0.40
 -12  -6   2    0.30    0.40
 -12  -6   2   -0.30    1.50
  12  -6  -2    0.90    0.70
  12  -6  -2    0.50    0.40
  12  -6  -2    0.10    0.40
 -12  -6   2    0.70    0.50
 -12  -6   2    0.70    1.10
  12   6  -2    0.40    0.40
  12   6  -2    0.40    0.60
  12   6  -2   -0.60    0.40
  12   6  -2    0.70    0.50
  12   6  -2    0.40    0.40
  11  -6  -2    3.60    0.90
 -11  -6   2    7.10    2.60
 -11  -6   2   -0.80    1.40
  11  -6  -2    2.80    0.90
  11  -6  -2    3.10    1.00
 -11  -6   2    1.80    0.60
  11  -6  -2    2.30    0.70
  11  -6  -2    2.10    0.80
 -11  -6   2   -1.20    2.80
  11  -6  -2    4.50    1.10
 -11  -6   2    4.30    0.80
 -11   6   2    3.50    1.40
  11   6  -2    2.10    0.80
  11   6  -2    3.00    0.80
  11   6  -2    3.00    0.70
  11   6  -2    1.70    0.80
  11   6  -2    2.20    0.80
  11   6  -2    2.20    0.70
 -10  -6   2    0.20    0.30
 -10  -6   2   -3.70    1.70
  10  -6  -2   -0.70    0.50
 -10  -6   2    0.30    2.40
  10  -6  -2    0.40    0.50
  10  -6  -2    0.40    0.50
 -10  -6   2    0.20    0.60
 -10  -6   2    0.40    1.20
  10  -6  -2    0.40    0.50
  10  -6  -2    0.30    0.50
 -10  -6   2    0.80    0.50
  10  -6  -2    0.50    0.60
  10   6  -2    0.60    0.60
  10   6  -2   -0.40    0.40
  10   6  -2    0.10    0.50
  10   6  -2    0.20    0.60
 -10   6   2   -0.60    1.00
  10   6  -2    0.30    0.50
  10   6  -2    0.00    0.40
  -9  -6   2    3.50    1.70
   9  -6  -2    0.80    0.60
   9  -6  -2    1.80    0.70
  -9  -6   2    0.90    1.30
   9  -6  -2    0.00    0.60
   9  -6  -2    0.00    0.50
  -9  -6   2    0.50    0.60
   9  -6  -2    0.60    0.60
  -9  -6   2    0.40    1.40
  -9  -6   2    0.10    0.40
  -9  -6   2    2.00    0.80
   9   6  -2    0.70    0.60
  -9   6   2    1.30    1.10
   9   6  -2   -0.60    0.80
   9   6  -2    1.70    0.60
   9   6  -2    0.80    0.60
   9   6  -2    0.80    0.60
   9   6  -2    0.30    0.70
   9   6  -2    0.40    0.50
   8  -6  -2    0.40    0.50
   8  -6  -2   -1.20    0.70
  -8  -6   2   -0.90    0.60
  -8  -6   2   -1.90    1.20
   8  -6  -2   -0.10    0.40
  -8  -6   2   -0.40    1.30
  -8  -6   2    0.20    0.50
   8  -6  -2   -0.40    0.40
   8  -6  -2    0.40    0.50
   8  -6  -2   -0.30    0.40
  -8  -6   2    0.30    1.00
  -8  -6   2    0.60    0.40
   8  -6  -2    0.20    0.50
   8   6  -2   -0.40    0.50
   8   6  -2   -0.50    0.50
   8   6  -2    0.40    0.70
  -8   6   2   -1.00    0.70
   8   6  -2   -0.50    0.50
  -7  -6   2    0.50    1.10
  -7  -6   2    0.70    1.20
   7  -6  -2    1.70    0.60
   7  -6  -2    0.00    0.60
  -7  -6   2    0.90    0.50
   7  -6  -2    0.50    0.60
   7  -6  -2    0.60    0.60
  -7  -6   2    0.70    0.40
  -7  -6   2    0.80    0.60
   7  -6  -2    1.50    0.70
  -7  -6   2    1.40    1.00
   7  -6  -2    1.00    0.50
   7   6  -2    0.40    0.50
  -7   6   2    0.60    0.70
   7   6  -2    0.10    0.50
   7   6  -2    0.50    0.60
   7   6  -2   -0.80    0.60
   7   6  -2    0.70    0.60
  -6  -6   2    0.40    1.10
   6  -6  -2    0.20    0.50
  -6  -6   2    1.40    1.30
   6  -6  -2   -0.80    0.40
  -6  -6   2   -0.10    0.40
   6  -6  -2    0.10    0.40
   6  -6  -2    1.00    0.50
  -6  -6   2    1.70    0.90
   6  -6  -2    0.00    0.50
   6   6  -2   -0.30    0.40
   6   6  -2    1.10    0.50
   6   6  -2    0.00    0.40
  -6   6   2    0.50    0.50
  -5  -6   2  109.39    4.90
  -5  -6   2  100.99    5.30
  -5  -6   2  105.09    4.60
  -5  -6   2  108.59    5.20
   5  -6  -2  108.59    4.30
  -5  -6   2  104.99    3.00
   5   6  -2  105.19    2.70
  -5   6   2  108.89    4.40
   5   6  -2  109.49    3.70
   5   6  -2  101.79    3.90
  -4  -6   2  293.07    6.00
  -4  -6   2  290.57    7.50
  -4  -6   2  289.37    7.80
  -4  -6   2  305.97    8.30
   4  -6  -2  295.17    7.60
  -4  -6   2  290.17    8.60
   4   6  -2  290.37    6.00
  -4   6   2  291.47    7.90
   4   6  -2  285.57    8.50
  -3  -6   2    1.10    0.70
  -3  -6   2    0.20    0.60
   3  -6  -2    0.30    0.50
   3  -6  -2   -0.80    0.50
  -3  -6   2   -1.20    1.20
  -3  -6   2    1.10    0.70
  -3   6   2    0.00    0.50
   3   6  -2    0.70    0.70
   3   6  -2    0.00    0.50
   2  -6  -2    7.50    1.40
  -2  -6   2   10.60    1.30
  -2  -6   2   11.90    1.40
  -2  -6   2   13.40    1.60
  -2   6   2   11.50    1.40
   2   6  -2   10.80    1.40
  -2   6   2   10.00    1.00
   2   6  -2   10.60    0.90
  -1  -6   2  425.26    8.40
  -1  -6   2  386.16    9.40
   1  -6  -2  428.06   10.90
  -1  -6   2  429.56   10.60
   1   6  -2  426.76   10.00
  -1   6   2  416.66   10.10
  -1   6   2  409.66    8.30
   1   6  -2  420.96    8.30
   0  -6  -2   60.29    3.50
   0  -6   2   64.39    3.30
   0  -6  -2   62.39    1.60
   0  -6  -2   63.79    3.30
   0   6   2   64.59    3.10
   0   6  -2   61.29    3.00
   0   6   2   60.69    2.50
   0   6   2   60.39    3.70
  -1  -6  -2  168.28    5.80
  -1  -6  -2  161.58    6.20
   1  -6   2  161.48    5.50
  -1  -6  -2  168.58    4.50
  -1  -6  -2  158.68    3.70
  -1   6  -2  150.88    4.90
   1   6   2  162.88    5.60
   1   6   2  165.48    5.20
   1   6   2  160.88    3.90
   2  -6   2   37.90    2.40
  -2  -6  -2   37.10    3.10
  -2  -6  -2   30.80    2.60
  -2  -6  -2   33.30    1.50
   2   6   2   36.30    1.40
   2   6   2   34.50    2.20
   2   6   2   34.70    2.20
   2   6   2   33.30    2.80
   2   6   2   34.60    2.20
  -2   6  -2   39.00    2.20
  -3  -6  -2  355.56    9.80
  -3  -6  -2  332.77   10.20
   3  -6   2  332.07    8.10
   3  -6   2  334.47    8.50
  -3  -6  -2  335.77    7.10
   3   6   2  339.67    8.80
   3   6   2  337.57    8.50
  -3   6  -2  348.87    8.00
   3   6   2  354.86    8.80
   4  -6   2  199.28    5.80
   4  -6   2  199.98    5.80
  -4  -6  -2  200.08    7.30
   4  -6   2  182.18    5.20
  -4  -6  -2  199.48    5.00
   4  -6   2  216.98    6.00
   4  -6   2  183.98    5.60
  -4   6  -2  197.28    5.30
   4   6   2  192.58    5.50
   4   6   2  199.08    5.60
   4   6   2  194.38    6.70
   4   6   2  195.98    6.10
   4   6   2  205.38    6.50
   5  -6   2   29.50    2.10
  -5  -6  -2   31.90    1.80
  -5  -6  -2   26.80    2.00
   5  -6   2   29.80    1.80
   5  -6   2   30.70    2.60
   5  -6   2   29.80    1.90
   5  -6   2   30.60    2.10
   5  -6   2   26.90    2.70
   5   6   2   33.60    2.80
   5   6   2   31.10    2.10
   5   6   2   34.70    2.40
   5   6   2   29.20    2.50
   5   6   2   29.60    2.10
  -5   6  -2   28.50    1.80
   5   6   2   31.90    2.00
   5   6   2   29.40    1.90
   5   6   2   30.30    2.00
  -6  -6  -2   10.70    1.40
   6  -6   2    9.40    1.40
   6  -6   2    9.00    1.50
  -6  -6  -2   11.50    2.50
  -6  -6  -2   12.70    1.20
   6  -6   2   11.80    1.30
   6  -6   2    9.70    1.30
   6  -6   2   12.90    1.60
   6  -6   2   10.50    1.40
   6  -6   2    9.80    1.40
   6   6   2    7.90    1.60
   6   6   2   12.20    1.40
   6   6   2    9.70    1.30
   6   6   2   12.20    1.30
  -6   6  -2   11.30    1.20
   6   6   2   12.90    1.70
   6   6   2    9.90    1.20
   6   6   2    8.50    1.20
   6   6   2   11.10    1.40
   7  -6   2  137.99    4.40
   7  -6   2  134.19    5.00
   7  -6   2  130.89    4.20
   7  -6   2  139.69    4.50
  -7  -6  -2  138.29    4.40
   7  -6   2  136.09    4.70
  -7  -6  -2  131.49    4.70
  -7  -6  -2  148.49    7.50
   7  -6   2  140.19    4.30
  -7  -6  -2  146.09    7.40
   7  -6   2  135.69    4.30
   7  -6   2  137.49    4.90
   7   6   2  137.89    4.60
  -7   6  -2  141.79    4.20
   7   6   2  145.49    5.70
   7   6   2  136.59    4.80
   7   6   2  135.09    4.80
   7   6   2  140.29    6.20
   7   6   2  146.39    5.30
   7   6   2  132.29    4.50
   7   6   2  140.29    4.90
  -8  -6  -2   13.00    2.80
   8  -6   2   13.60    1.50
   8  -6   2   14.40    1.60
  -8  -6  -2   15.60    1.40
   8  -6   2   13.70    1.70
   8  -6   2   16.40    1.50
  -8  -6  -2   16.90    1.80
   8  -6   2   14.00    1.30
  -8  -6  -2   18.50    3.60
   8  -6   2   13.40    1.50
   8  -6   2   12.50    1.40
   8   6   2   16.10    1.60
   8   6   2   14.60    1.70
  -8   6  -2   12.10    1.50
   8   6   2   14.90    2.30
   8   6   2   15.50    1.50
   8   6   2   13.20    1.50
   8   6   2   14.70    2.70
   8   6   2   15.10    1.50
   8   6   2   12.70    1.50
  -9  -6  -2   43.30    2.40
   9  -6   2   42.00    2.30
  -9  -6  -2   49.10    5.50
  -9  -6  -2   45.30    5.00
   9  -6   2   47.10    2.50
   9  -6   2   43.80    2.70
   9  -6   2   48.30    2.40
  -9  -6  -2   44.70    2.70
   9  -6   2   45.00    2.40
   9  -6   2   46.00    2.90
  -9  -6  -2   47.60    2.50
   9   6   2   47.40    2.50
   9   6   2   47.80    3.20
  -9   6  -2   45.90    2.40
   9   6   2   49.30    2.80
   9   6   2   43.00    2.60
   9   6   2   45.50    3.70
   9   6   2   43.20    2.50
   9   6   2   46.80    3.00
   9   6   2   48.10    2.80
 -10  -6  -2   -0.40    0.30
 -10  -6  -2    0.10    0.40
 -10  -6  -2    0.20    0.40
 -10  -6  -2    1.00    2.70
 -10  -6  -2    1.50    2.60
  10  -6   2   -0.20    0.40
  10  -6   2   -1.00    0.40
  10  -6   2   -0.10    0.60
  10  -6   2   -0.10    0.40
  10  -6   2    0.00    0.50
  10   6   2    0.10    0.40
  10   6   2    0.60    0.40
 -10   6  -2    1.60    2.00
  10   6   2   -0.50    0.50
  10   6   2    0.40    0.40
  10   6   2    0.50    0.50
  10   6   2   -0.50    0.50
  10   6   2    0.30    0.40
  11  -6   2   19.40    1.60
 -11  -6  -2   16.80    1.30
 -11  -6  -2   23.50    3.50
  11  -6   2   18.00    1.40
 -11  -6  -2   20.80    1.60
 -11  -6  -2   18.40    1.70
  11  -6   2   20.20    1.60
  11  -6   2   18.40    1.80
  11   6   2   20.40    1.90
  11   6   2   21.70    2.10
  11   6   2   21.10    1.70
  11   6   2   19.40    1.60
  11   6   2   22.90    1.50
  11   6   2   19.80    1.70
  11   6   2   20.00    1.70
 -12  -6  -2   55.49    2.40
  12   6   2   51.59    2.90
  12   6   2   51.49    2.50
  12   6   2   48.80    2.70
  12   6   2   60.29    2.70
  12   6   2   53.09    2.10
  12   6   2   52.39    2.40
 -13  -6  -2    0.60    0.30
 -13  -6  -2    0.70    0.30
  13   6   2    0.90    0.30
  13   6   2    0.50    0.40
  13   6   2    0.80    0.30
  13   6   2    0.60    0.40
 -14  -6  -2   25.70    1.10
 -14  -6  -2   28.60    1.20
  14   6   2   25.20    1.10
  14   6   2   29.70    1.20
 -15  -7   2    0.10    0.20
 -15  -7   2    0.10    0.20
  15   7  -2   -0.10    0.20
  15   7  -2   -0.20    0.20
  14  -7  -2    0.00    0.30
  14  -7  -2   -0.20    0.50
  14  -7  -2    0.00    0.30
 -14  -7   2   -0.10    0.30
  14  -7  -2    0.20    0.30
 -14  -7   2   -0.20    0.30
  14   7  -2   -0.20    0.30
  14   7  -2    0.40    0.30
  14   7  -2   -0.10    0.30
  14   7  -2    0.20    0.40
  13  -7  -2    0.90    0.50
 -13  -7   2    1.10    0.50
 -13  -7   2    0.80    0.40
  13  -7  -2    0.60    0.60
 -13  -7   2    1.60    0.50
  13  -7  -2    0.90    0.50
 -13  -7   2    0.90    1.10
  13  -7  -2    1.80    0.60
  13   7  -2    1.20    0.40
  13   7  -2    1.20    0.50
  13   7  -2    0.70    0.40
  13   7  -2    0.80    0.50
  13   7  -2    1.10    0.60
  12  -7  -2    1.30    0.60
  12  -7  -2    1.10    0.50
 -12  -7   2    2.30    1.20
  12  -7  -2    0.00    0.50
 -12  -7   2    1.30    0.60
 -12  -7   2    1.00    0.50
  12  -7  -2    0.70    0.50
 -12  -7   2    2.50    1.90
  12  -7  -2    1.80    0.50
  12   7  -2    1.20    0.50
  12   7  -2    1.30    0.50
  12   7  -2    0.60    0.50
  12   7  -2    1.10    0.50
 -11  -7   2    1.90    3.50
 -11  -7   2    8.00    1.00
 -11  -7   2    5.20    1.60
  11  -7  -2    8.50    1.10
  11  -7  -2    6.00    1.70
 -11  -7   2    5.70    2.00
  11  -7  -2    8.50    1.30
 -11  -7   2    8.40    1.60
  11  -7  -2    6.60    1.40
  11  -7  -2    7.20    1.10
  11  -7  -2    9.30    1.50
  11   7  -2    8.50    1.10
  11   7  -2    8.20    1.40
 -11   7   2    6.70    1.80
  11   7  -2    8.00    1.10
  11   7  -2    5.90    1.00
  10  -7  -2    1.40    0.60
  10  -7  -2    0.50    0.50
 -10  -7   2    0.30    2.60
  10  -7  -2    0.80    0.80
 -10  -7   2    0.70    0.40
 -10  -7   2    2.60    1.00
  10  -7  -2    0.20    0.50
 -10  -7   2    1.40    0.50
  10  -7  -2   -0.20    0.60
 -10  -7   2   -2.80    3.70
 -10  -7   2    1.40    0.40
 -10  -7   2    2.40    1.50
  10  -7  -2    0.80    0.50
  10  -7  -2    1.00    0.70
  10   7  -2    1.00    0.50
  10   7  -2    1.20    0.50
  10   7  -2    0.60    0.50
 -10   7   2    1.20    1.10
  10   7  -2    1.20    0.80
  10   7  -2    1.30    0.50
  -9  -7   2    1.30    1.50
  -9  -7   2    1.70    2.70
  -9  -7   2    3.30    0.80
   9  -7  -2    2.80    0.70
   9  -7  -2    2.30    0.70
  -9  -7   2    2.90    2.00
   9  -7  -2    2.90    0.70
   9  -7  -2    0.90    0.60
  -9  -7   2    1.90    0.70
  -9  -7   2    1.80    0.60
   9  -7  -2    1.60    0.50
   9  -7  -2    0.40    0.80
   9   7  -2    1.70    0.70
   9   7  -2    2.10    0.70
   9   7  -2    1.70    0.90
  -9   7   2    1.40    1.10
   9   7  -2    2.00    0.70
   9   7  -2    2.50    0.80
   8  -7  -2    3.00    0.80
   8  -7  -2    2.70    0.90
  -8  -7   2    2.90    0.80
   8  -7  -2    2.90    0.80
  -8  -7   2    4.30    1.50
  -8  -7   2    3.90    0.80
  -8  -7   2    3.00    1.70
   8  -7  -2    2.10    0.80
  -8  -7   2    4.20    2.40
   8   7  -2    3.80    1.00
   8   7  -2    1.60    0.90
   8   7  -2    5.10    0.90
   8   7  -2    3.30    0.80
   8   7  -2    2.90    1.00
   8   7  -2    2.40    0.70
   8   7  -2    1.00    0.80
  -7  -7   2   10.60    2.20
  -7  -7   2    6.80    2.30
   7  -7  -2    7.50    1.30
   7  -7  -2    9.20    1.50
   7  -7  -2   12.10    1.30
  -7  -7   2    6.10    1.90
  -7  -7   2    8.00    1.30
   7  -7  -2    9.90    1.30
  -7  -7   2   10.00    1.10
   7  -7  -2   11.00    1.20
  -7  -7   2    9.70    1.20
   7  -7  -2   11.80    1.40
  -7   7   2    9.20    1.60
   7   7  -2    7.30    1.30
   7   7  -2    8.10    1.50
   7   7  -2    8.10    1.40
   7   7  -2    8.60    1.30
   7   7  -2   10.90    1.20
  -6  -7   2   87.89    5.00
  -6  -7   2   82.49    2.80
  -6  -7   2   78.19    4.30
   6  -7  -2   78.09    3.60
   6  -7  -2   80.89    3.30
   6  -7  -2   81.89    3.40
   6  -7  -2   80.99    3.20
   6  -7  -2   79.19    3.90
  -6  -7   2   82.09    4.10
  -6  -7   2   76.59    5.30
  -6  -7   2   77.99    3.10
   6  -7  -2   80.19    3.50
  -6  -7   2   77.69    3.10
   6   7  -2   82.99    3.40
  -6   7   2   84.59    4.30
   6   7  -2   75.89    3.70
  -6   7   2   73.09    3.00
   6   7  -2   84.49    3.70
   6   7  -2   75.09    2.90
  -5  -7   2  213.68    6.70
   5  -7  -2  218.18    8.60
  -5  -7   2  222.68    5.80
  -5  -7   2  220.18    8.70
   5  -7  -2  219.88    5.90
  -5  -7   2  227.68    5.10
  -5  -7   2  226.58    7.20
   5  -7  -2  223.58    6.10
   5  -7  -2  219.18    7.80
   5  -7  -2  233.78    7.50
  -5  -7   2  225.08    7.60
  -5   7   2  217.88    5.60
   5   7  -2  212.38    4.70
   5   7  -2  228.78    6.60
   4  -7  -2  156.68    4.70
  -4  -7   2  150.38    4.00
  -4  -7   2  156.38    5.40
  -4  -7   2  160.08    4.80
   4  -7  -2  155.48    4.70
  -4  -7   2  164.88    5.80
  -4  -7   2  162.18    5.30
   4  -7  -2  153.88    5.00
  -4  -7   2  171.98    3.90
   4  -7  -2  161.28    5.70
   4  -7  -2  160.38    6.50
  -4  -7   2  151.08    7.40
   4  -7  -2  157.58    5.40
  -4   7   2  159.28    5.90
  -4   7   2  155.18    4.40
   4   7  -2  165.78    6.80
   4   7  -2  154.28    5.10
   4   7  -2  155.18    4.90
   4   7  -2  158.58    4.00
   3  -7  -2  447.66   11.80
  -3  -7   2  427.86    9.90
  -3  -7   2  417.46   11.80
  -3  -7   2  428.66    9.60
  -3   7   2  427.66    8.90
   3   7  -2  415.16    9.70
   3   7  -2  425.56   11.40
  -3   7   2  445.46   11.00
   3   7  -2  433.26    8.60
  -2  -7   2   16.30    1.90
   2  -7  -2   24.40    2.30
  -2  -7   2   18.40    2.30
  -2  -7   2   23.20    1.70
  -2   7   2   20.20    2.10
   2   7  -2   20.20    1.30
  -2   7   2   23.80    1.50
   2   7  -2   24.20    2.30
   2   7  -2   17.60    2.10
   1  -7  -2   33.90    2.70
  -1  -7   2   38.60    2.90
  -1   7   2   36.30    2.60
  -1   7   2   38.60    1.90
   1   7  -2   34.50    1.70
   1   7  -2   36.90    2.70
   1   7  -2   36.60    2.20
   0  -7  -2    7.30    1.60
   0  -7   2   10.30    1.50
   0   7  -2    7.70    1.30
   0   7  -2    6.20    1.20
   0   7   2    9.00    1.60
   0   7  -2    7.90    0.90
   0   7   2    9.20    1.30
   0   7   2   10.10    0.90
   1  -7   2    1.70    0.70
  -1  -7  -2   -1.00    0.80
   1   7   2    1.80    1.00
  -1   7  -2    1.10    0.50
   1   7   2    1.00    0.40
   1   7   2    0.70    0.50
  -1   7  -2    1.50    0.80
   2  -7   2   90.69    4.30
  -2  -7  -2   98.39    2.80
  -2  -7  -2   93.09    3.10
  -2  -7  -2   98.59    4.00
   2  -7   2   94.79    3.40
   2  -7   2  106.39    3.90
  -2  -7  -2  107.79    5.50
  -2  -7  -2   96.49    3.40
  -2  -7  -2   97.39    4.90
   2  -7   2   96.49    3.80
   2   7   2   97.89    4.00
   2   7   2   94.89    2.70
   2   7   2   93.89    4.90
  -2   7  -2  102.09    4.20
   2   7   2   91.49    3.10
   2   7   2   97.09    3.70
   3  -7   2   55.99    2.50
   3  -7   2   55.79    2.80
   3  -7   2   55.09    3.30
   3  -7   2   51.89    2.80
   3  -7   2   55.69    2.60
  -3  -7  -2   60.69    3.50
  -3  -7  -2   55.89    2.50
  -3  -7  -2   57.89    2.20
   3  -7   2   57.49    2.60
  -3   7  -2   62.29    3.20
   3   7   2   52.79    2.90
   3   7   2   55.19    3.10
   3   7   2   51.89    2.60
   3   7   2   54.39    2.70
   4  -7   2    2.40    0.70
   4  -7   2    2.10    0.80
  -4  -7  -2    1.30    1.30
  -4  -7  -2   -0.40    1.20
   4  -7   2    1.90    0.80
   4  -7   2    3.30    0.70
  -4  -7  -2    2.90    0.60
  -4  -7  -2    1.90    0.60
   4  -7   2    1.70    0.80
   4  -7   2    1.80    0.70
   4  -7   2    4.10    0.80
   4   7   2    3.20    1.00
   4   7   2    2.50    0.60
   4   7   2    2.90    0.90
   4   7   2    3.00    0.60
  -4   7  -2    2.50    0.80
   4   7   2    2.30    0.70
   4   7   2    2.40    0.80
   5  -7   2   29.20    2.20
   5  -7   2   28.90    2.20
   5  -7   2   30.80    1.90
  -5  -7  -2   31.20    1.80
  -5  -7  -2   22.80    3.30
   5  -7   2   18.90    3.10
   5  -7   2   28.00    2.30
  -5  -7  -2   30.20    3.50
   5  -7   2   26.90    1.90
  -5  -7  -2   30.70    2.10
   5  -7   2   24.80    2.30
   5  -7   2   28.50    2.00
   5   7   2   25.40    2.20
   5   7   2   28.80    2.10
  -5   7  -2   30.30    2.20
   5   7   2   29.90    2.60
   5   7   2   23.20    2.00
   5   7   2   31.00    2.00
   5   7   2   33.10    2.10
   5   7   2   31.50    2.80
   5   7   2   28.10    1.90
   6  -7   2   67.09    3.40
   6  -7   2   73.39    3.40
  -6  -7  -2   74.09    3.00
  -6  -7  -2   75.09    3.40
  -6  -7  -2   72.49    5.40
  -6  -7  -2   75.69    5.20
   6  -7   2   75.09    3.60
   6  -7   2   72.79    3.50
   6  -7   2   70.69    3.20
   6  -7   2   67.29    3.10
   6  -7   2   72.09    3.20
   6  -7   2   75.39    3.00
   6   7   2   72.99    3.30
   6   7   2   74.09    3.40
   6   7   2   77.09    3.30
  -6   7  -2   81.29    3.50
   6   7   2   68.89    3.30
   6   7   2   71.79    3.90
   6   7   2   69.39    3.20
   6   7   2   79.49    4.30
   6   7   2   71.59    3.00
   7  -7   2   37.10    2.40
   7  -7   2   40.10    2.80
  -7  -7  -2   45.20    4.70
  -7  -7  -2   41.10    2.40
   7  -7   2   48.20    3.60
   7  -7   2   37.70    2.40
  -7  -7  -2   43.30    2.70
   7  -7   2   35.70    2.60
  -7  -7  -2   40.70    4.50
   7  -7   2   40.70    2.30
   7  -7   2   35.80    2.40
  -7  -7  -2   40.20    2.20
   7   7   2   40.40    2.40
   7   7   2   37.40    2.50
   7   7   2   40.10    3.00
   7   7   2   41.70    2.50
   7   7   2   37.80    2.40
   7   7   2   42.30    3.20
  -7   7  -2   42.30    2.60
   7   7   2   42.40    2.30
   7   7   2   41.30    2.60
  -8  -7  -2    2.30    0.60
  -8  -7  -2    5.50    2.70
   8  -7   2    3.00    0.90
  -8  -7  -2    2.40    0.70
  -8  -7  -2    3.00    2.60
   8  -7   2    2.40    0.60
  -8  -7  -2    2.40    0.80
   8  -7   2    2.00    0.70
   8  -7   2    2.50    0.70
   8  -7   2    3.20    0.70
   8  -7   2    1.30    0.60
   8  -7   2    0.60    0.70
  -8   7  -2    3.10    1.00
   8   7   2    1.70    1.20
   8   7   2    2.60    0.80
   8   7   2    3.90    1.00
   8   7   2    1.90    0.80
   8   7   2    2.60    0.80
   8   7   2    1.30    0.60
   8   7   2    1.20    0.80
  -9  -7  -2    7.80    1.10
   9  -7   2    8.70    1.80
  -9  -7  -2    7.80    2.40
  -9  -7  -2    8.00    1.00
   9  -7   2    7.00    1.20
   9  -7   2    8.30    1.20
   9  -7   2    9.80    1.40
  -9  -7  -2   10.40    3.70
  -9  -7  -2    7.00    1.20
   9  -7   2    7.30    1.40
   9   7   2    6.70    1.30
   9   7   2    9.80    1.30
   9   7   2    7.00    1.20
   9   7   2   10.40    1.70
   9   7   2    7.30    1.30
   9   7   2    7.80    1.10
   9   7   2    9.30    1.10
 -10  -7  -2   -1.50    1.80
  10  -7   2    0.40    0.60
  10  -7   2    0.00    0.40
  10  -7   2    0.10    0.40
 -10  -7  -2   -0.20    0.40
 -10  -7  -2    0.10    0.30
  10  -7   2    0.40    0.40
 -10  -7  -2    0.40    0.40
  10  -7   2   -1.00    0.70
  10   7   2   -0.60    0.30
  10   7   2    0.00    0.50
  10   7   2   -0.20    0.40
  10   7   2   -0.10    0.40
  10   7   2   -0.30    0.40
  10   7   2    0.10    0.60
 -11  -7  -2   13.90    1.10
 -11  -7  -2   12.50    1.40
  11  -7   2   11.50    1.00
  11  -7   2   10.70    1.20
  11  -7   2    9.50    1.20
 -11  -7  -2   12.10    1.10
  11   7   2   11.40    1.10
  11   7   2   14.30    1.50
  11   7   2   12.30    1.50
  11   7   2   12.60    1.20
  11   7   2   12.00    1.30
  11   7   2   12.10    1.30
 -12  -7  -2    3.50    0.80
  12  -7   2    1.00    0.60
 -12  -7  -2    2.50    0.50
  12   7   2    2.20    0.60
  12   7   2    1.90    0.50
  12   7   2    2.50    0.70
  12   7   2    1.80    0.50
  12   7   2    3.00    0.60
 -13  -7  -2    7.40    0.80
 -13  -7  -2    8.50    0.80
  13   7   2    8.70    0.80
  13   7   2    7.20    0.70
  13   7   2    7.80    0.70
  14  -8  -2    0.90    0.30
 -14  -8   2    0.60    0.30
 -14  -8   2    0.50    0.20
  14  -8  -2    0.50    0.30
  14   8  -2   -0.10    0.40
  14   8  -2    1.50    0.40
  13  -8  -2   52.59    2.50
 -13  -8   2   50.89    1.80
 -13  -8   2   52.99    2.10
 -13  -8   2   52.79    2.40
  13  -8  -2   50.89    2.10
  13  -8  -2   54.79    2.50
 -13  -8   2   51.19    2.60
 -13   8   2   49.40    2.30
  13   8  -2   54.29    2.20
  13   8  -2   52.29    2.70
  13   8  -2   53.99    2.30
 -12  -8   2   89.99    3.20
  12  -8  -2   87.89    3.10
  12  -8  -2   81.49    3.80
  12  -8  -2   87.39    3.60
 -12  -8   2   81.99    4.80
 -12  -8   2   86.99    2.80
  12  -8  -2   87.99    3.60
 -12  -8   2   83.49    3.40
  12  -8  -2   85.59    3.30
 -12   8   2   87.49    3.30
  12   8  -2   84.29    2.80
  12   8  -2   85.99    3.90
  12   8  -2   81.39    3.00
  12   8  -2   84.99    3.30
  12   8  -2   82.79    3.10
  11  -8  -2   45.10    2.40
  11  -8  -2   44.70    2.60
 -11  -8   2   45.10    3.00
 -11  -8   2   38.50    3.30
  11  -8  -2   44.60    2.40
 -11  -8   2   36.30    4.70
  11  -8  -2   46.70    2.80
 -11  -8   2   46.20    2.40
  11  -8  -2   40.40    3.80
  11   8  -2   44.50    2.40
  11   8  -2   46.10    2.20
  11   8  -2   41.00    2.10
  11   8  -2   41.40    2.90
  11   8  -2   46.30    2.60
 -11   8   2   43.00    2.40
 -10  -8   2  280.77   10.60
  10  -8  -2  282.27    8.80
 -10  -8   2  303.57    7.00
  10  -8  -2  323.57   10.50
  10  -8  -2  288.57    6.90
 -10  -8   2  288.47    6.90
  10  -8  -2  302.97    8.40
  10  -8  -2  293.97   10.30
 -10  -8   2  296.57    7.50
  10  -8  -2  304.87    8.60
 -10  -8   2  267.77   12.20
 -10  -8   2  296.07    9.80
 -10   8   2  304.07    7.50
  10   8  -2  298.87   10.30
 -10   8   2  277.87   13.10
  10   8  -2  290.47    8.60
  10   8  -2  300.87    7.80
  10   8  -2  275.97    6.80
   9  -8  -2  185.98    5.70
  -9  -8   2  183.08    5.30
  -9  -8   2  174.08    9.00
   9  -8  -2  180.48    6.20
   9  -8  -2  180.98    5.70
   9  -8  -2  174.88    7.10
  -9  -8   2  171.38    7.90
   9  -8  -2  176.38    5.20
  -9  -8   2  182.08    5.40
  -9  -8   2  180.28    7.30
   9  -8  -2  179.98    6.70
   9  -8  -2  178.08    6.00
  -9  -8   2  179.18    5.00
  -9   8   2  178.28    7.10
   9   8  -2  184.28    5.30
   9   8  -2  189.88    5.90
   9   8  -2  175.78    6.40
  -9   8   2  174.38    5.30
   9   8  -2  175.18    5.50
  -8  -8   2   56.89    5.30
   8  -8  -2   57.39    3.30
  -8  -8   2   58.39    4.40
   8  -8  -2   60.29    4.90
   8  -8  -2   57.59    2.80
   8  -8  -2   56.39    2.90
  -8  -8   2   56.29    2.70
   8  -8  -2   56.49    3.30
   8  -8  -2   57.99    3.00
  -8  -8   2   57.79    2.80
  -8  -8   2   51.89    3.70
   8   8  -2   65.09    5.50
   8   8  -2   56.19    2.60
  -8   8   2   58.59    4.00
  -8   8   2   54.39    2.60
   8   8  -2   54.09    2.80
   8   8  -2   58.59    3.10
   8   8  -2   48.10    2.70
   7  -8  -2   24.10    2.10
  -7  -8   2   24.10    1.80
   7  -8  -2   23.30    1.90
  -7  -8   2   24.70    3.00
  -7  -8   2   25.80    1.80
   7  -8  -2   25.80    2.20
  -7  -8   2   26.50    3.90
  -7  -8   2   24.00    1.40
   7  -8  -2   24.40    2.90
   7  -8  -2   24.40    2.40
  -7  -8   2   19.50    2.40
   7   8  -2   23.30    1.90
   7   8  -2   26.30    2.10
  -7   8   2   25.10    1.90
   7   8  -2   24.60    2.20
  -7   8   2   28.00    2.80
   7   8  -2   20.20    1.80
   7   8  -2   22.70    1.70
  -6  -8   2   60.89    2.60
  -6  -8   2   60.69    2.80
   6  -8  -2   57.99    3.00
  -6  -8   2   62.59    2.20
  -6  -8   2   60.69    3.60
  -6  -8   2   62.49    4.00
   6  -8  -2   60.69    3.00
   6  -8  -2   63.09    4.20
   6  -8  -2   58.69    3.20
   6  -8  -2   66.39    3.00
   6  -8  -2   62.39    3.30
   6  -8  -2   64.99    3.60
   6   8  -2   60.69    3.00
   6   8  -2   60.19    3.40
  -6   8   2   59.29    2.70
   6   8  -2   60.19    2.70
  -6   8   2   61.29    3.80
   6   8  -2   57.99    2.80
   5  -8  -2    3.10    0.90
   5  -8  -2    2.30    0.70
  -5  -8   2    3.40    1.20
   5  -8  -2    1.50    0.90
   5  -8  -2    3.10    0.80
  -5  -8   2    4.10    1.80
   5  -8  -2    2.20    0.80
   5  -8  -2    3.00    0.80
  -5  -8   2    2.30    1.80
  -5  -8   2    3.50    0.70
   5  -8  -2    2.50    0.80
   5  -8  -2    1.50    0.70
  -5  -8   2    2.00    0.50
   5   8  -2    2.10    0.60
   5   8  -2    4.30    0.90
  -5   8   2    1.60    0.90
  -5   8   2    3.10    1.20
   5   8  -2    3.30    0.70
   5   8  -2    3.80    1.00
   4  -8  -2   74.89    2.90
   4  -8  -2   74.89    4.70
   4  -8  -2   76.59    3.20
   4  -8  -2   77.19    3.50
  -4  -8   2   78.09    3.20
   4  -8  -2   75.79    3.20
   4  -8  -2   73.69    3.20
   4  -8  -2   75.09    3.40
  -4  -8   2   81.19    3.20
   4   8  -2   83.39    2.70
  -4   8   2   76.49    3.00
   4   8  -2   78.49    3.40
  -4   8   2   78.19    4.40
   4   8  -2   74.59    3.50
   3  -8  -2   -0.30    0.50
  -3  -8   2    2.70    0.70
   3  -8  -2   -1.00    0.50
  -3  -8   2    0.50    1.10
   3  -8  -2    0.60    0.50
  -3  -8   2   -0.30    0.40
   3  -8  -2    0.00    0.80
   3  -8  -2   -0.20    0.40
  -3  -8   2   -0.50    0.40
   3  -8  -2   -0.20    0.40
   3   8  -2    0.90    1.10
   3   8  -2    0.60    0.30
  -3   8   2    0.10    0.30
   3   8  -2    0.50    0.50
  -2  -8   2  176.08    5.00
  -2  -8   2  207.88    6.20
   2  -8  -2  182.28    5.20
   2  -8  -2  179.38    5.00
  -2  -8   2  178.78    5.40
  -2  -8   2  179.88    5.70
   2  -8  -2  183.48    7.60
  -2  -8   2  196.68    7.80
   2  -8  -2  170.88    5.40
   2   8  -2  178.28    5.60
  -2   8   2  193.58    7.10
  -2   8   2  183.58    5.00
   2   8  -2  182.38    4.90
   2   8  -2  183.98    7.10
   2   8  -2  178.68    5.40
  -1  -8   2   62.59    3.00
   1  -8  -2   62.29    4.30
  -1  -8   2   60.19    4.10
   1  -8  -2   61.89    2.80
  -1  -8   2   67.39    2.90
  -1  -8   2   62.19    2.70
   1  -8  -2   60.69    3.00
  -1  -8   2   57.19    3.00
   1  -8  -2   60.79    2.60
   1   8  -2   70.59    4.20
  -1   8   2   62.89    2.80
   1   8  -2   59.79    2.50
  -1   8   2   67.29    4.00
  -1   8   2   60.59    3.10
  -1   8   2   62.39    3.30
   1   8  -2   62.99    3.10
   0  -8   2    4.70    1.00
   0  -8   2   10.00    1.40
   0  -8   2    5.30    1.20
   0  -8   2    7.70    1.70
   0  -8   2    5.00    0.90
   0  -8   2    7.00    1.20
   0  -8  -2    6.00    1.70
   0  -8  -2    6.00    1.00
   0  -8  -2    5.00    1.00
   0  -8  -2    6.10    1.20
   0   8  -2    6.40    0.80
   0   8   2    6.20    1.60
   0   8   2    6.10    1.10
   0   8   2    5.00    1.20
   0   8   2    7.70    1.10
   0   8   2    6.60    1.10
   0   8  -2    9.90    1.60
   0   8  -2    6.50    1.20
  -1  -8  -2   84.39    3.20
   1  -8   2   84.69    3.20
  -1  -8  -2   83.29    5.20
   1  -8   2   86.59    3.30
   1  -8   2   85.59    4.70
  -1  -8  -2   79.49    2.30
  -1  -8  -2   81.69    3.20
   1  -8   2   79.99    3.60
  -1   8  -2   83.79    3.00
  -1   8  -2   79.39    4.70
   1   8   2   82.59    2.80
  -1   8  -2   83.79    3.60
   1   8   2   82.49    3.90
   1   8   2   83.09    4.90
   1   8   2   81.29    3.60
   1   8   2   82.49    3.20
  -2  -8  -2  144.49    4.00
   2  -8   2  158.38    4.60
   2  -8   2  153.08    4.70
   2  -8   2  149.79    4.70
   2  -8   2  150.38    6.30
  -2  -8  -2  151.98    7.50
  -2  -8  -2  147.99    4.50
   2  -8   2  153.78    5.00
   2  -8   2  156.18    5.30
  -2  -8  -2  139.79    3.70
  -2  -8  -2  150.58    4.70
   2   8   2  150.98    4.30
   2   8   2  157.28    5.60
  -2   8  -2  152.08    5.90
  -2   8  -2  154.48    4.40
   2   8   2  154.18    4.90
   2   8   2  153.58    3.80
   3  -8   2    0.20    0.50
  -3  -8  -2   -0.10    0.30
   3  -8   2    0.70    0.50
  -3  -8  -2    0.40    0.30
  -3  -8  -2    0.00    0.40
  -3  -8  -2   -0.40    0.60
   3  -8   2   -0.10    0.50
   3  -8   2   -0.50    0.60
   3  -8   2    0.30    0.40
   3  -8   2   -0.50    0.60
   3   8   2    0.30    0.40
  -3   8  -2    1.50    0.80
   3   8   2    0.30    0.50
  -3   8  -2    0.50    0.50
   3   8   2    0.80    0.60
   4  -8   2  493.55   12.60
   4  -8   2  459.05   10.40
  -4  -8  -2  474.95   10.10
  -4  -8  -2  492.45   10.70
  -4  -8  -2  487.45    9.50
   4  -8   2  480.35   10.20
   4  -8   2  476.65   10.90
   4  -8   2  481.05   11.30
  -4  -8  -2  453.15   10.60
   4  -8   2  475.65   10.60
   4   8   2  467.85   10.40
   4   8   2  486.85   11.90
  -4   8  -2  482.65   11.90
   4   8   2  482.05   10.70
   4   8   2  485.15   10.90
  -5  -8  -2   75.89    2.80
   5  -8   2   75.99    4.20
   5  -8   2   77.89    3.10
   5  -8   2   71.69    3.40
  -5  -8  -2   75.79    4.50
  -5  -8  -2   73.09    3.40
   5  -8   2   73.69    3.60
  -5  -8  -2   63.69    5.10
   5   8   2   71.39    3.70
   5   8   2   72.99    3.30
   5   8   2   72.39    3.20
   5   8   2   64.59    3.20
   5   8   2   72.79    3.20
  -5   8  -2   76.99    5.60
   5   8   2   72.19    3.20
   5   8   2   73.29    3.90
   6  -8   2   24.70    2.00
   6  -8   2   28.60    2.30
   6  -8   2   26.40    2.20
   6  -8   2   24.90    2.20
   6  -8   2   27.90    2.10
  -6  -8  -2   29.10    2.10
  -6  -8  -2   26.10    1.70
   6  -8   2   24.40    2.40
  -6  -8  -2   17.20    4.10
   6  -8   2   25.50    1.70
  -6  -8  -2   29.20    2.10
   6   8   2   25.70    2.00
  -6   8  -2   27.10    2.40
   6   8   2   23.50    1.90
   6   8   2   27.00    2.00
   6   8   2   32.30    2.70
   6   8   2   24.30    2.10
   6   8   2   22.40    2.20
   6   8   2   25.60    2.00
   7  -8   2  175.88    5.00
  -7  -8  -2  188.18    5.60
  -7  -8  -2  175.98    7.80
   7  -8   2  186.18    6.20
   7  -8   2  183.98    5.50
  -7  -8  -2  171.18    9.00
  -7  -8  -2  186.98    5.60
   7  -8   2  181.58    5.60
  -7  -8  -2  185.48    5.20
   7  -8   2  171.38    5.60
   7  -8   2  181.28    6.10
   7  -8   2  189.28    6.20
   7   8   2  191.48    6.00
   7   8   2  189.18    5.70
   7   8   2  172.78    5.40
   7   8   2  173.78    6.70
  -7   8  -2  181.48    6.20
   7   8   2  178.38    5.20
   7   8   2  172.38    5.70
   7   8   2  180.38    5.70
  -8  -8  -2  166.48    5.30
   8  -8   2  160.58    5.60
   8  -8   2  167.88    5.20
  -8  -8  -2  173.58    8.00
   8  -8   2  168.08    5.00
   8  -8   2  151.38    5.50
   8  -8   2  171.48    5.30
  -8  -8  -2  160.98    4.80
  -8  -8  -2  166.58    5.10
  -8  -8  -2  163.68   12.20
   8  -8   2  163.68    5.40
  -8   8  -2  165.38    5.80
   8   8   2  165.58    6.40
   8   8   2  165.18    5.60
   8   8   2  160.78    5.10
   8   8   2  159.28    5.10
   8   8   2  161.28    5.50
   8   8   2  169.58    5.00
   9  -8   2   17.30    1.50
   9  -8   2   16.80    1.50
  -9  -8  -2   20.60    1.60
   9  -8   2   22.30    1.90
   9  -8   2   16.90    1.50
  -9  -8  -2   13.40    3.00
  -9  -8  -2   20.30    1.70
  -9  -8  -2   16.90    1.40
   9   8   2   17.70    2.00
   9   8   2   17.50    1.50
   9   8   2   17.90    1.60
   9   8   2   19.00    1.50
   9   8   2   19.20    1.60
   9   8   2   18.00    1.70
 -10  -8  -2   25.80    1.60
 -10  -8  -2   24.20    1.80
  10  -8   2   21.30    1.50
  10  -8   2   24.40    1.70
  10  -8   2   23.50    1.60
  10  -8   2   27.40    1.90
 -10  -8  -2   24.50    1.50
  10   8   2   25.50    1.70
  10   8   2   22.90    1.50
  10   8   2   24.90    1.80
  10   8   2   24.60    1.90
  10   8   2   24.50    1.60
  10   8   2   24.60    2.10
 -11  -8  -2   33.50    1.60
 -11  -8  -2   37.40    2.00
  11  -8   2   31.60    1.50
  11  -8   2   34.60    1.90
 -11  -8  -2   33.90    1.50
  11   8   2   32.50    1.60
  11   8   2   35.00    1.60
  11   8   2   33.30    1.70
  11   8   2   32.90    1.90
 -12  -8  -2   -0.10    0.20
  12   8   2   -0.30    0.20
  12   8   2   -0.50    0.30
  12   8   2    0.30    0.30
  12   8   2   -0.10    0.30
 -13  -8  -2    4.10    0.40
 -13  -8  -2    4.00    0.50
 -14  -9   2    0.10    0.20
  14   9  -2   -0.20    0.20
  13  -9  -2   11.00    0.90
  13  -9  -2   14.70    1.20
  13  -9  -2   13.40    1.20
 -13  -9   2   13.00    1.10
  13   9  -2   11.70    1.20
  13   9  -2   14.90    1.50
 -12  -9   2    0.60    0.30
  12  -9  -2    0.70    0.30
 -12  -9   2   -1.10    0.80
 -12  -9   2    0.70    0.70
  12  -9  -2   -0.20    0.30
  12  -9  -2    0.50    0.40
  12  -9  -2    0.40    0.40
  12   9  -2    0.30    0.40
  12   9  -2    0.40    0.40
  12   9  -2    0.70    0.40
 -12   9   2   -1.00    0.60
  11  -9  -2    0.50    0.50
  11  -9  -2    1.20    0.40
 -11  -9   2   -0.20    2.00
 -11  -9   2    0.40    0.50
 -11  -9   2    1.10    0.50
 -11  -9   2   -0.60    0.70
  11  -9  -2    0.20    0.50
  11  -9  -2    1.30    0.50
  11   9  -2    1.10    0.60
  11   9  -2    0.60    0.40
  11   9  -2    0.90    0.40
 -11   9   2    0.70    0.60
 -10  -9   2  130.19    4.00
 -10  -9   2  130.59    3.90
  10  -9  -2  135.29    4.50
  10  -9  -2  122.69    3.90
  10  -9  -2  129.89    4.40
 -10  -9   2  118.99    3.40
 -10  -9   2  136.29    4.70
  10  -9  -2  127.89    4.90
  10  -9  -2  128.39    4.70
 -10  -9   2  125.19    4.60
  10   9  -2  133.09    4.50
  10   9  -2  124.29    5.00
 -10   9   2  131.79    4.30
  10   9  -2  127.59    4.20
   9  -9  -2   69.79    3.30
   9  -9  -2   71.19    4.00
   9  -9  -2   70.79    3.00
   9  -9  -2   71.49    4.10
  -9  -9   2   70.19    4.40
   9  -9  -2   69.39    3.80
  -9  -9   2   69.89    3.70
  -9  -9   2   66.19    3.00
  -9  -9   2   73.69    4.20
   9  -9  -2   71.59    4.70
  -9   9   2   73.89    3.20
   9   9  -2   72.49    3.80
  -9   9   2   76.39    5.20
   9   9  -2   73.59    4.70
   9   9  -2   69.39    3.60
  -8  -9   2   32.10    2.20
   8  -9  -2   36.80    3.60
   8  -9  -2   37.60    2.50
  -8  -9   2   35.00    2.10
   8  -9  -2   33.60    2.60
   8  -9  -2   34.20    2.50
   8  -9  -2   35.10    2.10
   8  -9  -2   36.00    2.30
   8  -9  -2   38.30    2.90
  -8  -9   2   35.20    1.90
   8   9  -2   36.30    2.30
   8   9  -2   37.80    2.50
  -8   9   2   38.50    3.80
   8   9  -2   34.40    2.60
  -8   9   2   33.20    2.10
  -7  -9   2   99.09    3.20
   7  -9  -2  104.09    4.10
   7  -9  -2   98.79    4.00
  -7  -9   2  105.19    4.10
   7  -9  -2   98.49    3.90
  -7  -9   2   94.19    3.80
   7  -9  -2  110.49    4.70
   7  -9  -2   91.39    5.50
   7  -9  -2  105.89    4.50
   7   9  -2  107.69    4.00
  -7   9   2  103.39    5.60
   7   9  -2  107.09    4.30
   7   9  -2  101.79    4.60
   7   9  -2   94.99    3.80
   6  -9  -2    1.50    0.60
   6  -9  -2    1.00    0.70
   6  -9  -2    0.50    0.50
  -6  -9   2    0.30    0.30
   6  -9  -2    0.00    0.80
   6  -9  -2    0.50    0.50
  -6  -9   2    1.00    0.50
   6  -9  -2    1.70    0.80
  -6  -9   2    0.80    0.60
   6  -9  -2    0.90    1.00
   6   9  -2    1.00    0.60
  -6   9   2   -0.40    0.90
   6   9  -2    1.30    0.50
  -6   9   2    0.10    0.40
   5  -9  -2    4.40    0.90
   5  -9  -2    3.30    1.10
  -5  -9   2    2.00    0.60
   5  -9  -2    3.60    1.50
  -5  -9   2    2.80    0.60
  -5  -9   2    3.10    1.00
   5  -9  -2    2.80    0.70
   5   9  -2    3.40    0.90
   5   9  -2    2.00    1.00
  -5   9   2    3.20    0.80
   5   9  -2    3.60    0.80
   5   9  -2    2.30    0.70
   4  -9  -2   13.00    1.30
  -4  -9   2   14.60    1.40
  -4  -9   2   11.10    1.40
  -4  -9   2   12.50    1.30
  -4  -9   2   14.60    2.90
   4  -9  -2   11.10    1.50
   4  -9  -2   14.00    1.50
  -4  -9   2   11.00    1.50
   4  -9  -2   14.10    1.60
   4  -9  -2   13.20    1.40
   4  -9  -2   11.70    2.40
  -4   9   2   10.60    2.00
   4   9  -2   12.50    1.40
   4   9  -2   12.60    1.00
   4   9  -2   12.30    1.60
  -4   9   2   14.60    1.40
   4   9  -2   12.40    1.50
  -4   9   2   12.50    2.20
   3  -9  -2   -2.20    0.90
   3  -9  -2   -0.20    0.50
   3  -9  -2    0.00    0.50
  -3  -9   2    0.30    0.50
   3  -9  -2   -0.20    0.40
  -3  -9   2    3.00    1.50
  -3  -9   2   -0.20    0.50
  -3  -9   2   -1.70    0.60
   3  -9  -2   -0.50    0.40
  -3  -9   2    0.90    0.60
   3  -9  -2    0.00    0.50
  -3  -9   2   -0.20    0.30
   3   9  -2   -0.10    0.30
  -3   9   2    2.00    1.20
   3   9  -2   -0.60    0.80
   3   9  -2   -0.40    1.50
  -3   9   2    0.60    0.60
   3   9  -2   -0.50    0.50
  -3   9   2    0.00    0.30
   2  -9  -2  198.98    6.20
  -2  -9   2  191.18    5.40
  -2  -9   2  190.48    5.60
   2  -9  -2  209.38    8.80
  -2  -9   2  211.58   13.10
   2  -9  -2  197.08    5.70
   2  -9  -2  197.78    5.40
  -2  -9   2  194.08    5.50
  -2  -9   2  194.78    6.20
  -2  -9   2  196.98    5.50
   2  -9  -2  194.98    5.60
   2  -9  -2  190.18    6.00
  -2   9   2  199.98    5.50
   2   9  -2  198.18    8.10
  -2   9   2  208.98    7.90
  -2   9   2  190.78    5.90
  -2   9   2  198.68    6.70
   2   9  -2  202.78    5.30
   2   9  -2  190.08    6.10
   2   9  -2  183.08    5.40
   2   9  -2  200.18    5.80
  -1  -9   2   20.00    1.70
   1  -9  -2   24.20    1.80
   1  -9  -2   23.40    1.70
  -1  -9   2   20.70    1.70
  -1  -9   2   24.00    1.80
   1  -9  -2   21.20    1.70
   1  -9  -2   20.70    1.90
   1  -9  -2   22.40    1.90
  -1  -9   2   24.60    3.20
  -1  -9   2   18.80    1.90
  -1  -9   2   21.90    1.60
   1  -9  -2   25.00    3.60
   1   9  -2   21.40    2.00
   1   9  -2   20.20    1.90
  -1   9   2   20.00    2.10
  -1   9   2   21.30    1.90
   1   9  -2   25.70    2.90
   1   9  -2   22.00    1.60
  -1   9   2   23.70    3.00
  -1   9   2   22.50    1.60
   0  -9   2   11.40    1.30
   0  -9   2   10.10    1.20
   0  -9  -2    7.90    1.10
   0  -9   2    6.60    1.30
   0  -9  -2    8.90    1.50
   0  -9  -2    9.60    1.40
   0  -9   2    8.40    1.40
   0  -9   2    9.10    1.30
   0  -9   2    9.60    1.40
   0  -9  -2   10.30    1.40
   0  -9   2   10.40    2.30
   0  -9  -2    8.00    1.10
   0  -9  -2   13.20    2.90
   0   9  -2    8.70    1.00
   0   9   2   10.60    1.70
   0   9   2    8.90    1.30
   0   9  -2   12.90    2.30
   0   9  -2   11.50    1.50
   0   9   2    9.30    1.30
   0   9   2    8.40    1.00
   0   9  -2    7.90    1.60
   0   9   2   13.80    2.90
   1  -9   2    0.20    0.50
  -1  -9  -2   -0.70    1.70
   1  -9   2   -0.20    0.40
   1  -9   2    0.00    0.80
   1  -9   2    0.60    0.40
   1  -9   2    0.40    0.70
  -1  -9  -2    0.50    0.50
   1  -9   2   -0.20    0.40
  -1  -9  -2   -0.30    0.50
   1   9   2    0.00    2.00
  -1   9  -2    0.90    1.00
  -1   9  -2   -0.10    0.30
  -1   9  -2   -0.70    0.60
   1   9   2    0.80    0.40
   1   9   2   -0.80    0.40
   1   9   2    0.60    0.60
   1   9   2    0.20    0.30
  -2  -9  -2  360.46    8.60
   2  -9   2  373.86    9.20
  -2  -9  -2  357.76    8.50
   2  -9   2  356.26   11.30
   2  -9   2  359.46    9.40
   2  -9   2  364.56    8.50
   2  -9   2  371.16    8.80
   2  -9   2  365.76    8.80
   2   9   2  350.56    8.80
   2   9   2  360.76    9.80
  -2   9  -2  371.16    8.40
  -2   9  -2  371.96   11.00
  -2   9  -2  362.86    9.30
   2   9   2  359.16    7.30
   3  -9   2   80.79    3.80
  -3  -9  -2   78.49    3.40
   3  -9   2   79.99    3.70
   3  -9   2   85.69    4.40
   3  -9   2   81.19    3.30
  -3  -9  -2   76.09    2.70
  -3  -9  -2   76.19    3.20
   3  -9   2   80.99    3.60
   3  -9   2   78.19    4.70
   3   9   2   76.89    3.50
  -3   9  -2   85.89    5.10
  -3   9  -2   78.79    3.20
   3   9   2   78.69    4.10
   3   9   2   82.49    3.60
   4  -9   2   39.90    2.30
   4  -9   2   42.70    2.60
  -4  -9  -2   41.80    2.10
  -4  -9  -2   36.70    2.20
  -4  -9  -2   40.30    1.60
   4  -9   2   43.20    2.60
  -4  -9  -2   43.60    2.50
   4  -9   2   40.20    3.30
   4  -9   2   43.00    2.50
   4  -9   2   41.10    2.80
  -4   9  -2   37.50    2.20
  -4   9  -2   37.60    3.20
   4   9   2   38.70    2.50
   4   9   2   41.30    3.00
   4   9   2   38.20    2.40
   5  -9   2  361.56    9.60
   5  -9   2  350.06    8.30
   5  -9   2  361.56    8.90
   5  -9   2  363.96    9.00
   5  -9   2  360.66   10.70
   5  -9   2  364.76    9.20
  -5  -9  -2  367.26    8.90
  -5  -9  -2  360.06    8.20
  -5  -9  -2  360.06    7.50
   5   9   2  366.36    9.20
  -5   9  -2  355.56   10.40
  -5   9  -2  347.37    8.30
   5   9   2  362.16    9.00
   5   9   2  358.86   10.20
   6  -9   2  118.19    4.30
  -6  -9  -2  118.69    4.10
   6  -9   2  114.19    3.90
  -6  -9  -2  113.59    3.50
   6  -9   2  118.59    5.30
   6  -9   2  115.39    4.50
  -6  -9  -2  112.59    4.30
   6  -9   2  115.59    4.30
   6  -9   2  120.19    4.90
   6   9   2  109.89    3.90
   6   9   2  115.69    4.50
   6   9   2  119.19    5.30
   6   9   2  121.89    4.50
  -6   9  -2  117.69    5.40
  -7  -9  -2    2.80    0.80
   7  -9   2    1.80    1.20
  -7  -9  -2    2.00    0.60
   7  -9   2    2.60    0.70
   7  -9   2    1.80    0.70
   7  -9   2    2.20    0.70
  -7  -9  -2    2.20    0.50
   7  -9   2    4.40    0.90
   7  -9   2    2.50    1.00
   7   9   2    1.70    0.60
   7   9   2    2.70    1.00
   7   9   2    2.50    0.70
  -7   9  -2    2.10    1.40
   7   9   2    1.50    0.60
   7   9   2    3.00    1.10
  -8  -9  -2   84.39    3.40
   8  -9   2   89.39    3.60
   8  -9   2   86.89    3.30
   8  -9   2   86.39    3.60
  -8  -9  -2   87.39    3.40
   8  -9   2   87.59    3.90
  -8  -9  -2   87.89    3.00
   8   9   2   87.29    3.70
   8   9   2   87.49    3.00
   8   9   2   81.79    3.20
   8   9   2   87.39    4.40
   8   9   2   86.49    3.40
  -9  -9  -2   13.10    1.20
   9  -9   2   12.20    1.30
  -9  -9  -2   11.40    1.00
   9  -9   2   12.10    1.20
   9  -9   2   11.10    1.40
   9  -9   2   10.50    1.10
  -9  -9  -2   12.50    1.30
   9   9   2   10.80    1.20
   9   9   2   11.60    1.60
   9   9   2   10.60    1.10
   9   9   2   13.60    1.30
   9   9   2   10.90    1.30
  10  -9   2    1.60    0.80
 -10  -9  -2    2.00    0.50
 -10  -9  -2    1.30    0.40
  10  -9   2    1.30    0.40
  10  -9   2    1.60    0.50
  10  -9   2    1.10    0.40
 -10  -9  -2    2.00    0.60
  10   9   2    2.40    0.50
  10   9   2    2.30    0.70
  10   9   2    1.70    0.60
  10   9   2    1.40    0.40
  11  -9   2   -0.60    0.30
 -11  -9  -2   -0.10    0.20
  11   9   2   -0.20    0.20
  11   9   2   -0.90    0.30
  11   9   2   -0.20    0.40
 -12  -9  -2    4.00    0.60
  12   9   2    3.20    0.50
  12   9   2    3.40    0.80
 -13 -10   2    6.20    0.70
  13 -10  -2    6.50    0.60
  13 -10  -2    6.90    0.70
  13  10  -2    5.90    0.60
  12 -10  -2   67.99    2.60
  12 -10  -2   69.49    2.30
  12 -10  -2   73.09    2.80
 -12  10   2   73.59    2.50
  12  10  -2   68.09    2.80
  12  10  -2   72.59    2.20
  12  10  -2   71.19    2.50
 -11 -10   2   41.60    2.60
  11 -10  -2   40.00    2.00
  11 -10  -2   40.40    2.40
  11  10  -2   39.80    1.80
  11  10  -2   36.80    2.30
 -11  10   2   41.90    2.10
 -10 -10   2    0.50    0.50
  10 -10  -2    1.00    0.50
  10 -10  -2    0.70    0.50
  10 -10  -2    1.20    0.60
  10 -10  -2    0.60    0.40
 -10 -10   2    0.70    0.40
 -10  10   2   -0.40    0.40
  10  10  -2    0.70    0.50
  10  10  -2    0.60    0.40
  10  10  -2   -0.30    0.40
  -9 -10   2   36.90    2.20
   9 -10  -2   34.70    2.40
   9 -10  -2   35.00    2.20
  -9 -10   2   34.80    2.00
   9 -10  -2   35.00    2.30
   9 -10  -2   34.10    2.10
   9 -10  -2   36.90    2.00
  -9  10   2   36.60    2.20
   9  10  -2   34.70    2.20
   9  10  -2   35.40    2.00
   8 -10  -2   81.39    5.30
   8 -10  -2   89.39    3.70
  -8 -10   2   86.09    3.40
   8 -10  -2   85.99    3.50
  -8 -10   2   90.79    3.70
   8 -10  -2   86.59    4.00
   8 -10  -2   83.79    3.40
   8 -10  -2   91.49    4.10
   8  10  -2   89.69    3.40
  -8  10   2   87.89    3.50
   8  10  -2   87.09    3.80
   8  10  -2   82.99    4.10
  -8  10   2   94.29    5.70
   7 -10  -2  144.49    5.40
   7 -10  -2  144.99    5.00
  -7 -10   2  144.19    4.90
   7 -10  -2  135.49    7.00
   7 -10  -2  138.19    5.20
   7 -10  -2  146.59    4.90
  -7 -10   2  140.09    4.70
   7  10  -2  145.09    4.70
   7  10  -2  133.09    4.50
  -7  10   2  135.19    4.60
   7  10  -2  140.69    5.50
  -7  10   2  138.89    6.90
   7  10  -2  139.69    5.00
  -7  10   2  128.39    5.80
   6 -10  -2   11.80    2.50
   6 -10  -2   10.20    1.40
   6 -10  -2   10.80    1.50
   6 -10  -2   12.20    1.60
  -6 -10   2   11.20    1.30
  -6 -10   2   10.60    1.30
   6 -10  -2   13.10    1.40
  -6  10   2   12.40    2.00
  -6  10   2   11.40    1.30
  -6  10   2   13.40    2.80
   6  10  -2   11.30    1.50
   6  10  -2    9.90    1.30
   6  10  -2   12.40    1.50
   6  10  -2   14.30    1.70
   5 -10  -2    2.70    0.80
   5 -10  -2    1.90    0.80
   5 -10  -2    1.10    0.70
   5 -10  -2    2.40    0.70
  -5 -10   2    2.50    0.70
   5 -10  -2    1.90    1.50
  -5 -10   2    2.90    0.80
   5 -10  -2    2.70    0.70
  -5  10   2    1.80    0.90
   5  10  -2    2.10    0.70
  -5  10   2    1.70    1.40
  -5  10   2    1.80    0.60
   5  10  -2    2.40    0.70
   5  10  -2    1.90    0.80
   4 -10  -2    0.40    0.50
  -4 -10   2    0.30    0.50
   4 -10  -2   -0.20    0.40
  -4 -10   2    0.40    0.50
   4 -10  -2    0.50    0.50
   4 -10  -2    0.10    0.40
   4 -10  -2    0.40    0.60
   4 -10  -2   -0.30    1.20
   4  10  -2    0.40    0.30
  -4  10   2    0.60    0.30
   4  10  -2   -1.00    0.50
   4  10  -2    0.30    0.40
  -4  10   2    0.60    0.60
  -4  10   2   -0.20    1.30
  -3 -10   2    7.10    1.40
   3 -10  -2    6.00    1.10
  -3 -10   2   10.90    1.30
  -3 -10   2    7.90    1.20
   3 -10  -2    6.20    2.10
   3 -10  -2    6.20    1.20
   3 -10  -2    9.80    1.20
  -3 -10   2    7.50    1.00
   3 -10  -2    4.70    1.10
   3 -10  -2    6.00    1.10
  -3 -10   2    8.70    2.70
  -3  10   2    5.40    1.70
   3  10  -2    7.00    0.90
  -3  10   2    8.70    1.50
   3  10  -2    8.40    1.40
   3  10  -2    6.60    3.20
  -3  10   2    6.60    1.50
  -3  10   2    7.60    1.00
   3  10  -2    7.20    1.30
  -2 -10   2    0.00    0.50
   2 -10  -2    0.10    0.40
   2 -10  -2    0.00    0.50
  -2 -10   2    0.50    0.60
  -2 -10   2    0.10    0.40
   2 -10  -2   -1.40    1.50
  -2 -10   2   -1.50    1.70
   2 -10  -2    0.40    0.40
  -2  10   2    1.30    2.00
   2  10  -2   -1.90    1.80
   2  10  -2    1.50    0.70
   2  10  -2    0.40    0.30
  -2  10   2    0.20    0.40
  -2  10   2    0.00    0.30
   2  10  -2    0.30    0.50
   1 -10  -2   10.90    2.40
   1 -10  -2   10.00    1.50
  -1 -10   2   10.70    1.60
  -1 -10   2    9.40    1.20
   1 -10  -2   10.80    1.30
   1 -10  -2   12.40    1.60
  -1 -10   2    8.70    1.30
   1 -10  -2   10.90    1.40
  -1 -10   2    7.50    2.40
   1 -10  -2   11.80    1.30
  -1 -10   2   11.10    1.30
  -1  10   2    9.90    2.30
  -1  10   2   11.20    1.60
  -1  10   2   12.90    1.20
  -1  10   2    7.00    1.80
   1  10  -2   11.20    1.20
   1  10  -2   12.60    1.70
   1  10  -2   16.40    3.00
  -1  10   2   11.50    1.70
   0 -10   2    0.20    0.90
   0 -10  -2    0.00    0.50
   0 -10  -2    0.90    0.70
   0 -10  -2    1.70    0.70
   0 -10  -2    0.50    0.50
   0 -10   2    2.20    1.70
   0 -10   2    1.20    0.60
   0 -10   2    0.50    0.50
   0 -10   2    0.80    0.60
   0 -10  -2    0.10    1.90
   0  10  -2    0.20    0.30
   0  10   2    0.60    0.50
   0  10  -2   -0.30    0.50
   0  10   2    0.50    0.50
   0  10  -2   -0.10    0.50
   0  10   2   -1.30    2.30
   0  10   2    0.20    0.30
  -1 -10  -2    8.70    1.20
   1 -10   2   11.00    1.60
   1 -10   2   11.60    1.40
  -1 -10  -2   11.70    1.30
   1 -10   2    9.30    1.20
   1 -10   2    6.80    1.70
  -1 -10  -2    8.80    3.20
  -1 -10  -2    9.40    1.50
   1 -10   2    9.40    1.30
   1 -10   2   10.30    1.30
   1  10   2   10.90    1.30
  -1  10  -2    9.70    1.70
  -1  10  -2    7.10    1.30
  -1  10  -2   10.60    1.20
   1  10   2    9.60    1.50
  -1  10  -2   10.00    2.20
   1  10   2    9.20    1.40
   1  10   2   10.90    1.00
   2 -10   2  239.28    6.70
   2 -10   2  230.68    9.40
  -2 -10  -2  245.18    6.70
   2 -10   2  228.68    6.60
   2 -10   2  234.78    6.40
   2 -10   2  243.28    7.50
  -2 -10  -2  234.28    6.40
   2 -10   2  237.58    7.10
  -2  10  -2  240.58    7.20
  -2  10  -2  254.87    9.20
  -2  10  -2  242.28    6.40
   2  10   2  227.88    5.00
  -2  10  -2  231.58    7.40
   2  10   2  229.38    6.70
   2  10   2  232.28    7.80
  -3 -10  -2  248.48    6.60
  -3 -10  -2  250.47    6.50
   3 -10   2  264.47    9.70
   3 -10   2  249.68    7.00
   3 -10   2  255.57    7.80
  -3 -10  -2  255.17    7.00
   3 -10   2  249.88    7.00
   3 -10   2  267.07    7.60
   3 -10   2  253.47    6.70
   3  10   2  252.77    7.20
  -3  10  -2  247.28    6.80
  -3  10  -2  251.27    9.20
  -3  10  -2  243.58    7.40
   3  10   2  260.97    8.30
   3  10   2  253.07    7.20
   4 -10   2    7.40    1.20
  -4 -10  -2    8.90    1.20
   4 -10   2    5.50    1.70
  -4 -10  -2    6.70    0.70
  -4 -10  -2    5.40    1.00
   4 -10   2    9.30    1.10
   4 -10   2    6.80    1.20
   4 -10   2    9.80    1.30
   4 -10   2    5.70    1.20
   4  10   2    7.90    1.30
  -4  10  -2    7.00    1.40
   4  10   2    4.40    1.20
  -4  10  -2    6.00    1.80
   4  10   2    7.60    1.20
  -4  10  -2    8.30    1.10
  -5 -10  -2  146.59    5.00
   5 -10   2  153.38    5.10
   5 -10   2  151.88    4.70
   5 -10   2  145.89    6.70
  -5 -10  -2  147.19    3.90
   5 -10   2  151.58    5.30
   5 -10   2  154.88    5.20
   5 -10   2  151.68    5.70
   5  10   2  147.69    5.10
   5  10   2  151.68    6.10
   5  10   2  146.59    5.10
  -5  10  -2  147.19    6.70
  -5  10  -2  146.89    4.70
  -5  10  -2  141.49    5.20
   6 -10   2  153.58    4.60
  -6 -10  -2  173.88    6.20
   6 -10   2  159.88    5.40
   6 -10   2  142.19    7.40
  -6  10  -2  147.59    5.40
   6  10   2  162.38    6.30
  -6  10  -2  157.28    6.90
   6  10   2  160.88    6.60
  -6  10  -2  161.68    5.00
  -7 -10  -2  139.49    4.60
   7 -10   2  142.59    5.20
   7 -10   2  143.19    4.80
  -7 -10  -2  144.09    4.00
   7 -10   2  138.59    4.80
   7 -10   2  139.29    4.60
   7  10   2  144.09    4.90
   7  10   2  139.99    5.70
   7  10   2  147.69    4.70
  -7  10  -2  145.69    4.50
  -8 -10  -2   19.00    1.30
  -8 -10  -2   17.80    1.50
   8 -10   2   20.30    1.80
   8 -10   2   20.10    1.60
   8 -10   2   19.80    1.60
   8 -10   2   18.70    1.60
   8  10   2   15.90    1.90
   8  10   2   18.90    1.60
  -8  10  -2   17.60    1.60
   8  10   2   18.50    1.50
   9 -10   2    0.70    0.40
   9 -10   2    0.10    0.30
   9 -10   2   -0.40    0.40
  -9 -10  -2    0.20    0.40
  -9 -10  -2    0.90    0.40
   9 -10   2    0.90    0.70
  -9 -10  -2    0.20    0.40
   9  10   2    0.50    0.40
   9  10   2    0.40    0.40
   9  10   2    0.00    0.50
  10 -10   2    1.40    0.40
  10 -10   2    1.90    0.50
 -10 -10  -2    1.80    0.50
 -10 -10  -2    2.30    0.50
  10  10   2    1.70    0.50
  10  10   2    2.00    0.70
  10  10   2    1.90    0.60
 -11 -10  -2    1.50    0.40
  11  10   2    1.10    0.70
  12 -11  -2   -0.20    0.20
  12 -11  -2   -0.20    0.20
  12 -11  -2    0.00    0.20
 -12 -11   2    0.40    0.20
  12  11  -2   -0.10    0.20
  11 -11  -2   19.10    1.40
 -11 -11   2   19.00    1.30
  11 -11  -2   19.70    1.40
  11 -11  -2   18.20    1.40
 -11  11   2   20.10    1.80
  11  11  -2   19.10    1.70
 -11  11   2   17.00    1.20
  11  11  -2   19.60    1.30
  10 -11  -2   27.60    1.80
 -10 -11   2   27.30    1.70
  10 -11  -2   26.90    2.10
 -10 -11   2   26.40    1.80
  10 -11  -2   28.70    1.70
  10 -11  -2   28.00    2.00
  10  11  -2   27.20    1.70
  10  11  -2   26.10    2.00
  10  11  -2   26.30    1.50
 -10  11   2   26.60    2.10
 -10  11   2   24.30    1.90
 -10  11   2   26.00    1.60
  -9 -11   2   12.00    1.20
   9 -11  -2   11.90    1.30
   9 -11  -2   11.80    1.30
   9 -11  -2   10.00    1.30
   9 -11  -2   12.00    1.10
  -9 -11   2   10.60    1.10
   9  11  -2   11.90    1.30
  -9  11   2   12.30    1.20
   9  11  -2   10.50    1.10
   9  11  -2    9.80    1.40
  -8 -11   2    1.10    0.40
  -8 -11   2    0.60    0.50
   8 -11  -2    0.30    0.50
   8 -11  -2    1.30    0.50
   8 -11  -2    0.70    0.50
   8 -11  -2    1.20    0.50
  -8  11   2    0.40    0.70
   8  11  -2    0.80    0.40
  -8  11   2    0.90    0.50
   8  11  -2    1.00    0.70
  -7 -11   2    5.00    1.00
   7 -11  -2    4.80    1.00
   7 -11  -2    3.90    0.90
   7 -11  -2    4.50    1.00
   7 -11  -2    6.50    1.20
  -7 -11   2    6.90    1.00
   7  11  -2    4.60    1.00
   7  11  -2    4.30    1.00
  -7  11   2    3.30    0.90
   7  11  -2    5.80    1.10
  -7  11   2    4.90    1.00
   6 -11  -2   22.80    2.40
   6 -11  -2   23.60    1.90
   6 -11  -2   23.10    2.30
   6 -11  -2   21.70    2.10
  -6 -11   2   22.80    1.80
   6 -11  -2   24.90    4.00
  -6 -11   2   22.10    1.70
   6  11  -2   24.50    3.10
   6  11  -2   21.10    1.80
  -6  11   2   16.40    2.90
   6  11  -2   22.10    1.60
  -6  11   2   23.30    2.10
  -6  11   2   28.80    2.50
   6  11  -2   23.40    2.20
  -6  11   2   23.60    1.80
  -5 -11   2   13.50    1.40
   5 -11  -2   13.70    1.50
   5 -11  -2   11.90    1.20
  -5 -11   2   13.70    1.40
   5 -11  -2   13.30    1.60
   5 -11  -2    8.20    2.50
   5 -11  -2   15.30    1.50
   5 -11  -2   12.30    1.60
   5  11  -2   13.70    1.70
  -5  11   2   12.20    1.70
   5  11  -2   11.80    1.30
   5  11  -2   14.50    1.60
  -5  11   2    8.50    2.40
  -5  11   2   14.10    1.40
  -5  11   2   13.40    1.70
  -4 -11   2    9.00    1.20
   4 -11  -2    7.60    1.20
   4 -11  -2    7.50    1.30
   4 -11  -2    8.80    1.40
   4 -11  -2    8.20    2.40
   4 -11  -2    6.70    1.00
  -4 -11   2    6.80    1.10
   4 -11  -2    7.50    1.30
  -4 -11   2    8.70    1.20
   4  11  -2    9.40    1.50
  -4  11   2    7.00    1.40
   4  11  -2    5.90    0.80
  -4  11   2    7.90    1.10
  -4  11   2    8.50    2.50
   4  11  -2    5.50    1.00
  -4  11   2   10.20    1.60
   4  11  -2    8.50    1.30
   3 -11  -2   25.80    2.10
  -3 -11   2   25.00    2.00
   3 -11  -2   24.90    2.00
  -3 -11   2   25.10    1.90
   3 -11  -2   25.00    1.70
  -3 -11   2   23.30    1.80
   3 -11  -2   22.80    1.80
   3 -11  -2   23.80    4.10
  -3 -11   2   28.50    1.90
   3 -11  -2   28.50    2.30
  -3  11   2   24.20    2.10
   3  11  -2   24.90    1.50
   3  11  -2   24.00    2.00
  -3  11   2   26.60    1.90
  -3  11   2   23.10    1.80
   3  11  -2   23.90    1.80
  -3  11   2   26.20    4.20
  -3  11   2   24.30    2.40
   3  11  -2   24.20    2.20
  -2 -11   2   21.60    1.70
  -2 -11   2   19.10    1.70
   2 -11  -2   19.60    1.80
  -2 -11   2   21.90    1.80
  -2 -11   2   32.60    5.10
   2 -11  -2   22.50    1.70
  -2 -11   2   19.40    1.60
   2 -11  -2   21.30    2.00
   2 -11  -2   18.30    1.80
  -2 -11   2   21.80    2.00
   2 -11  -2   23.20    1.80
   2 -11  -2   13.00    3.00
  -2  11   2   19.50    2.10
  -2  11   2   15.00    3.20
   2  11  -2   21.50    1.50
  -2  11   2   21.10    1.60
   2  11  -2   23.20    2.00
  -2  11   2   23.30    1.80
  -2  11   2   17.70    1.70
  -1 -11   2    5.70    0.90
   1 -11  -2    7.70    2.40
  -1 -11   2    7.30    1.20
   1 -11  -2    6.30    1.20
  -1 -11   2    7.10    1.20
  -1 -11   2    7.50    1.10
   1 -11  -2    7.00    1.20
   1 -11  -2    6.90    1.30
  -1 -11   2    3.40    2.30
   1 -11  -2    6.40    1.00
  -1 -11   2    8.40    1.10
  -1  11   2    8.10    3.40
  -1  11   2    5.90    1.10
  -1  11   2    6.90    1.40
   1  11  -2    7.10    0.90
   1  11  -2    4.20    2.60
   1  11  -2    5.00    1.20
  -1  11   2    9.00    1.00
  -1  11   2    7.10    1.30
   0 -11  -2   10.70    1.30
   0 -11   2    8.50    1.40
   0 -11   2   10.70    1.30
   0 -11   2   10.90    2.80
   0 -11   2    9.20    1.20
   0 -11  -2    9.40    1.30
   0 -11   2    7.90    1.20
   0 -11  -2    8.10    1.20
   0 -11  -2    5.30    3.40
   0 -11  -2    8.40    1.40
   0  11   2    8.10    1.30
   0  11   2   10.60    1.60
   0  11  -2    9.50    1.40
   0  11  -2    9.80    1.10
   0  11   2    8.90    1.00
   0  11  -2    9.90    2.60
   0  11   2    9.10    1.20
   0  11  -2    6.50    1.40
   1 -11   2    1.30    0.70
  -1 -11  -2   -0.30    0.60
   1 -11   2    0.60    0.50
  -1 -11  -2    1.30    0.60
   1 -11   2    1.20    0.60
   1 -11   2    1.80    1.70
  -1 -11  -2    1.20    0.50
   1 -11   2    1.10    0.50
   1  11   2    1.40    0.40
  -1  11  -2    2.80    1.80
  -1  11  -2    0.90    0.40
   1  11   2    1.00    0.50
  -1  11  -2    0.80    0.60
   1  11   2    0.60    0.60
  -1  11  -2    0.80    0.70
   2 -11   2  132.89    5.30
   2 -11   2  133.09    4.50
  -2 -11  -2  127.29    4.40
   2 -11   2  129.09    4.60
   2 -11   2  130.49    4.70
   2 -11   2  134.19    5.00
   2 -11   2  126.99    7.10
  -2  11  -2  131.29    7.20
   2  11   2  134.69    5.60
  -2  11  -2  125.59    4.80
  -2  11  -2  123.59    4.90
   2  11   2  126.59    4.60
  -2  11  -2  131.69    4.40
   2  11   2  132.69    4.90
  -3 -11  -2    1.20    0.50
   3 -11   2    1.00    0.60
   3 -11   2    0.60    0.40
   3 -11   2    1.30    0.60
   3 -11   2   -0.30    1.50
   3 -11   2    1.30    0.60
  -3 -11  -2    0.60    0.60
   3 -11   2    0.90    0.60
  -3 -11  -2   -0.60    0.40
   3  11   2   -0.10    0.50
  -3  11  -2    2.00    1.70
   3  11   2    1.30    0.50
  -3  11  -2   -1.20    0.70
   3  11   2    0.30    0.40
  -3  11  -2    0.50    0.70
  -3  11  -2    1.20    0.40
  -4 -11  -2   61.19    3.00
   4 -11   2   59.09    3.20
  -4 -11  -2   60.49    2.60
   4 -11   2   58.19    3.20
   4 -11   2   62.19    3.40
  -4 -11  -2   60.89    2.70
   4 -11   2   63.79    3.00
  -4  11  -2   58.49    2.80
  -4  11  -2   55.99    3.20
   4  11   2   67.09    3.90
  -4  11  -2   55.29    3.30
   4  11   2   60.79    4.40
  -4  11  -2   57.99    5.20
   5 -11   2    7.30    1.30
  -5 -11  -2   10.10    1.10
  -5 -11  -2    7.80    1.10
   5 -11   2    9.00    1.10
   5 -11   2    8.70    1.20
   5 -11   2    8.70    1.20
   5 -11   2    9.30    1.20
   5  11   2    6.10    1.10
   5  11   2    9.90    1.60
  -5  11  -2   11.10    1.20
   5  11   2    8.10    1.20
   6 -11   2   -0.50    0.40
   6 -11   2   -0.10    0.30
  -6 -11  -2   -0.10    0.40
   6 -11   2    0.00    0.30
   6 -11   2   -0.30    0.40
  -6 -11  -2   -0.10    0.40
   6 -11   2   -0.30    0.40
  -6  11  -2   -0.20    0.40
   6  11   2    0.40    0.40
   6  11   2   -0.60    0.30
  -7 -11  -2    4.10    0.90
  -7 -11  -2    4.00    0.80
   7 -11   2    2.40    0.70
   7 -11   2    2.30    0.60
   7 -11   2    2.60    0.80
   7 -11   2    2.50    0.70
   7  11   2    2.50    0.70
   7  11   2    2.20    0.80
   7  11   2    3.40    0.80
   8 -11   2    7.40    1.00
  -8 -11  -2    7.60    1.00
  -8 -11  -2    6.90    0.90
   8 -11   2    8.20    1.30
   8 -11   2    6.80    0.90
  -8  11  -2    6.90    1.00
   8  11   2    5.90    0.90
   8  11   2    7.90    1.30
   8  11   2    5.80    1.20
  -9 -11  -2   -0.10    0.20
   9 -11   2   -0.20    0.30
   9 -11   2   -0.20    0.20
   9 -11   2   -0.20    0.30
   9 -11   2   -0.50    0.50
   9  11   2   -0.20    0.20
   9  11   2   -0.40    0.30
   9  11   2   -0.10    0.30
  10 -11   2    0.60    0.30
 -10 -11  -2    0.50    0.30
  10 -11   2    0.60    0.30
  10  11   2    0.60    0.30
 -11 -12   2    1.10    0.30
  11 -12  -2    2.10    0.50
  11 -12  -2    1.10    0.30
  11 -12  -2    0.90    0.30
  11  12  -2    1.40    0.30
  10 -12  -2    0.00    0.30
 -10 -12   2    0.50    0.30
  10 -12  -2    0.00    0.20
 -10  12   2    0.00    0.40
 -10  12   2   -0.40    0.30
   9 -12  -2    1.60    0.60
  -9 -12   2    1.20    0.60
   9 -12  -2    1.50    0.50
  -9 -12   2    1.40    0.50
   9 -12  -2    0.80    0.40
   9 -12  -2    1.40    0.50
   9  12  -2    1.70    0.50
  -9  12   2    1.10    0.40
  -9  12   2    0.60    0.60
  -9  12   2    0.80    0.50
  -9  12   2    0.40    0.50
   9  12  -2    1.10    0.60
   8 -12  -2   -0.20    0.50
  -8 -12   2    0.30    0.40
   8 -12  -2    0.20    0.30
   8 -12  -2    0.40    0.40
   8 -12  -2    0.40    0.40
  -8 -12   2    0.20    0.30
   8  12  -2    0.00    0.30
  -8  12   2    0.60    0.50
   8  12  -2    0.20    0.60
  -8  12   2   -0.70    0.40
  -8  12   2   -0.50    0.40
   7 -12  -2    1.10    0.60
  -7 -12   2    0.60    0.40
  -7 -12   2    0.50    0.40
   7 -12  -2    0.90    0.50
   7 -12  -2    1.50    0.50
   7 -12  -2    1.10    0.50
   7  12  -2    1.60    0.50
   7  12  -2    0.70    0.50
  -7  12   2    0.50    0.50
  -7  12   2    1.00    0.80
  -7  12   2    0.90    0.50
  -7  12   2    0.60    0.40
   7  12  -2    1.50    0.70
   6 -12  -2   17.90    1.50
   6 -12  -2   18.90    1.70
  -6 -12   2   17.40    1.50
   6 -12  -2   18.00    1.70
  -6 -12   2   17.20    1.50
   6 -12  -2   19.90    1.60
  -6  12   2   17.40    1.90
  -6  12   2   18.60    1.80
  -6  12   2   16.20    1.40
  -6  12   2   16.70    1.40
   6  12  -2   18.10    1.80
   6  12  -2   15.50    1.60
   5 -12  -2   16.80    1.50
   5 -12  -2   14.20    1.20
  -5 -12   2   13.80    1.40
   5 -12  -2   15.80    1.50
  -5 -12   2   15.60    1.30
   5 -12  -2   16.90    1.70
   5 -12  -2   16.30    1.70
  -5  12   2   18.00    1.50
   5  12  -2   19.50    1.70
   5  12  -2   16.70    1.50
  -5  12   2   16.20    1.50
  -5  12   2   17.10    1.60
   5  12  -2   15.00    1.70
  -5  12   2   14.80    1.80
  -4 -12   2   25.80    1.60
   4 -12  -2   27.50    1.70
  -4 -12   2   26.50    1.90
   4 -12  -2   24.00    2.10
  -4 -12   2   25.10    1.70
   4 -12  -2   27.10    2.10
   4 -12  -2   27.60    1.90
   4 -12  -2   25.80    1.80
  -4  12   2   26.00    2.40
  -4  12   2   27.20    1.90
   4  12  -2   25.90    2.20
  -4  12   2   25.50    2.00
  -4  12   2   25.90    1.80
   4  12  -2   25.20    2.00
   3 -12  -2    2.60    0.70
   3 -12  -2    5.90    3.10
   3 -12  -2    2.30    0.60
   3 -12  -2    3.40    0.70
  -3 -12   2    2.60    0.70
  -3 -12   2    2.50    0.60
  -3 -12   2    2.10    0.60
   3 -12  -2    1.80    0.80
   3 -12  -2    2.70    0.80
   3  12  -2    1.70    0.90
  -3  12   2    1.60    0.90
   3  12  -2    2.40    0.50
  -3  12   2    2.70    0.70
  -3  12   2    2.00    0.60
  -3  12   2    4.60    1.00
   3  12  -2    2.20    0.60
   2 -12  -2   14.60    3.90
   2 -12  -2   20.10    1.60
  -2 -12   2   18.50    2.10
  -2 -12   2   17.60    1.40
  -2 -12   2   16.90    1.50
  -2 -12   2   16.50    1.80
   2 -12  -2   17.40    1.50
   2 -12  -2   18.90    1.70
  -2  12   2   17.50    2.10
  -2  12   2   17.50    1.50
  -2  12   2   17.40    1.40
   2  12  -2   21.50    2.00
   2  12  -2   18.20    1.30
  -1 -12   2    0.80    0.60
   1 -12  -2    1.10    0.40
  -1 -12   2    0.30    3.00
   1 -12  -2    0.90    0.50
   1 -12  -2    0.30    0.50
  -1 -12   2    0.50    0.50
   1  12  -2    0.90    0.40
   1  12  -2   -1.10    0.70
  -1  12   2    0.40    0.40
  -1  12   2    0.90    0.40
  -1  12   2    0.30    0.70
  -1  12   2    0.00    0.40
   0 -12   2   52.99    2.50
   0 -12   2   47.10    5.90
   0 -12  -2   46.30    2.60
   0 -12  -2   44.60    2.80
   0  12   2   46.90    2.10
   0  12   2   45.50    3.10
   0  12   2   48.70    2.70
   0  12  -2   47.50    2.40
   0  12  -2   45.10    2.90
   0  12  -2   31.10    6.70
  -1 -12  -2   12.70    1.40
  -1 -12  -2   15.10    1.50
   1 -12   2    7.80    2.80
   1 -12   2   12.90    1.40
   1 -12   2   11.70    1.30
   1 -12   2   11.60    1.20
   1 -12   2   11.90    1.50
  -1  12  -2    8.70    4.90
  -1  12  -2   13.60    1.40
   1  12   2   12.20    1.30
   1  12   2   14.40    1.90
  -1  12  -2   11.30    1.40
   2 -12   2    6.60    1.10
  -2 -12  -2    5.30    0.90
  -2 -12  -2    6.20    1.00
   2 -12   2    4.70    1.00
   2 -12   2    5.10    1.20
   2 -12   2    5.30    0.90
  -2  12  -2    4.80    1.00
   2  12   2    4.10    1.20
  -2  12  -2    6.10    1.10
   2  12   2    4.20    0.90
   2  12   2    5.90    0.90
   3 -12   2    4.70    0.90
   3 -12   2    4.60    1.10
   3 -12   2    4.30    0.90
  -3 -12  -2    6.20    1.00
   3 -12   2    4.80    1.00
  -3 -12  -2    4.60    0.80
   3  12   2    6.10    1.00
  -3  12  -2    6.50    1.00
   3  12   2    4.40    1.10
  -3  12  -2    3.30    0.80
   3  12   2    6.00    1.00
  -4 -12  -2    0.70    0.40
   4 -12   2    0.50    0.40
  -4 -12  -2    0.10    0.50
   4 -12   2    0.10    0.40
   4 -12   2    0.30    0.40
   4 -12   2    0.10    0.30
  -4  12  -2   -0.20    0.50
  -4  12  -2    0.10    0.40
   4  12   2    0.20    0.30
   4  12   2    0.20    0.60
   4  12   2    0.60    0.40
   5 -12   2    0.10    0.40
   5 -12   2    0.00    0.30
  -5 -12  -2   -1.00    0.40
   5 -12   2    0.10    0.40
   5 -12   2   -0.40    0.30
  -5 -12  -2    0.20    0.30
   5 -12   2   -0.50    0.30
  -5  12  -2    0.00    0.50
   5  12   2   -0.60    0.30
   5  12   2   -0.10    0.30
   5  12   2   -0.10    0.50
  -5  12  -2    0.10    0.30
  -6 -12  -2    2.20    0.60
   6 -12   2    3.40    0.90
  -6 -12  -2    4.00    0.80
   6 -12   2    4.30    1.00
   6 -12   2    2.10    0.60
   6 -12   2    2.40    0.60
   6  12   2    2.70    0.80
   6  12   2    2.10    0.50
  -6  12  -2    3.20    0.80
   6  12   2    4.10    0.80
  -6  12  -2    3.00    0.80
   7 -12   2    7.50    1.00
   7 -12   2    8.70    1.00
  -7 -12  -2    7.00    0.90
   7 -12   2    8.40    1.10
  -7 -12  -2    8.90    1.30
   7  12   2   10.60    1.00
  -7  12  -2    8.90    1.00
   7  12   2    8.70    0.90
   7  12   2    9.50    1.20
  -7  12  -2    8.60    1.50
   8 -12   2    0.30    0.30
   8 -12   2    0.10    0.30
   8 -12   2    0.10    0.30
  -8 -12  -2    0.40    0.30
   8  12   2    0.00    0.20
  -8  12  -2   -0.30    0.40
   8  12   2    0.10    0.30
   8  12   2    0.30    0.40
  -9 -12  -2    6.60    0.80
   9 -12   2    5.00    0.60
  -9 -12  -2    4.70    0.60
   9  12   2    5.90    0.90
   9  12   2    4.20    0.50
  -9 -13   2   -0.60    0.20
   9 -13  -2    0.10    0.20
   9 -13  -2   -0.10    0.30
  -9 -13   2   -0.70    0.30
   9 -13  -2    0.10    0.30
  -9  13   2    0.20    0.30
   9  13  -2   -0.10    0.20
  -9  13   2    0.40    0.30
  -8 -13   2    1.80    0.50
   8 -13  -2    2.90    0.60
   8 -13  -2    1.30    0.40
   8 -13  -2    1.40    0.40
   8 -13  -2    1.20    0.60
  -8 -13   2    2.20    0.50
  -8  13   2    1.50    0.40
   8  13  -2    1.40    0.40
  -8  13   2    1.70    0.40
   7 -13  -2    3.80    0.70
   7 -13  -2    3.30    0.70
   7 -13  -2    2.10    0.50
  -7 -13   2    2.50    0.70
  -7 -13   2    1.90    0.50
  -7  13   2    3.50    0.60
  -7  13   2    1.40    0.60
  -7  13   2    2.00    0.60
   7  13  -2    4.10    0.80
  -6 -13   2   -0.20    0.30
   6 -13  -2   -0.10    0.40
  -6 -13   2    0.00    0.30
   6 -13  -2    0.00    0.20
  -6  13   2   -0.20    0.30
  -6  13   2    0.20    0.30
   6  13  -2   -1.10    0.60
   6  13  -2    0.00    0.20
  -6  13   2    0.90    0.40
  -5 -13   2    0.40    0.40
   5 -13  -2   -0.40    0.30
   5 -13  -2    0.30    0.30
   5 -13  -2   -0.30    0.70
   5 -13  -2    0.10    0.30
  -5 -13   2    0.40    0.40
  -5  13   2    0.00    0.40
  -5  13   2    0.30    0.40
   5  13  -2    0.50    0.40
  -5  13   2    0.10    0.30
  -5  13   2   -0.40    0.80
  -4 -13   2    1.80    0.60
  -4 -13   2    1.20    0.50
   4 -13  -2    2.50    0.70
   4 -13  -2    1.40    0.50
   4 -13  -2    1.40    0.60
   4 -13  -2    1.40    0.60
  -4  13   2    1.40    0.60
   4  13  -2    2.10    0.70
   4  13  -2    1.20    0.60
   4  13  -2    1.30    0.80
  -4  13   2    2.00    0.50
  -4  13   2    1.90    0.60
   3 -13  -2   -0.70    0.30
   3 -13  -2    0.90    0.40
  -3 -13   2    0.10    0.40
  -3 -13   2    0.10    0.40
   3 -13  -2    0.00    0.40
   3 -13  -2   -0.20    0.30
  -3  13   2   -0.50    0.40
  -3  13   2    0.10    0.60
  -3  13   2    0.10    0.30
   3  13  -2    0.30    0.40
  -3  13   2   -0.10    0.30
   2 -13  -2   18.60    1.50
   2 -13  -2   16.00    1.60
   2 -13  -2   16.20    1.40
   2 -13  -2   18.40    1.40
  -2 -13   2   16.60    1.40
  -2 -13   2   17.90    1.50
  -2  13   2   18.50    1.50
   2  13  -2   16.00    2.50
   2  13  -2   17.00    1.20
   2  13  -2   20.50    1.70
  -2  13   2   18.30    1.30
  -2  13   2   19.70    1.60
  -2  13   2   20.70    2.00
  -1 -13   2   -0.50    0.40
  -1 -13   2   -0.10    0.30
  -1 -13   2   -0.80    0.40
   1 -13  -2   -0.70    0.40
   1 -13  -2   -0.70    0.30
  -1 -13   2   -0.40    0.30
   1 -13  -2   -0.10    0.30
  -1  13   2   -0.50    0.40
   1  13  -2    0.00    0.30
  -1  13   2    0.00    0.30
   1  13  -2    0.20    0.30
   0 -13   2    0.30    0.40
   0 -13  -2    0.20    0.40
   0 -13   2    0.00    0.40
   0 -13   2    0.30    0.40
   0 -13  -2    0.50    0.40
   0 -13   2   -0.10    0.30
   0  13   2   -0.60    0.40
   0  13  -2    0.30    0.30
   0  13   2    0.10    0.30
   0  13   2   -0.80    0.30
   1 -13   2    5.30    0.90
   1 -13   2    4.90    0.90
  -1 -13  -2    5.20    0.90
   1 -13   2    3.30    0.80
   1 -13   2    5.70    1.00
  -1 -13  -2    4.10    0.80
   1  13   2    5.60    1.00
   1  13   2    3.40    0.80
  -1  13  -2    3.60    0.80
   1  13   2    3.00    0.90
  -2 -13  -2    4.00    0.80
   2 -13   2    5.20    0.90
   2 -13   2    4.50    0.80
   2 -13   2    5.90    1.10
  -2 -13  -2    5.00    0.90
   2 -13   2    6.20    1.00
   2  13   2    4.80    0.90
   2  13   2    6.80    1.30
   2  13   2    5.50    0.90
  -2  13  -2    4.80    0.90
   3 -13   2    3.90    0.80
  -3 -13  -2    4.30    0.80
   3 -13   2    2.40    0.60
  -3 -13  -2    3.00    0.60
   3 -13   2    2.40    0.70
   3 -13   2    4.20    0.80
   3  13   2    2.20    0.60
   3  13   2    2.00    0.80
   3  13   2    2.50    0.70
  -3  13  -2    3.90    0.80
  -4 -13  -2    3.40    0.70
   4 -13   2    4.40    0.70
   4 -13   2    3.90    0.80
   4 -13   2    2.50    0.60
   4 -13   2    3.60    0.80
   4  13   2    1.00    0.70
   4  13   2    2.40    0.60
  -4  13  -2    4.70    0.70
   4  13   2    3.50    0.80
  -4  13  -2    2.40    0.70
   5 -13   2    7.40    0.90
  -5 -13  -2    6.50    0.80
   5 -13   2    5.90    1.00
   5 -13   2    6.00    0.90
   5 -13   2    7.60    0.90
  -5  13  -2    7.60    0.90
   5  13   2    7.40    1.20
   5  13   2    7.50    0.90
   5  13   2    7.10    0.90
   6 -13   2    0.40    0.30
   6 -13   2    0.50    0.30
   6 -13   2    1.00    0.40
  -6 -13  -2    0.30    0.30
  -6  13  -2    1.40    0.40
   6  13   2    0.80    0.40
   6  13   2    1.00    0.40
  -7 -13  -2    3.70    0.50
   7  13   2    2.30    0.70
   7  13   2    2.50    0.50
  -7  13  -2    2.00    0.40
   7  13   2    3.70    0.50
  -8 -13  -2    5.10    0.60
   8 -13   2    4.70    0.50
   8  14  -2    4.60    0.50
   7 -14  -2    5.60    0.70
  -7 -14   2    6.50    0.60
   7 -14  -2    5.50    0.60
  -7  14   2    6.70    0.90
   7  14  -2    7.30    0.70
  -7  14   2    6.00    0.80
   6 -14  -2    1.40    0.40
   6 -14  -2    0.60    0.30
  -6 -14   2    1.10    0.50
   6 -14  -2    1.20    0.30
  -6  14   2    0.80    0.30
   6  14  -2    1.60    0.40
   5 -14  -2   18.40    1.80
  -5 -14   2   12.70    1.10
   5 -14  -2   12.20    1.10
  -5  14   2   12.80    1.20
  -5  14   2   13.70    0.90
  -5  14   2    9.20    1.50
   5  14  -2   10.60    1.10
   4 -14  -2    5.70    0.80
   4 -14  -2    2.90    0.50
  -4 -14   2    5.40    0.80
   4 -14  -2    4.50    0.70
   4 -14  -2    3.10    0.70
   4  14  -2    5.30    0.90
  -4  14   2    3.30    0.70
  -4  14   2    4.80    0.70
  -3 -14   2    0.30    0.40
   3 -14  -2    0.30    0.30
   3 -14  -2    1.10    0.60
   3 -14  -2    0.00    0.30
  -3 -14   2    0.60    0.40
   3  14  -2    0.60    0.50
  -3  14   2   -0.50    0.40
   3  14  -2    0.40    0.30
  -3  14   2    0.70    0.60
  -3  14   2    0.40    0.30
   2 -14  -2    0.20    0.50
  -2 -14   2   -0.10    0.40
   2 -14  -2    0.00    0.30
  -2 -14   2   -0.10    0.30
   2 -14  -2    0.20    0.30
  -2  14   2   -0.40    0.40
  -2  14   2   -0.60    0.40
   1 -14  -2    3.40    0.70
  -1 -14   2    3.00    0.80
   1 -14  -2    2.20    0.50
  -1 -14   2    3.60    0.70
  -1  14   2    2.30    0.60
   1  14  -2    2.10    0.60
  -1  14   2    2.00    0.70
   1  14  -2    2.20    0.70
   0 -14   2    7.20    0.90
   0 -14   2    8.80    1.00
   0 -14  -2    8.20    0.90
   0 -14  -2    6.30    0.80
   0  14  -2    7.00    0.80
   0  14   2    6.50    1.20
   1 -14   2   12.10    1.30
  -1 -14  -2   11.70    1.10
   1 -14   2   12.60    1.20
  -1 -14  -2   10.90    1.00
   1 -14   2   11.30    1.10
   1 -14   2   11.10    1.00
  -1  14  -2   12.20    1.00
   1  14   2   12.20    2.10
  -1  14  -2   11.80    1.10
   1  14   2   11.20    1.20
  -2 -14  -2    1.10    0.40
   2 -14   2    1.50    0.50
   2 -14   2    0.70    0.30
   2 -14   2    1.00    0.40
   2  14   2    0.80    0.30
  -2  14  -2    1.30    0.40
   2  14   2    0.60    0.50
   2  14   2    1.90    0.40
  -2  14  -2    1.00    0.40
   3 -14   2    0.20    0.30
  -3 -14  -2    0.90    0.30
   3 -14   2    0.60    0.40
   3 -14   2    0.10    0.30
   3 -14   2    0.50    0.30
  -3  14  -2    0.10    0.20
   3  14   2    0.70    0.30
   3  14   2   -0.50    0.40
   3  14   2    0.10    0.40
   4 -14   2   13.00    1.20
   4 -14   2   14.50    1.10
  -4 -14  -2   12.90    1.00
   4 -14   2   13.70    0.90
   4  14   2   13.50    0.90
  -4  14  -2   15.40    1.00
   4  14   2   13.00    1.30
   5 -14   2    1.00    0.30
   5 -14   2    0.30    0.20
  -5 -14  -2    0.60    0.30
   5 -14   2    0.60    0.30
   5  14   2    0.70    0.30
   5  14   2   -0.70    0.40
  -5  14  -2    0.60    0.30
  -5  14  -2    0.20    0.30
   6 -14   2    3.30    0.50
   6 -14   2    2.50    0.50
   6 -14   2    3.30    0.50
  -6 -14  -2    3.70    0.50
  -5 -15   2   10.90    0.70
   5 -15  -2   10.40    0.70
  -5  15   2   10.30    0.80
  -4 -15   2    1.30    0.40
   4 -15  -2    1.40    0.40
  -4  15   2    1.70    0.50
   4  15  -2    1.80    0.50
  -3 -15   2    0.30    0.20
   3 -15  -2   -0.20    0.20
   3  15  -2    0.20    0.20
   2 -15  -2   -0.30    0.30
  -2 -15   2    0.20    0.30
   2 -15  -2    0.00    0.20
  -2  15   2    0.60    0.30
   2  15  -2   -0.10    0.20
  -1 -15   2    0.00    0.20
   1 -15  -2    0.10    0.40
  -1 -15   2   -0.30    0.10
   1 -15  -2    0.10    0.20
  -1  15   2   -0.10    0.20
   1  15  -2    0.10    0.20
   0 -15   2    6.00    0.70
   0 -15  -2    6.40    0.70
   0 -15  -2    5.30    0.60
   0  15   2    6.70    0.70
   0  15  -2    6.50    0.70
   1 -15   2    9.10    0.80
   1  15   2    9.20    0.80
   2 -15   2   10.70    0.80
   2 -15   2    9.10    0.70
   2  15   2   12.20    0.90
  -3 -15  -2    9.80    0.70
  17   0  -3    0.50    0.20
  17   0  -3    0.40    0.30
  17   0  -3    0.40    0.40
  17   0  -3    0.50    0.30
  16   0  -3    0.40    0.30
  16   0  -3    0.00    0.30
  16   0  -3    0.00    0.30
 -16   0   3   -0.50    0.40
  16   0  -3   -0.20    0.30
 -15   0   3   10.20    2.00
  15   0  -3   10.50    1.30
  15   0  -3   12.70    1.30
  15   0  -3   11.90    1.20
 -15   0   3   13.20    1.20
  15   0  -3   10.00    1.50
  15   0  -3   12.10    1.30
  14   0  -3    0.10    0.20
  14   0  -3    0.40    0.60
 -14   0   3    1.80    1.10
  14   0  -3    0.00    0.30
  14   0  -3    0.30    0.40
 -14   0   3   -1.00    0.40
 -14   0   3    3.20    1.60
  14   0  -3    0.10    0.40
  14   0  -3   -0.20    0.50
 -13   0   3    0.40    0.40
 -13   0   3    1.90    1.50
  13   0  -3    0.80    0.50
 -13   0   3    1.80    2.10
  13   0  -3    0.50    0.50
  13   0  -3   -0.40    0.40
  13   0  -3   -0.60    0.50
  13   0  -3    0.30    0.50
  13   0  -3   -0.20    0.40
 -13   0   3    0.60    1.50
  12   0  -3   -0.50    0.30
  12   0  -3    0.10    0.40
  12   0  -3   -0.20    0.50
  12   0  -3   -0.20    0.40
 -12   0   3    2.10    2.10
  12   0  -3    0.10    0.70
  12   0  -3   -0.20    0.50
 -12   0   3    0.10    1.20
 -12   0   3    0.80    0.50
 -12   0   3    0.20    1.30
  12   0  -3   -0.80    0.30
  11   0  -3    0.20    0.60
 -11   0   3   -1.00    0.50
  11   0  -3   -0.10    0.50
  11   0  -3    0.20    0.40
 -11   0   3    1.40    1.40
  11   0  -3   -0.30    0.40
  11   0  -3    0.10    0.50
  11   0  -3   -0.60    0.40
 -11   0   3   -0.30    0.90
  11   0  -3    0.40    0.50
 -11   0   3    0.50    1.20
  10   0  -3    0.30    0.40
  10   0  -3   -0.20    0.40
  10   0  -3    0.20    0.40
  10   0  -3    0.10    0.50
 -10   0   3   -1.20    1.10
 -10   0   3   -0.10    0.80
 -10   0   3   -0.20    0.80
  10   0  -3   -0.20    0.40
  10   0  -3   -1.00    0.40
 -10   0   3    0.10    0.60
  10   0  -3   -0.60    0.40
   9   0  -3    0.80    0.60
   9   0  -3    0.10    0.50
   9   0  -3    0.90    0.60
  -9   0   3    0.70    0.70
   9   0  -3    0.30    0.40
  -9   0   3    1.20    0.70
  -9   0   3    1.60    1.30
   9   0  -3    0.80    0.60
   9   0  -3    2.20    0.70
   8   0  -3    0.00    0.40
  -8   0   3    0.00    0.40
  -8   0   3    0.20    0.90
   8   0  -3   -0.10    0.40
  -7   0   3   67.29    3.70
   7   0  -3   69.29    2.70
   7   0  -3   65.79    2.80
  -7   0   3   63.49    3.00
  -6   0   3   -0.10    0.40
  -6   0   3   -0.60    0.30
  -6   0   3   -0.10    0.50
  -5   0   3   35.20    2.30
  -5   0   3   37.40    2.00
  -4   0   3   -0.60    0.40
  -4   0   3   -0.80    0.40
  -4   0   3   -0.30    0.40
  -4   0   3   -0.30    0.40
   4   0  -3    0.20    0.40
  -3   0   3  153.58    4.20
   3   0  -3  156.68    4.00
  -3   0   3  153.88    4.20
  -3   0   3  151.18    4.30
  -3   0   3  163.18    4.10
  -2   0   3   -0.10    0.30
  -2   0   3   -0.20    0.30
  -2   0   3    0.00    0.30
  -2   0   3    0.20    0.40
   2   0  -3    0.30    0.30
  -1   0   3  136.79    3.30
   1   0  -3  145.59    3.50
  -1   0   3  147.09    4.00
  -1   0   3  142.19    3.80
   0   0   3    0.30    0.50
   0   0   3   -0.10    0.20
   0   0  -3   -0.10    0.30
   0   0  -3    0.00    0.20
   0   0   3    1.20    0.40
   1   0   3   13.40    1.30
  -1   0  -3   12.40    0.70
   1   0   3   13.00    1.40
  -1   0  -3   12.20    0.70
   1   0   3   12.80    0.90
  -2   0  -3    0.10    0.20
   2   0   3    0.10    0.20
   2   0   3   -0.40    0.40
  -2   0  -3    0.10    0.20
   2   0   3   -0.20    0.30
   2   0   3    0.00    0.30
   2   0   3   -0.10    0.40
   3   0   3    9.90    1.30
  -3   0  -3   11.30    0.60
   3   0   3    9.60    1.40
   3   0   3   10.10    0.90
   3   0   3   10.70    1.30
   3   0   3   10.30    1.00
  -3   0  -3   10.70    0.60
  -4   0  -3    0.20    0.20
   4   0   3   -0.70    0.50
   4   0   3    0.20    0.60
   4   0   3    0.10    0.40
   4   0   3    0.20    0.60
   4   0   3    0.10    0.20
  -4   0  -3    0.40    0.30
   5   0   3   24.90    1.80
   5   0   3   25.30    1.80
   5   0   3   25.10    2.30
   5   0   3   24.20    1.70
   5   0   3   23.20    2.40
  -5   0  -3   21.30    1.20
   5   0   3   22.80    1.50
   5   0   3   23.00    2.10
  -5   0  -3   24.40    1.40
   6   0   3    0.10    0.40
   6   0   3   -1.10    0.40
   6   0   3    1.20    0.80
  -6   0  -3   -0.30    0.80
   6   0   3    0.00    0.50
   6   0   3    0.40    0.40
   6   0   3    0.00    0.70
   6   0   3    0.20    0.50
  -6   0  -3   -0.30    0.40
   7   0   3  317.07    8.50
   7   0   3  316.77    9.80
   7   0   3  315.77    8.30
   7   0   3  307.27    7.60
   7   0   3  312.17   10.00
   7   0   3  302.27    7.70
   7   0   3  311.07    7.50
  -7   0  -3  307.67    7.60
   7   0   3  312.97   10.20
   7   0   3  319.57    8.00
   8   0   3   -0.80    0.60
   8   0   3   -0.10    0.90
   8   0   3   -1.00    0.40
   8   0   3    0.00    0.50
   8   0   3    0.10    0.40
   8   0   3   -1.50    0.50
  -8   0  -3   -0.10    0.50
   8   0   3    0.00    0.40
   8   0   3    0.80    0.50
   8   0   3    0.50    0.70
   8   0   3   -0.20    0.40
   9   0   3   24.30    1.90
   9   0   3   20.20    1.70
   9   0   3   22.40    2.60
   9   0   3   22.60    2.00
   9   0   3   23.60    2.20
  -9   0  -3   21.60    2.30
   9   0   3   25.20    1.90
   9   0   3   22.00    2.10
   9   0   3   17.30    1.60
   9   0   3   21.50    2.80
   9   0   3   20.80    1.70
  10   0   3   -0.10    0.30
  10   0   3    0.50    1.00
  10   0   3   -1.00    0.40
  10   0   3   -0.50    0.60
  10   0   3   -0.20    0.60
  10   0   3   -0.80    0.40
  10   0   3   -0.20    0.40
  10   0   3    0.50    0.60
  11   0   3  152.78    4.90
 -11   0  -3  159.98    9.20
 -11   0  -3  161.38    6.50
  11   0   3  153.48    5.80
  11   0   3  156.68    5.60
  11   0   3  151.48    7.40
  11   0   3  151.08    4.90
  11   0   3  145.59    4.50
  11   0   3  134.89    6.20
  11   0   3  152.28    7.10
  12   0   3    0.30    0.40
  12   0   3   -0.20    0.50
  12   0   3    0.10    0.40
  12   0   3    0.40    0.40
  12   0   3   -0.20    0.40
  12   0   3   -0.50    0.90
  12   0   3    0.60    0.50
 -13   0  -3   13.70    1.50
  13   0   3   14.50    1.40
  13   0   3   13.30    1.50
  13   0   3   14.20    1.20
  13   0   3   13.20    1.10
  14   0   3   -0.10    0.20
  14   0   3    0.50    0.30
  14   0   3   -0.40    0.30
  17  -1  -3    0.00    0.20
  17  -1  -3    0.10    0.20
  17  -1  -3    0.00    0.20
 -17  -1   3    0.00    0.30
  17   1  -3    0.40    0.50
  17   1  -3    0.00    0.20
  17   1  -3   -0.10    0.20
  17   1  -3    0.10    0.20
  16  -1  -3    0.70    0.40
 -16  -1   3    1.10    0.80
 -16  -1   3    0.40    1.10
  16  -1  -3    1.00    0.40
  16  -1  -3    1.00    0.40
  16   1  -3    1.10    0.40
 -16   1   3    0.10    0.60
 -16   1   3    0.70    0.60
  16   1  -3    0.80    0.40
 -16   1   3    0.60    0.40
  16   1  -3    0.70    0.40
  15  -1  -3   12.80    1.10
  15  -1  -3   11.40    1.10
 -15  -1   3   10.90    1.20
  15  -1  -3   10.80    1.20
 -15  -1   3    9.60    1.90
  15  -1  -3   12.00    1.50
 -15  -1   3   10.40    1.60
  15  -1  -3   11.30    1.20
 -15  -1   3   10.60    3.90
  15  -1  -3   10.80    1.30
  15   1  -3   11.30    1.30
  15   1  -3   11.90    1.20
 -15   1   3   10.10    2.10
  15   1  -3   12.00    1.20
  15   1  -3    9.80    1.40
 -15   1   3   10.30    1.40
  15   1  -3   13.40    1.40
  14  -1  -3   -0.40    0.30
  14  -1  -3   -0.20    0.20
  14  -1  -3    0.50    0.50
  14  -1  -3    0.80    0.50
 -14  -1   3   -0.10    0.80
 -14  -1   3   -0.10    0.40
 -14  -1   3   -0.30    0.70
  14  -1  -3   -0.60    0.40
 -14  -1   3    0.10    1.50
  14  -1  -3    0.20    0.40
  14   1  -3   -0.30    0.40
  14   1  -3    0.30    0.40
  14   1  -3    0.10    0.50
  14   1  -3   -0.40    0.30
 -14   1   3   -3.70    1.50
 -14   1   3    0.70    0.80
 -14   1   3    0.00    0.90
  14   1  -3   -0.30    0.50
  14   1  -3    0.00    0.40
  13  -1  -3   30.00    2.20
  13  -1  -3   30.30    2.00
  13  -1  -3   27.60    2.10
 -13  -1   3   33.30    5.00
  13  -1  -3   31.60    2.20
  13  -1  -3   30.10    2.50
 -13  -1   3   30.00    1.90
 -13  -1   3   30.70    3.60
  13  -1  -3   29.60    2.10
 -13  -1   3   34.10    3.90
 -13   1   3   27.70    1.90
 -13   1   3   29.00    3.50
 -13   1   3   28.20    3.70
  13   1  -3   29.40    2.00
  13   1  -3   34.10    2.10
 -13   1   3   20.10    3.90
  13   1  -3   32.70    2.20
  13   1  -3   30.30    2.20
  13   1  -3   30.40    2.60
  13   1  -3   32.00    2.30
  13   1  -3   29.60    2.40
 -12  -1   3    9.40    2.30
  12  -1  -3   13.00    1.40
  12  -1  -3   10.70    1.70
  12  -1  -3   13.10    1.60
 -12  -1   3    9.30    2.00
 -12  -1   3   13.90    1.40
 -12  -1   3   11.50    4.50
  12  -1  -3   13.60    1.60
  12  -1  -3   12.20    1.30
  12  -1  -3   12.30    1.50
  12   1  -3   11.40    1.40
  12   1  -3   14.60    1.70
  12   1  -3   12.00    1.50
 -12   1   3   12.50    2.60
  12   1  -3   10.30    1.50
 -12   1   3   13.90    3.40
 -12   1   3   14.80    2.70
  12   1  -3   13.90    1.40
 -12   1   3   12.00    1.30
  12   1  -3   10.70    1.50
  12   1  -3   10.60    1.30
  11  -1  -3    0.70    0.50
  11  -1  -3    0.40    0.40
  11  -1  -3    0.70    0.50
  11  -1  -3    0.40    0.50
  11  -1  -3    1.20    0.60
 -11  -1   3    0.90    1.00
  11  -1  -3    1.20    0.60
  11  -1  -3    0.80    0.60
 -11  -1   3   -0.10    0.90
 -11  -1   3    0.80    1.50
 -11  -1   3   -0.30    0.40
  11   1  -3    0.10    0.50
 -11   1   3   -0.90    1.60
  11   1  -3    0.60    0.50
  11   1  -3    2.90    0.80
 -11   1   3    0.10    1.00
 -11   1   3   -0.60    0.80
  11   1  -3    0.20    0.50
[truncated: 1,627,199 more chars]
