# Supplementary material for: Crystal structure and Hirshfeld surface analysis of 3-eth­oxy-1-ethyl-6-nitro­quinoxalin-2(1H)-one
Source: Acta Crystallogr E Crystallogr Commun. 2023 Sep 8;79(Pt 10):895–8. doi: 10.1107/S2056989023007624 (PMC10561198; doi:10.1107/S2056989023007624)
Supplement: Supplementary file 2 [file e-79-00895-Isup2.hkl]

data_I                                                                          
_shelx_title ' JTM1789a_0m_a.res in P2(1)/n'                                    
_shelx_refln_list_code          4                                               
_shelx_F_calc_maximum      166.89                                               
_exptl_crystal_F_000      1104.00                                               
_reflns_d_resolution_high  0.7997                                               
                                                                                
loop_                                                                           
 _space_group_symop_operation_xyz                                               
 'x, y, z'                                                                      
 '-x+1/2, y+1/2, -z+1/2'                                                        
 '-x, -y, -z'                                                                   
 'x-1/2, -y-1/2, z-1/2'                                                         
                                                                                
_cell_length_a    14.4848                                                       
_cell_length_b    12.5663                                                       
_cell_length_c    15.2708                                                       
_cell_angle_alpha  90.000                                                       
_cell_angle_beta  116.424                                                       
_cell_angle_gamma  90.000                                                       
                                                                                
_shelx_F_squared_multiplier     1.000                                           
                                                                                
loop_                                                                           
 _refln_index_h                                                                 
 _refln_index_k                                                                 
 _refln_index_l                                                                 
 _refln_F_squared_calc                                                          
 _refln_F_squared_meas                                                          
 _refln_F_squared_sigma                                                         
 _refln_observed_status                                                         
   2   0   0       5818.82       5435.92        43.61 o                         
   4   0   0        341.68        292.83         3.28 o                         
   6   0   0        393.75        426.16         5.24 o                         
   8   0   0       1179.35       1076.08        13.20 o                         
  10   0   0          1.48          1.67         0.56 o                         
  12   0   0         14.85         12.89         1.04 o                         
  14   0   0        159.88        181.11         3.15 o                         
  16   0   0        112.93        109.25         4.27 o                         
   1   1   0          3.32          0.46         0.18 o                         
   2   1   0         22.74         13.22         0.59 o                         
   3   1   0        348.77        354.02         4.12 o                         
   4   1   0        221.83        226.14         2.27 o                         
   5   1   0        131.01        111.70         2.11 o                         
   6   1   0         27.61         26.64         1.08 o                         
   7   1   0          2.83          2.40         0.46 o                         
   8   1   0         72.66         70.86         1.42 o                         
   9   1   0          6.93          7.33         0.52 o                         
  10   1   0         25.01         22.56         0.87 o                         
  11   1   0        106.11         99.29         1.68 o                         
  12   1   0          0.93          0.73         0.41 o                         
  13   1   0          0.68          0.55         0.37 o                         
  14   1   0         15.37         14.68         0.81 o                         
  15   1   0        203.80        225.78         2.34 o                         
  16   1   0          0.97          0.36         0.33 o                         
   1   2   0         46.66         28.47         0.61 o                         
   2   2   0       3190.05       2850.39        21.99 o                         
   3   2   0        582.77        495.52         5.69 o                         
   4   2   0        440.90        422.22         7.51 o                         
   5   2   0        115.75         95.27         2.33 o                         
   6   2   0          8.81         12.42         0.86 o                         
   7   2   0       2049.93       2323.03        14.76 o                         
   8   2   0        471.76        524.20         3.84 o                         
   9   2   0        224.49        215.76         2.27 o                         
  10   2   0         67.93         68.31         1.37 o                         
  11   2   0        236.65        248.18         2.67 o                         
  12   2   0        140.19        147.49         2.04 o                         
  13   2   0          2.33          0.10         0.42 o                         
  14   2   0          1.20          0.85         0.35 o                         
  15   2   0        215.61        214.43         2.51 o                         
  16   2   0         54.36         59.20         2.16 o                         
   1   3   0       1059.18        937.54        10.00 o                         
   2   3   0       1208.73       1146.59         9.93 o                         
   3   3   0        928.79        816.34         7.53 o                         
   4   3   0         27.60         20.06         1.67 o                         
   5   3   0        474.23        423.61         5.37 o                         
   6   3   0         62.09         49.53         1.54 o                         
   7   3   0        202.14        204.48         3.15 o                         
   8   3   0         44.36         46.15         1.07 o                         
   9   3   0         61.38         63.73         1.25 o                         
  10   3   0          8.94          7.15         0.58 o                         
  11   3   0         32.59         32.55         1.02 o                         
  12   3   0          2.37          2.43         0.52 o                         
  13   3   0          2.59          0.73         0.38 o                         
  14   3   0          3.07          2.47         0.45 o                         
  15   3   0         23.21         21.26         0.95 o                         
   0   4   0         24.15         15.78         1.78 o                         
   1   4   0       1725.58       1600.62        12.93 o                         
   2   4   0       2617.57       2455.85        19.61 o                         
   3   4   0         19.15         30.92         1.18 o                         
   4   4   0        188.25        186.61         3.43 o                         
   5   4   0       1195.19       1080.05         8.43 o                         
   6   4   0       1164.13       1231.58         8.38 o                         
   7   4   0       3520.51       3870.64        16.80 o                         
   8   4   0         50.01         60.81         1.15 o                         
   9   4   0         14.79         12.96         0.68 o                         
  10   4   0        128.77        143.77         1.92 o                         
  11   4   0          9.06          6.01         0.51 o                         
  12   4   0         37.39         32.26         1.08 o                         
  13   4   0         23.02         23.57         0.99 o                         
  14   4   0         13.69         10.52         0.77 o                         
  15   4   0         34.78         33.53         1.32 o                         
   1   5   0        209.23        222.02         3.32 o                         
   2   5   0        123.56        106.95         2.53 o                         
   3   5   0         57.11         51.62         1.62 o                         
   4   5   0        375.20        333.49         3.42 o                         
   5   5   0          4.34          7.96         0.72 o                         
   6   5   0         18.44         17.20         1.10 o                         
   7   5   0         67.64         67.59         1.35 o                         
   8   5   0         54.84         44.98         1.10 o                         
   9   5   0          0.83          0.59         0.40 o                         
  10   5   0          0.01         -0.32         0.32 o                         
  11   5   0         52.96         49.80         1.21 o                         
  12   5   0         14.82         12.00         0.76 o                         
  13   5   0         24.11         22.28         0.90 o                         
  14   5   0         73.60         74.56         1.56 o                         
  15   5   0         18.41         19.34         1.16 o                         
   0   6   0      19604.67      20319.35       232.37 o                         
   1   6   0       6143.14       6423.03        38.93 o                         
   2   6   0       3184.80       3049.81        18.29 o                         
   3   6   0        498.76        459.04         4.38 o                         
   4   6   0        131.14        137.71         2.56 o                         
   5   6   0         79.70         77.05         1.87 o                         
   6   6   0         14.82         13.13         0.71 o                         
   7   6   0          1.34          0.62         0.35 o                         
   8   6   0          0.17          0.17         0.35 o                         
   9   6   0          4.31          4.11         0.53 o                         
  10   6   0          0.54         -0.32         0.32 o                         
  11   6   0         50.71         50.53         1.21 o                         
  12   6   0         65.00         74.27         1.59 o                         
  13   6   0         26.49         31.34         1.11 o                         
  14   6   0         24.07         27.47         0.85 o                         
   1   7   0        668.40        749.10         7.90 o                         
   2   7   0        295.82        335.77         4.09 o                         
   3   7   0        664.61        675.75         5.85 o                         
   4   7   0         35.00         22.05         0.83 o                         
   5   7   0         41.37         38.92         1.06 o                         
   6   7   0         91.99         99.57         1.52 o                         
   7   7   0          3.13          4.60         0.47 o                         
   8   7   0         38.40         47.08         1.15 o                         
   9   7   0          0.26          0.06         0.34 o                         
  10   7   0          8.24          7.61         0.58 o                         
  11   7   0          1.28          1.64         0.36 o                         
  12   7   0          0.36         -0.30         0.30 o                         
  13   7   0          8.27         11.58         0.81 o                         
  14   7   0         10.00          9.74         0.93 o                         
   0   8   0        246.87        203.53         3.59 o                         
   1   8   0        295.86        323.60         3.02 o                         
   2   8   0         45.49         60.52         1.71 o                         
   3   8   0         65.41         71.42         1.44 o                         
   4   8   0        192.76        207.33         2.24 o                         
   5   8   0        184.62        166.94         2.00 o                         
   6   8   0        609.08        640.38         4.48 o                         
   7   8   0        219.27        244.93         2.75 o                         
   8   8   0       1086.57       1156.61         6.69 o                         
   9   8   0         72.49         73.64         1.76 o                         
  10   8   0          8.98          7.45         0.54 o                         
  11   8   0         43.90         53.69         1.26 o                         
  12   8   0          5.12          4.52         0.64 o                         
  13   8   0         34.35         31.64         1.47 o                         
   1   9   0        109.56        109.79         1.57 o                         
   2   9   0        796.64        789.20         4.95 o                         
   3   9   0         17.03         17.33         0.83 o                         
   4   9   0         38.57         36.82         1.15 o                         
   5   9   0        413.91        439.04         4.22 o                         
   6   9   0        135.63        138.44         2.10 o                         
   7   9   0        166.66        193.77         2.45 o                         
   8   9   0         52.90         54.72         1.36 o                         
   9   9   0         71.72         74.64         1.55 o                         
  10   9   0         18.70         23.72         1.75 o                         
  11   9   0         16.89         21.48         1.17 o                         
  12   9   0         62.66         58.61         1.38 o                         
  13   9   0          1.12          0.61         0.43 o                         
   0  10   0         83.44         82.21         2.28 o                         
   1  10   0         27.46         21.00         0.86 o                         
   2  10   0          2.80          6.50         0.53 o                         
   3  10   0          9.04         13.80         0.75 o                         
   4  10   0         90.24         93.82         1.90 o                         
   5  10   0         35.82         37.43         1.28 o                         
   6  10   0        931.67        933.89         6.57 o                         
   7  10   0        262.21        297.54         5.66 o                         
   8  10   0         58.10         70.75         1.63 o                         
   9  10   0          0.40          0.87         0.38 o                         
  10  10   0         90.92         88.05         2.10 o                         
  11  10   0         52.35         53.06         1.76 o                         
  12  10   0          2.49          1.25         0.45 o                         
   1  11   0          0.02         -0.47         0.47 o                         
   2  11   0          7.61          3.77         0.43 o                         
   3  11   0         87.70         87.83         1.61 o                         
   4  11   0         49.09         39.90         1.34 o                         
   5  11   0          0.67         -0.53         0.53 o                         
   6  11   0         13.84          9.82         0.65 o                         
   7  11   0         21.88         25.00         1.10 o                         
   8  11   0          2.12          0.65         0.38 o                         
   9  11   0         15.43         16.83         0.87 o                         
  10  11   0          3.11          2.49         0.38 o                         
  11  11   0         24.61         24.18         0.92 o                         
   0  12   0          2.87         -0.41         0.95 o                         
   1  12   0         65.27         57.16         1.42 o                         
   2  12   0        145.71        119.43         2.52 o                         
   3  12   0          0.32          0.04         0.35 o                         
   4  12   0         78.45         69.06         1.43 o                         
   5  12   0         16.14         23.55         0.99 o                         
   6  12   0          0.45          0.34         0.37 o                         
   7  12   0          3.56          3.76         0.46 o                         
   8  12   0          0.81          0.29         0.31 o                         
   9  12   0          0.10         -0.10         0.26 o                         
  10  12   0         10.25          9.93         0.79 o                         
   1  13   0         45.85         44.80         1.17 o                         
   2  13   0          0.97          0.82         0.43 o                         
   3  13   0         13.21         17.04         1.12 o                         
   4  13   0         15.86         16.26         1.14 o                         
   5  13   0          0.10          0.47         0.38 o                         
   6  13   0          0.01         -0.25         0.25 o                         
   7  13   0         52.30         54.95         1.24 o                         
   8  13   0          5.69          8.49         0.60 o                         
   9  13   0          2.22          1.37         0.43 o                         
   0  14   0         87.93         96.77         3.26 o                         
   1  14   0         22.39         22.92         0.94 o                         
   2  14   0          1.11          1.14         0.40 o                         
   3  14   0          1.47         -0.31         0.31 o                         
   4  14   0          1.92          2.19         0.39 o                         
   5  14   0         27.30         28.64         1.19 o                         
   6  14   0          0.76          0.11         0.26 o                         
   7  14   0          6.31          8.44         0.71 o                         
   1  15   0          2.50          1.92         0.44 o                         
   2  15   0         18.93         20.95         1.21 o                         
   3  15   0          0.26         -0.33         0.33 o                         
   4  15   0         10.69         16.64         1.33 o                         
 -15   0   1          4.86          5.49         2.11 o                         
 -13   0   1         16.92         21.36         1.39 o                         
 -11   0   1          5.36          3.85         0.67 o                         
  -9   0   1          2.08          2.90         0.72 o                         
  -7   0   1         10.84         15.51         2.09 o                         
  -5   0   1        163.93        133.31         2.66 o                         
  -3   0   1        281.45        191.13         2.84 o                         
  -1   0   1         17.16         14.79         0.50 o                         
   1   0   1         73.35         59.69         0.81 o                         
   3   0   1         70.89         79.50         1.72 o                         
   5   0   1        740.74        649.77         7.70 o                         
   7   0   1        302.40        297.82         4.53 o                         
   9   0   1         25.71         19.81         1.39 o                         
  11   0   1         16.34         19.26         1.22 o                         
  13   0   1          0.12         -0.05         0.57 o                         
  15   0   1        343.20        351.86         7.21 o                         
 -16   1   1         87.30         88.46         1.73 o                         
 -15   1   1        272.50        315.61         3.11 o                         
 -14   1   1         22.39         26.77         1.00 o                         
 -13   1   1          2.50          3.62         0.71 o                         
 -12   1   1          8.67          8.01         0.58 o                         
 -11   1   1         15.52         16.02         0.74 o                         
 -10   1   1         63.92         56.92         1.18 o                         
  -9   1   1         47.45         49.61         1.16 o                         
  -8   1   1        139.44        134.96         2.43 o                         
  -7   1   1        129.40        130.01         2.34 o                         
  -6   1   1        155.75        165.19         2.63 o                         
  -5   1   1       1597.36       1622.18        11.35 o                         
  -4   1   1      15053.32      13785.18        77.81 o                         
  -3   1   1      27852.52      28381.62      2276.45 o                         
  -2   1   1        220.27        208.01         1.97 o                         
  -1   1   1       6217.21       5938.54        50.67 o                         
   1   1   1          8.11         12.74         0.64 o                         
   2   1   1       2303.60       2195.68        16.77 o                         
   3   1   1       7039.46       6635.17        38.78 o                         
   4   1   1       4843.40       4672.06        25.75 o                         
   5   1   1       4541.84       4643.59        23.47 o                         
   6   1   1        446.02        492.30         4.29 o                         
   7   1   1        205.68        215.18         2.66 o                         
   8   1   1        438.34        464.87         3.72 o                         
   9   1   1          1.85          2.17         0.39 o                         
  10   1   1        145.77        157.00         2.28 o                         
  11   1   1         13.11         16.08         0.95 o                         
  12   1   1         15.34         12.88         0.80 o                         
  13   1   1         51.35         52.73         1.39 o                         
  14   1   1        844.67        969.51        16.78 o                         
  15   1   1         27.26         24.87         0.99 o                         
 -16   2   1          1.20          0.39         0.31 o                         
 -15   2   1          6.17          5.18         0.46 o                         
 -14   2   1         14.37         15.56         0.84 o                         
 -13   2   1          3.01          2.64         0.42 o                         
 -12   2   1         26.57         26.55         0.96 o                         
 -11   2   1         15.13         19.86         0.86 o                         
 -10   2   1        137.04        135.52         1.77 o                         
  -9   2   1          2.09          2.97         0.41 o                         
  -8   2   1         74.60         84.37         1.72 o                         
  -7   2   1        224.09        218.23         2.72 o                         
  -6   2   1        118.30        127.41         2.07 o                         
  -5   2   1         10.48         11.07         0.74 o                         
  -4   2   1        319.74        286.15         4.19 o                         
  -3   2   1        473.39        421.17         3.76 o                         
  -2   2   1         67.59         52.28         1.09 o                         
  -1   2   1         99.94         88.13         1.58 o                         
   0   2   1        524.91        462.26         3.79 o                         
   1   2   1         73.84         54.01         1.24 o                         
   2   2   1        908.93        798.12         6.77 o                         
   3   2   1         11.70         14.84         0.98 o                         
   4   2   1        168.52        143.82         2.56 o                         
   5   2   1        424.74        422.70         5.31 o                         
   6   2   1        120.58        120.29         2.09 o                         
   7   2   1         57.59         64.35         1.77 o                         
   8   2   1        362.89        363.57         3.02 o                         
   9   2   1         29.14         26.80         0.90 o                         
  10   2   1        116.58        111.78         1.65 o                         
  11   2   1          3.86          1.92         0.42 o                         
  12   2   1         26.23         31.22         1.01 o                         
  13   2   1          0.94          0.20         0.40 o                         
  14   2   1         40.29         43.57         1.58 o                         
  15   2   1        112.61        121.04         2.71 o                         
 -16   3   1          1.71          0.51         0.33 o                         
 -15   3   1         20.69         19.67         0.82 o                         
 -14   3   1          0.07         -0.07         0.33 o                         
 -13   3   1          1.76          1.46         0.37 o                         
 -12   3   1         32.76         29.46         0.95 o                         
 -11   3   1         88.53        100.39         1.74 o                         
 -10   3   1         57.07         63.20         1.26 o                         
  -9   3   1        559.12        553.89         3.82 o                         
  -8   3   1        202.17        193.90         2.04 o                         
  -7   3   1        656.01        669.71         5.15 o                         
  -6   3   1       1017.82       1038.88         7.26 o                         
  -5   3   1         57.09         32.85         1.19 o                         
  -4   3   1        114.97        102.27         1.81 o                         
  -3   3   1       1405.85       1364.13         8.98 o                         
  -2   3   1         38.51         37.31         1.02 o                         
  -1   3   1       8044.73       7438.35        56.12 o                         
   0   3   1       4091.06       3762.24        23.96 o                         
   1   3   1       3711.52       3809.21        26.11 o                         
   2   3   1       9125.88       8794.47        54.11 o                         
   3   3   1       2371.76       2129.98        15.89 o                         
   4   3   1       1693.84       1621.97        13.17 o                         
   5   3   1       1443.52       1479.30        11.73 o                         
   6   3   1       1083.10       1097.69         8.26 o                         
   7   3   1       7813.81       8447.59        37.11 o                         
   8   3   1       1307.75       1378.19         6.84 o                         
   9   3   1        107.25        104.51         1.53 o                         
  10   3   1         18.62         18.57         0.79 o                         
  11   3   1          7.50          6.61         0.52 o                         
  12   3   1         61.35         62.07         1.49 o                         
  13   3   1          0.31          0.29         0.33 o                         
  14   3   1         12.50         15.40         0.81 o                         
  15   3   1          3.83          4.59         0.52 o                         
 -16   4   1          0.01          0.00         0.35 o                         
 -15   4   1          3.60          2.84         0.36 o                         
 -14   4   1          0.07         -0.29         0.29 o                         
 -13   4   1          0.12         -0.32         0.32 o                         
 -12   4   1         31.70         31.10         1.12 o                         
 -11   4   1          5.97          6.59         0.54 o                         
 -10   4   1         62.56         68.67         1.44 o                         
  -9   4   1        100.86        105.92         1.59 o                         
  -8   4   1         95.38        110.13         1.68 o                         
  -7   4   1        265.38        286.13         3.54 o                         
  -6   4   1         13.46         11.24         0.79 o                         
  -5   4   1        301.21        265.27         3.07 o                         
  -4   4   1          0.95          1.02         0.52 o                         
  -3   4   1        994.35        918.83         6.97 o                         
  -2   4   1         47.92         31.69         1.39 o                         
  -1   4   1         25.78         18.13         0.96 o                         
   0   4   1          7.80          4.31         0.61 o                         
   1   4   1          8.09         11.19         0.83 o                         
   2   4   1        612.54        607.65         5.34 o                         
   3   4   1          0.02         -0.09         0.34 o                         
   4   4   1       1191.18       1092.01        11.67 o                         
   5   4   1          0.16         -0.22         0.46 o                         
   6   4   1        466.35        441.82         4.67 o                         
   7   4   1          1.21          0.38         0.40 o                         
   8   4   1          0.09         -0.04         0.33 o                         
   9   4   1         18.39         18.03         0.78 o                         
  10   4   1          0.64          0.63         0.38 o                         
  11   4   1          0.01         -0.14         0.35 o                         
  12   4   1          3.62          3.60         0.44 o                         
  13   4   1          2.05          1.87         0.52 o                         
  14   4   1         41.59         40.24         1.06 o                         
  15   4   1         30.72         34.85         1.60 o                         
 -15   5   1         62.82         67.37         1.62 o                         
 -14   5   1          6.20          5.89         0.59 o                         
 -13   5   1         11.36          9.14         0.67 o                         
 -12   5   1          6.23          9.18         0.79 o                         
 -11   5   1        252.79        281.56         2.97 o                         
 -10   5   1        110.15        121.36         1.78 o                         
  -9   5   1        287.36        297.28         2.72 o                         
  -8   5   1       1189.98       1266.77         6.36 o                         
  -7   5   1        580.83        630.12         4.36 o                         
  -6   5   1          0.28         -0.27         0.46 o                         
  -5   5   1         11.80         15.63         0.95 o                         
  -4   5   1        135.09        141.00         2.43 o                         
  -3   5   1        558.91        593.46         6.71 o                         
  -2   5   1        336.89        309.59         4.50 o                         
  -1   5   1       1800.16       1830.69        14.83 o                         
   0   5   1       2367.34       2543.41        19.43 o                         
   1   5   1        798.08        895.77         9.08 o                         
   2   5   1        271.99        223.76         3.56 o                         
   3   5   1         19.61         23.03         1.03 o                         
   4   5   1         76.51         61.50         1.55 o                         
   5   5   1        134.69        128.52         2.34 o                         
   6   5   1         19.46         27.68         1.11 o                         
   7   5   1         35.42         43.19         1.04 o                         
   8   5   1         45.73         44.76         1.07 o                         
   9   5   1         10.29         10.63         0.84 o                         
  10   5   1         62.67         62.24         1.28 o                         
  11   5   1         22.91         21.50         0.97 o                         
  12   5   1         12.08          9.88         1.13 o                         
  13   5   1         10.80          7.58         0.68 o                         
  14   5   1         50.69         52.63         1.42 o                         
 -15   6   1          7.40          4.07         0.46 o                         
 -14   6   1          5.15          2.79         0.40 o                         
 -13   6   1         11.41         10.29         0.68 o                         
 -12   6   1          6.01          4.30         0.47 o                         
 -11   6   1         30.04         25.86         1.01 o                         
 -10   6   1         17.65         16.20         0.78 o                         
  -9   6   1          0.24         -0.33         0.33 o                         
  -8   6   1         46.13         41.72         1.04 o                         
  -7   6   1         16.47         13.77         0.80 o                         
  -6   6   1         75.16         60.74         1.27 o                         
  -5   6   1         20.80         19.99         1.16 o                         
  -4   6   1          0.23          1.19         0.47 o                         
  -3   6   1        936.02        912.34         7.17 o                         
  -2   6   1        752.19        783.52         7.66 o                         
  -1   6   1       2433.63       2456.54        19.49 o                         
   0   6   1       2008.29       1991.85        17.12 o                         
   1   6   1       1763.60       1721.73        16.87 o                         
   2   6   1        112.03         99.61         1.95 o                         
   3   6   1        567.03        541.87         4.70 o                         
   4   6   1         57.92         60.36         1.75 o                         
   5   6   1         12.26          9.35         0.59 o                         
   6   6   1         65.16         65.56         1.23 o                         
   7   6   1         30.05         29.56         0.92 o                         
   8   6   1          1.38         -0.34         0.37 o                         
   9   6   1         23.42         22.02         0.84 o                         
  10   6   1         13.47         11.15         0.88 o                         
  11   6   1         19.35         22.07         0.93 o                         
  12   6   1         16.34         17.36         0.96 o                         
  13   6   1          0.26         -0.34         0.34 o                         
  14   6   1         35.45         33.71         1.16 o                         
 -14   7   1         40.62         40.38         2.00 o                         
 -13   7   1          8.17          6.14         0.64 o                         
 -12   7   1        105.98        118.65         1.93 o                         
 -11   7   1         43.28         40.41         1.16 o                         
 -10   7   1         79.03         79.45         1.46 o                         
  -9   7   1         10.56          9.18         0.59 o                         
  -8   7   1        243.11        261.83         2.73 o                         
  -7   7   1         50.34         51.09         1.21 o                         
  -6   7   1         58.18         66.18         1.26 o                         
  -5   7   1         94.70        101.85         1.65 o                         
  -4   7   1         36.64         35.52         1.19 o                         
  -3   7   1       1873.61       1949.13        17.95 o                         
  -2   7   1         51.23         60.05         1.83 o                         
  -1   7   1        161.02        201.11         3.58 o                         
   0   7   1        517.19        689.86         7.46 o                         
   1   7   1        439.37        516.23         6.18 o                         
   2   7   1         37.34         44.05         1.71 o                         
   3   7   1        240.34        207.66         2.40 o                         
   4   7   1          0.03          0.50         0.40 o                         
   5   7   1          7.29          5.79         0.60 o                         
   6   7   1        427.76        447.87         3.26 o                         
   7   7   1          8.80          6.30         0.55 o                         
   8   7   1        170.61        186.48         2.23 o                         
   9   7   1        268.82        289.23         2.73 o                         
  10   7   1          1.54          0.72         0.36 o                         
  11   7   1         34.99         38.83         1.08 o                         
  12   7   1          0.10         -0.35         0.35 o                         
  13   7   1         56.93         55.33         1.51 o                         
  14   7   1         19.08         18.01         1.68 o                         
 -14   8   1          2.68          1.81         0.33 o                         
 -13   8   1         16.70         14.88         0.87 o                         
 -12   8   1         40.92         43.45         1.15 o                         
 -11   8   1          0.60          0.22         0.37 o                         
 -10   8   1        236.87        249.33         2.59 o                         
  -9   8   1        395.36        404.39         3.54 o                         
  -8   8   1         20.05         19.71         1.12 o                         
  -7   8   1        469.71        476.05         3.92 o                         
  -6   8   1        709.97        749.42         4.67 o                         
  -5   8   1        122.49        118.98         1.70 o                         
  -4   8   1         41.53         26.31         0.94 o                         
  -3   8   1          5.25          3.66         0.46 o                         
  -2   8   1        397.49        407.09         4.29 o                         
  -1   8   1         90.52        100.58         1.74 o                         
   0   8   1         37.66         42.53         1.18 o                         
   1   8   1        328.32        345.44         3.03 o                         
   2   8   1         27.37         29.07         0.96 o                         
   3   8   1          0.35          0.37         0.30 o                         
   4   8   1         11.57          4.71         0.49 o                         
   5   8   1         79.57         79.76         1.51 o                         
   6   8   1         25.69         30.86         0.98 o                         
   7   8   1         44.15         37.03         1.05 o                         
   8   8   1         48.64         53.98         1.28 o                         
   9   8   1        171.82        184.73         2.31 o                         
  10   8   1          0.01         -0.05         0.34 o                         
  11   8   1          2.47          1.40         0.37 o                         
  12   8   1          1.79          0.87         0.35 o                         
  13   8   1          1.47          1.08         0.42 o                         
 -13   9   1         28.33         27.71         1.04 o                         
 -12   9   1        130.36        137.68         2.70 o                         
 -11   9   1        272.30        288.90         3.13 o                         
 -10   9   1         59.95         67.73         1.42 o                         
  -9   9   1        140.97        147.00         2.01 o                         
  -8   9   1         83.60         85.78         1.56 o                         
  -7   9   1        744.38        741.24         5.62 o                         
  -6   9   1        113.15        111.40         2.05 o                         
  -5   9   1        140.91        141.83         2.18 o                         
  -4   9   1          1.59          0.13         0.34 o                         
  -3   9   1        119.50        117.78         1.82 o                         
  -2   9   1        281.45        263.64         2.49 o                         
  -1   9   1         57.03         54.76         1.24 o                         
   0   9   1         14.03         12.18         0.64 o                         
   1   9   1        129.18        145.65         1.89 o                         
   2   9   1          5.92          7.81         0.56 o                         
   3   9   1         22.07         28.71         1.01 o                         
   4   9   1         14.12         16.40         1.05 o                         
   5   9   1       1774.47       1803.69        10.08 o                         
   6   9   1        560.08        614.08         4.77 o                         
   7   9   1        928.57        967.70         6.40 o                         
   8   9   1        889.15        881.34         6.47 o                         
   9   9   1        452.17        451.44         4.03 o                         
  10   9   1          4.13          3.09         0.44 o                         
  11   9   1          0.88         -0.14         0.40 o                         
  12   9   1          6.32          2.68         0.40 o                         
 -12  10   1         77.62         78.29         1.73 o                         
 -11  10   1          2.21          0.90         0.37 o                         
 -10  10   1         30.68         37.03         1.25 o                         
  -9  10   1        104.09        114.42         1.97 o                         
  -8  10   1         28.23         34.35         1.17 o                         
  -7  10   1         10.97         10.94         1.05 o                         
  -6  10   1        356.01        375.27         3.99 o                         
  -5  10   1          7.17          5.87         0.60 o                         
  -4  10   1          4.49          1.91         0.49 o                         
  -3  10   1          3.53          0.36         0.40 o                         
  -2  10   1         58.57         61.59         1.37 o                         
  -1  10   1         19.56         24.37         0.93 o                         
   0  10   1        221.30        206.27         2.58 o                         
   1  10   1        217.74        222.90         2.55 o                         
   2  10   1          9.80          3.17         0.56 o                         
   3  10   1        341.11        342.27         3.43 o                         
   4  10   1        252.54        234.21         3.02 o                         
   5  10   1          1.86          2.64         0.50 o                         
   6  10   1       1304.20       1343.96         9.82 o                         
   7  10   1         74.10         86.56         1.86 o                         
   8  10   1        146.38        151.37         2.49 o                         
   9  10   1         41.73         47.88         1.35 o                         
  10  10   1          0.09          0.02         0.29 o                         
  11  10   1         20.77         19.98         0.87 o                         
  12  10   1          5.40          2.35         0.92 o                         
 -11  11   1        110.51        125.12         2.37 o                         
 -10  11   1         34.42         30.82         1.08 o                         
  -9  11   1        113.06        121.72         1.99 o                         
  -8  11   1          1.33          0.55         0.37 o                         
  -7  11   1         92.21         86.67         1.91 o                         
  -6  11   1        105.93        103.22         1.99 o                         
  -5  11   1         36.48         38.57         1.29 o                         
  -4  11   1         30.00         25.33         1.22 o                         
  -3  11   1         12.78         10.08         0.58 o                         
  -2  11   1         82.64         89.86         1.52 o                         
  -1  11   1        149.42        142.89         2.01 o                         
   0  11   1         51.59         56.79         1.26 o                         
   1  11   1          9.23          2.40         0.52 o                         
   2  11   1         73.46         62.29         1.50 o                         
   3  11   1        576.06        599.14         4.77 o                         
   4  11   1         64.70         66.32         1.47 o                         
   5  11   1         11.57          9.48         0.68 o                         
   6  11   1          2.49          3.02         0.44 o                         
   7  11   1          6.64          6.19         0.60 o                         
   8  11   1         21.09         21.30         0.97 o                         
   9  11   1         14.29         18.03         0.81 o                         
  10  11   1          0.90          0.68         0.31 o                         
  11  11   1          0.00         -0.45         0.45 o                         
 -10  12   1          1.06          0.60         0.30 o                         
  -9  12   1          8.25          9.71         0.60 o                         
  -8  12   1         29.91         30.28         1.24 o                         
  -7  12   1          0.04         -0.39         0.39 o                         
  -6  12   1         32.34         28.94         1.05 o                         
  -5  12   1         23.60         19.79         0.92 o                         
  -4  12   1          7.90          3.96         0.46 o                         
  -3  12   1          2.27          2.74         0.43 o                         
  -2  12   1        225.48        198.00         2.70 o                         
  -1  12   1          0.09         -0.35         0.35 o                         
   0  12   1          3.79          2.77         0.82 o                         
   1  12   1          7.46          7.96         0.86 o                         
   2  12   1         83.40         76.59         1.66 o                         
   3  12   1         14.28         15.37         0.86 o                         
   4  12   1         41.80         48.83         1.24 o                         
   5  12   1          2.52          1.69         0.46 o                         
   6  12   1          0.59          0.93         0.38 o                         
   7  12   1         19.66         28.33         1.33 o                         
   8  12   1          0.01         -0.29         0.29 o                         
   9  12   1          1.21          1.10         0.26 o                         
  -9  13   1          3.91          4.54         0.84 o                         
  -8  13   1          3.13          2.95         0.42 o                         
  -7  13   1          7.76          5.56         0.59 o                         
  -6  13   1          0.00          0.46         0.63 o                         
  -5  13   1         85.38         79.20         1.69 o                         
  -4  13   1         36.90         31.07         1.29 o                         
  -3  13   1          0.05         -0.06         0.35 o                         
  -2  13   1          4.48          2.22         0.38 o                         
  -1  13   1          1.75          0.13         0.30 o                         
   0  13   1         44.80         33.20         1.04 o                         
   1  13   1         56.80         44.66         1.41 o                         
   2  13   1          0.96         -0.19         0.41 o                         
   3  13   1         40.11         49.56         1.32 o                         
   4  13   1          3.99          3.33         0.45 o                         
   5  13   1          2.46          1.85         0.42 o                         
   6  13   1          1.59          1.38         0.35 o                         
   7  13   1          0.44         -0.16         0.35 o                         
   8  13   1          5.74          4.34         1.46 o                         
  -7  14   1         37.45         41.78         1.36 o                         
  -6  14   1         72.93         81.65         4.13 o                         
  -5  14   1          0.39          0.48         0.31 o                         
  -4  14   1         47.33         52.35         1.40 o                         
  -3  14   1          0.09         -0.30         0.33 o                         
  -2  14   1          0.10         -0.54         0.58 o                         
  -1  14   1          2.57          0.03         0.42 o                         
   0  14   1          1.34          1.00         0.47 o                         
   1  14   1         26.88         20.32         1.02 o                         
   2  14   1          0.05         -0.31         0.31 o                         
   3  14   1          0.37          0.73         0.31 o                         
   4  14   1          2.90          1.67         0.32 o                         
   5  14   1         22.77         25.88         1.17 o                         
   6  14   1          3.28          3.79         0.50 o                         
  -5  15   1         24.38         24.00         1.23 o                         
  -4  15   1          0.04          0.92         0.31 o                         
  -3  15   1          2.68          2.12         0.49 o                         
  -2  15   1          0.14          0.81         0.34 o                         
  -1  15   1          5.14          7.09         0.64 o                         
   0  15   1          0.02         -0.27         0.30 o                         
   1  15   1         16.52         20.19         1.16 o                         
   2  15   1         13.58         16.88         0.93 o                         
   3  15   1          0.45         -0.08         0.40 o                         
   4  15   1          9.39          8.65         0.88 o                         
 -16   0   2         44.52         43.34         1.75 o                         
 -14   0   2          0.45          0.14         0.49 o                         
 -12   0   2         89.55         80.42         2.07 o                         
 -10   0   2        144.49        132.73         2.54 o                         
  -8   0   2       1490.53       1445.55        15.18 o                         
  -6   0   2       1327.47       1322.20        18.09 o                         
  -4   0   2      26703.93      24725.87       276.71 o                         
  -2   0   2       1810.56       1643.51        13.32 o                         
   0   0   2      12032.68      10136.23       159.26 o                         
   2   0   2       6291.54       6093.18        66.12 o                         
   4   0   2       1472.55       1753.43        17.59 o                         
   6   0   2       4393.23       4671.20        27.84 o                         
   8   0   2        386.11        391.87         4.48 o                         
  10   0   2        289.94        322.03         4.82 o                         
  12   0   2       1188.64       1208.81        10.85 o                         
  14   0   2       1237.38       1340.84        14.09 o                         
 -16   1   2          1.72          0.62         0.29 o                         
 -15   1   2          0.66         -0.33         0.33 o                         
 -14   1   2          1.02          1.10         0.35 o                         
 -13   1   2         11.14         10.73         0.98 o                         
 -12   1   2         25.26         24.47         0.94 o                         
 -11   1   2         30.05         34.05         1.05 o                         
 -10   1   2         14.96         19.91         0.77 o                         
  -9   1   2         13.43         12.57         0.65 o                         
  -8   1   2         24.51         25.38         1.20 o                         
  -7   1   2         29.12         25.64         1.15 o                         
  -6   1   2         88.38         85.00         2.03 o                         
  -5   1   2         47.02         39.22         1.29 o                         
  -4   1   2       2266.65       2005.10        14.13 o                         
  -3   1   2        805.77        675.67         5.22 o                         
  -2   1   2         43.69         32.70         0.84 o                         
  -1   1   2          8.59         11.52         0.52 o                         
   0   1   2        181.65        171.41         1.63 o                         
   1   1   2         20.13         23.69         0.68 o                         
   2   1   2       1625.88       1522.06        10.49 o                         
   3   1   2        294.65        243.51         2.86 o                         
   4   1   2         57.98         43.20         1.29 o                         
   5   1   2         54.44         45.46         1.09 o                         
   6   1   2        344.81        341.47         3.19 o                         
   7   1   2         41.49         35.33         1.02 o                         
   8   1   2        137.44        131.84         1.70 o                         
   9   1   2         64.99         65.05         1.29 o                         
  10   1   2         69.24         67.47         1.58 o                         
  11   1   2         22.62         21.28         0.86 o                         
  12   1   2          0.93          0.04         0.37 o                         
  13   1   2        108.02        112.85         1.73 o                         
  14   1   2          6.88          5.53         0.51 o                         
  15   1   2         22.91         23.02         1.02 o                         
 -16   2   2         16.25         16.78         0.72 o                         
 -15   2   2          1.70          1.97         0.41 o                         
 -14   2   2          0.31          0.08         0.37 o                         
 -13   2   2         37.37         45.03         1.37 o                         
 -12   2   2        130.77        123.79         1.89 o                         
 -11   2   2       1413.47       1569.81        10.24 o                         
 -10   2   2       1088.21       1153.69         6.32 o                         
  -9   2   2        200.97        201.68         2.36 o                         
  -8   2   2        445.28        437.77         4.39 o                         
  -7   2   2       2064.77       2115.47        13.13 o                         
  -6   2   2         98.60        100.19         2.20 o                         
  -5   2   2        925.75        952.60         8.33 o                         
  -4   2   2       8665.29       8483.34        43.88 o                         
  -3   2   2        730.10        754.69         5.70 o                         
  -2   2   2        608.30        566.44         6.46 o                         
   0   2   2       5432.65       4770.33        27.77 o                         
   1   2   2        639.62        649.00         5.00 o                         
   2   2   2       2457.54       2353.21        18.47 o                         
   3   2   2          8.75         22.26         1.43 o                         
   4   2   2         20.66         20.81         1.27 o                         
   5   2   2        234.91        275.84         3.77 o                         
   6   2   2         22.35         29.66         0.91 o                         
   7   2   2        281.49        336.09         3.45 o                         
   8   2   2          1.53          2.14         0.40 o                         
   9   2   2         24.35         23.98         0.85 o                         
  10   2   2          0.80          0.04         0.37 o                         
  11   2   2        579.28        635.49         4.47 o                         
  12   2   2          6.91          6.87         0.64 o                         
  13   2   2          6.48          4.76         0.72 o                         
  14   2   2        128.11        131.11         1.94 o                         
  15   2   2         11.17         11.30         1.08 o                         
 -16   3   2          1.93          1.30         0.33 o                         
 -15   3   2          4.89          3.90         0.47 o                         
 -14   3   2         13.00         11.02         0.67 o                         
 -13   3   2          0.73          1.08         0.82 o                         
 -12   3   2         25.81         26.63         0.99 o                         
 -11   3   2         10.41          9.87         0.59 o                         
 -10   3   2         76.23         77.28         1.35 o                         
  -9   3   2        107.78        107.55         1.56 o                         
  -8   3   2         22.92         17.58         0.87 o                         
  -7   3   2         66.14         60.57         1.57 o                         
  -6   3   2        113.00        117.01         2.09 o                         
  -5   3   2          7.64         12.84         1.56 o                         
  -4   3   2         14.52          3.61         0.56 o                         
  -3   3   2        174.99        158.30         2.80 o                         
  -2   3   2          1.67          4.17         0.47 o                         
  -1   3   2       1927.47       1681.44        17.98 o                         
   0   3   2        367.17        336.61         2.96 o                         
   1   3   2        124.68        118.22         1.63 o                         
   2   3   2         14.38         15.56         0.96 o                         
   3   3   2         39.89         38.82         1.58 o                         
   4   3   2          9.24         14.12         1.15 o                         
   5   3   2        208.96        232.67         3.35 o                         
   6   3   2        213.64        245.96         3.35 o                         
   7   3   2         79.48         80.67         1.33 o                         
   8   3   2          0.70          0.56         0.34 o                         
   9   3   2         20.12         23.80         0.84 o                         
  10   3   2          7.61          4.65         0.66 o                         
  11   3   2         22.93         21.70         1.03 o                         
  12   3   2          3.77          2.52         0.45 o                         
  13   3   2          2.71          1.47         0.45 o                         
  14   3   2         11.21          9.93         1.01 o                         
 -16   4   2          0.00         -0.21         0.25 o                         
 -15   4   2          0.22          0.15         0.29 o                         
 -14   4   2          0.18         -0.12         0.35 o                         
 -13   4   2         10.47         16.04         0.90 o                         
 -12   4   2        205.71        223.75         2.85 o                         
 -11   4   2        706.24        747.29         5.13 o                         
 -10   4   2          9.23         10.70         0.65 o                         
  -9   4   2        270.73        279.35         2.48 o                         
  -8   4   2        574.07        602.76         4.05 o                         
  -7   4   2         94.27         97.00         2.15 o                         
  -6   4   2        113.48        134.16         2.32 o                         
  -5   4   2         92.04         85.29         1.77 o                         
  -4   4   2        136.98        152.59         2.44 o                         
  -3   4   2       6574.96       6862.04        43.44 o                         
  -2   4   2        110.07        100.19         2.33 o                         
  -1   4   2        723.73        828.27         6.67 o                         
   0   4   2        340.93        421.74         3.85 o                         
   1   4   2       1183.69       1216.25         7.81 o                         
   2   4   2       2545.42       2647.13        14.20 o                         
   3   4   2       1615.86       1762.65        12.73 o                         
   4   4   2       4771.74       5118.24        30.57 o                         
   5   4   2       4463.93       4711.56        27.02 o                         
   6   4   2        841.83        843.37         7.62 o                         
   7   4   2        307.70        370.75         4.18 o                         
   8   4   2          4.20          3.02         0.42 o                         
   9   4   2         66.42         68.88         1.31 o                         
  10   4   2          3.81          2.66         0.58 o                         
  11   4   2         42.53         42.85         1.10 o                         
  12   4   2          3.41          4.06         0.46 o                         
  13   4   2         31.81         35.26         1.49 o                         
  14   4   2         71.58         79.80         2.28 o                         
 -16   5   2          3.59          1.94         0.42 o                         
 -15   5   2          2.71          1.33         0.28 o                         
 -14   5   2          4.98          4.02         0.44 o                         
 -13   5   2          1.45          1.24         0.37 o                         
 -12   5   2         12.00         14.70         1.02 o                         
 -11   5   2          2.90          1.67         0.38 o                         
 -10   5   2         77.11         77.79         1.52 o                         
  -9   5   2          4.99          3.76         0.46 o                         
  -8   5   2        475.72        483.32         3.51 o                         
  -7   5   2         27.38         26.38         1.02 o                         
  -6   5   2          5.54          3.15         0.67 o                         
  -5   5   2        326.85        345.61         3.67 o                         
  -4   5   2        502.33        501.85         4.93 o                         
  -3   5   2        354.98        334.83         4.65 o                         
  -2   5   2        899.16        903.32         9.03 o                         
  -1   5   2        974.79        942.45         9.20 o                         
   0   5   2        693.08        697.60         6.19 o                         
   1   5   2         23.29         13.30         0.86 o                         
   2   5   2          0.65         -0.18         0.59 o                         
   3   5   2        292.61        296.80         3.30 o                         
   4   5   2        890.17        954.89         6.77 o                         
   5   5   2        101.37        107.82         1.61 o                         
   6   5   2        102.51        127.25         1.50 o                         
   7   5   2         15.93          7.69         0.52 o                         
   8   5   2        152.26        155.53         1.74 o                         
   9   5   2          7.63          8.21         0.56 o                         
  10   5   2         11.07          7.70         0.73 o                         
  11   5   2          5.02          4.63         0.47 o                         
  12   5   2          2.15          1.59         0.40 o                         
  13   5   2          2.04          2.31         0.42 o                         
  14   5   2          0.49          0.18         0.36 o                         
 -15   6   2         11.11         11.72         0.65 o                         
 -14   6   2          0.87          0.66         0.30 o                         
 -13   6   2         29.30         29.48         1.22 o                         
 -12   6   2          2.22          0.92         0.37 o                         
 -11   6   2         10.52          8.36         0.93 o                         
 -10   6   2          0.19          0.35         0.37 o                         
  -9   6   2          1.67          2.15         0.45 o                         
  -8   6   2          0.04         -0.39         0.39 o                         
  -7   6   2          3.36          1.93         0.43 o                         
  -6   6   2          0.13          0.75         0.49 o                         
  -5   6   2        257.84        323.96         3.77 o                         
  -4   6   2        799.85        892.27         7.51 o                         
  -3   6   2          0.00          0.51         0.63 o                         
  -2   6   2         30.90         32.95         1.33 o                         
  -1   6   2       1210.26       1274.42        11.95 o                         
   0   6   2        190.58        190.02         2.90 o                         
   1   6   2        487.77        493.75         4.90 o                         
   2   6   2        122.48        107.68         2.00 o                         
   3   6   2        919.48       1040.74         8.66 o                         
   4   6   2        605.32        601.88         5.20 o                         
   5   6   2         94.69         92.35         1.55 o                         
   6   6   2         26.36         33.16         0.97 o                         
   7   6   2        418.82        421.17         3.22 o                         
   8   6   2         49.17         44.18         1.12 o                         
   9   6   2        142.28        139.84         1.87 o                         
  10   6   2          0.14          0.02         0.37 o                         
  11   6   2         63.18         60.55         1.31 o                         
  12   6   2        164.72        163.29         3.37 o                         
  13   6   2          3.04          2.12         0.40 o                         
  14   6   2         89.66         83.22         3.26 o                         
 -15   7   2          0.27         -0.08         0.31 o                         
 -14   7   2          0.31          0.01         0.31 o                         
 -13   7   2          4.31          3.18         0.42 o                         
 -12   7   2          4.73          3.42         0.47 o                         
 -11   7   2         20.88         23.26         1.09 o                         
 -10   7   2          2.70          2.91         0.47 o                         
  -9   7   2          8.32          6.13         0.54 o                         
  -8   7   2         12.85          9.48         0.69 o                         
  -7   7   2         33.87         29.41         1.08 o                         
  -6   7   2        253.32        243.46         2.46 o                         
  -5   7   2        662.32        676.64         5.21 o                         
  -4   7   2        526.49        484.16         3.52 o                         
  -3   7   2       1213.59       1311.15        10.28 o                         
  -2   7   2         71.97         65.20         2.91 o                         
  -1   7   2        102.35        111.25         2.61 o                         
   0   7   2         31.65         26.64         1.37 o                         
   1   7   2          1.19          2.92         0.81 o                         
   2   7   2        271.20        295.53         2.78 o                         
   3   7   2        190.67        170.64         2.24 o                         
   4   7   2          4.57          7.70         0.54 o                         
   5   7   2         95.38         88.07         1.71 o                         
   6   7   2        250.22        223.17         2.29 o                         
   7   7   2        122.42        122.84         1.75 o                         
   8   7   2          8.57          7.05         0.53 o                         
   9   7   2         23.99         25.00         0.97 o                         
  10   7   2          0.92         -0.26         0.33 o                         
  11   7   2         40.57         36.95         1.07 o                         
  12   7   2         10.13          7.11         0.66 o                         
  13   7   2         26.92         24.16         1.03 o                         
 -14   8   2          4.14          2.01         0.50 o                         
 -13   8   2        145.10        159.67         2.09 o                         
 -12   8   2        256.54        260.91         2.61 o                         
 -11   8   2        114.03        134.48         2.08 o                         
 -10   8   2        810.85        897.78         7.62 o                         
  -9   8   2        507.82        548.58         4.20 o                         
  -8   8   2        173.33        171.65         2.29 o                         
  -7   8   2         76.52         73.68         1.48 o                         
  -6   8   2        170.74        186.51         2.19 o                         
  -5   8   2          6.93          8.44         0.57 o                         
  -4   8   2        193.76        236.13         2.69 o                         
  -3   8   2          0.42          0.53         0.52 o                         
  -2   8   2        541.66        557.62         4.93 o                         
  -1   8   2        178.33        190.21         2.35 o                         
   0   8   2         17.23         19.85         0.82 o                         
   1   8   2        265.77        252.24         2.60 o                         
   2   8   2        431.11        461.36         3.49 o                         
   3   8   2          2.94          0.63         0.36 o                         
   4   8   2       1493.82       1459.78         8.49 o                         
   5   8   2        232.17        222.86         2.70 o                         
   6   8   2         84.80         80.17         1.59 o                         
   7   8   2        559.73        553.41         3.99 o                         
   8   8   2        476.03        501.87         3.98 o                         
   9   8   2         52.99         56.09         1.36 o                         
  10   8   2         78.84         74.48         1.42 o                         
  11   8   2        100.91        102.97         1.70 o                         
  12   8   2          0.00         -0.33         0.33 o                         
  13   8   2          9.00         12.39         0.95 o                         
 -14   9   2          0.02         -0.15         0.46 o                         
 -13   9   2         37.90         39.46         1.69 o                         
 -12   9   2          1.04          0.84         0.46 o                         
 -11   9   2          3.61          2.12         0.45 o                         
 -10   9   2        358.61        391.90         3.50 o                         
  -9   9   2        195.93        216.61         2.97 o                         
  -8   9   2        118.66        107.92         1.90 o                         
  -7   9   2        318.47        310.04         3.96 o                         
  -6   9   2          7.54          2.13         0.44 o                         
  -5   9   2          8.45          9.24         0.71 o                         
  -4   9   2         40.92         39.12         1.08 o                         
  -3   9   2          0.00         -0.34         0.50 o                         
  -2   9   2        582.39        598.04         4.04 o                         
  -1   9   2         65.66         67.05         1.31 o                         
   0   9   2         30.66         28.79         0.95 o                         
   1   9   2          2.49          0.23         0.35 o                         
   2   9   2       1051.30       1108.50         7.31 o                         
   3   9   2        246.77        242.68         2.93 o                         
   4   9   2        124.53        123.34         1.89 o                         
   5   9   2       1062.79       1098.22         7.32 o                         
   6   9   2        339.04        354.42         3.57 o                         
   7   9   2          7.24          7.30         0.58 o                         
   8   9   2        265.74        264.47         3.03 o                         
   9   9   2         41.50         35.76         1.08 o                         
  10   9   2          5.44          5.15         0.45 o                         
  11   9   2          0.02         -0.42         0.42 o                         
  12   9   2         11.55         10.80         1.06 o                         
 -13  10   2         24.81         19.44         0.98 o                         
 -12  10   2        226.22        216.69         2.89 o                         
 -11  10   2        124.39        122.42         2.68 o                         
 -10  10   2          2.49          1.49         0.43 o                         
  -9  10   2        109.34        108.20         2.07 o                         
  -8  10   2        246.07        267.02         3.24 o                         
  -7  10   2        392.27        427.51         4.21 o                         
  -6  10   2         31.09         35.56         1.25 o                         
  -5  10   2          7.35          6.67         0.63 o                         
  -4  10   2          2.04          0.66         0.37 o                         
  -3  10   2         29.76         22.99         0.89 o                         
  -2  10   2          0.03          0.51         0.51 o                         
  -1  10   2         20.70         33.77         1.06 o                         
   0  10   2          0.44          1.32         0.42 o                         
   1  10   2         28.84         30.58         1.00 o                         
   2  10   2        676.12        720.67         5.41 o                         
   3  10   2        807.30        772.07         5.77 o                         
   4  10   2         21.69         22.61         1.04 o                         
   5  10   2        442.49        454.48         4.22 o                         
   6  10   2        466.81        482.61         7.18 o                         
   7  10   2        399.18        435.38         4.56 o                         
   8  10   2         60.35         57.30         1.52 o                         
   9  10   2          0.77          0.99         0.39 o                         
  10  10   2          6.99          5.65         0.59 o                         
  11  10   2          2.21          4.19         1.06 o                         
 -12  11   2          1.46         -0.06         0.27 o                         
 -11  11   2         47.07         57.64         1.51 o                         
 -10  11   2         84.61         81.89         1.58 o                         
  -9  11   2         32.20         34.68         1.17 o                         
  -8  11   2          4.51          2.57         0.48 o                         
  -7  11   2         19.08         15.43         0.92 o                         
  -6  11   2         75.83         70.08         1.65 o                         
  -5  11   2         38.66         40.21         1.22 o                         
  -4  11   2         22.42         23.43         0.91 o                         
  -3  11   2         64.36         76.17         1.40 o                         
  -2  11   2         87.50         64.02         1.87 o                         
  -1  11   2         21.21         21.33         0.86 o                         
   0  11   2         20.31         27.90         0.98 o                         
   1  11   2          3.09          3.05         0.44 o                         
   2  11   2        421.14        396.74         4.06 o                         
   3  11   2          5.54          1.83         0.51 o                         
   4  11   2        161.69        183.72         2.72 o                         
   5  11   2         24.11         27.12         1.10 o                         
   6  11   2          0.89         -0.35         0.35 o                         
   7  11   2         13.10          8.94         0.75 o                         
   8  11   2         23.07         21.44         1.04 o                         
   9  11   2          0.11         -0.27         0.27 o                         
  10  11   2          1.86          1.75         0.46 o                         
 -11  12   2          7.36          3.94         0.52 o                         
 -10  12   2          0.03          0.06         0.38 o                         
  -9  12   2          4.56          3.46         0.44 o                         
  -8  12   2          0.85          0.24         0.35 o                         
  -7  12   2          7.57          2.83         0.42 o                         
  -6  12   2         59.97         53.79         1.40 o                         
  -5  12   2         51.58         49.37         1.24 o                         
  -4  12   2         75.25         79.77         1.55 o                         
  -3  12   2         12.23          7.80         0.54 o                         
  -2  12   2         56.84         55.17         1.40 o                         
  -1  12   2          2.54          1.56         0.43 o                         
   0  12   2        147.48        144.39         3.24 o                         
   1  12   2         38.37         38.34         1.43 o                         
   2  12   2         16.39         16.49         0.92 o                         
   3  12   2         18.44         15.67         0.87 o                         
   4  12   2          0.50          0.77         0.36 o                         
   5  12   2          0.15         -0.30         0.30 o                         
   6  12   2          8.07          9.09         0.66 o                         
   7  12   2         23.18         26.63         1.02 o                         
   8  12   2          0.07          0.38         0.32 o                         
   9  12   2         13.59         15.54         1.13 o                         
  -9  13   2          1.02         -0.32         0.33 o                         
  -8  13   2          6.47          5.27         0.46 o                         
  -7  13   2          9.16          8.57         0.91 o                         
  -6  13   2          1.04         -0.05         0.33 o                         
  -5  13   2          1.34          0.36         0.34 o                         
  -4  13   2          5.87          5.02         0.52 o                         
  -3  13   2          0.23         -0.06         0.33 o                         
  -2  13   2         57.10         55.05         1.28 o                         
  -1  13   2          1.19         -0.30         0.30 o                         
   0  13   2          0.47          0.01         0.34 o                         
   1  13   2         27.27         13.73         0.95 o                         
   2  13   2         20.76         15.85         0.89 o                         
   3  13   2          9.33          9.63         0.83 o                         
   4  13   2         10.83         10.29         0.86 o                         
   5  13   2         15.87         21.50         0.93 o                         
   6  13   2          2.19          2.25         0.40 o                         
   7  13   2          8.66          9.15         1.10 o                         
   8  13   2         13.31         14.87         1.17 o                         
  -8  14   2         14.16         14.04         1.53 o                         
  -7  14   2         18.94         19.18         0.87 o                         
  -6  14   2          2.49          3.41         0.43 o                         
  -5  14   2         36.26         39.34         2.36 o                         
  -4  14   2         20.41         13.32         1.11 o                         
  -3  14   2          1.25          1.03         0.36 o                         
  -2  14   2          0.09         -0.32         0.41 o                         
  -1  14   2          3.67          8.06         0.69 o                         
   0  14   2         22.74         22.55         1.13 o                         
   1  14   2         40.54         35.57         1.10 o                         
   2  14   2          1.25          3.44         0.39 o                         
   3  14   2          4.10          0.94         0.36 o                         
   4  14   2         33.51         42.16         1.19 o                         
   5  14   2          2.22          1.36         0.40 o                         
   6  14   2         10.22          9.95         0.76 o                         
  -5  15   2         31.89         32.22         1.28 o                         
  -4  15   2          5.95          4.68         0.67 o                         
  -3  15   2          0.44          0.31         0.43 o                         
  -2  15   2          2.79          0.18         0.38 o                         
  -1  15   2          0.80         -0.21         0.21 o                         
   0  15   2         14.44         18.82         0.92 o                         
   1  15   2         23.87         27.92         1.73 o                         
   2  15   2         26.44         32.22         2.33 o                         
   3  15   2         22.86         29.91         2.14 o                         
 -17   0   3          3.35          1.40         0.42 o                         
 -15   0   3         33.89         36.17         1.55 o                         
 -13   0   3          0.22          0.71         0.67 o                         
 -11   0   3          0.12         -0.24         0.48 o                         
  -9   0   3          1.43          2.58         0.61 o                         
  -7   0   3        205.15        203.26         4.55 o                         
  -5   0   3         96.75        111.34         4.61 o                         
  -3   0   3        504.02        475.88         5.67 o                         
  -1   0   3        509.34        435.15         6.03 o                         
   1   0   3         48.49         38.34         1.20 o                         
   3   0   3         43.14         32.57         0.99 o                         
   5   0   3         64.35         71.96         1.71 o                         
   7   0   3        987.97        951.67         8.06 o                         
   9   0   3         68.53         66.85         1.83 o                         
  11   0   3        449.49        462.03         5.63 o                         
  13   0   3         41.39         42.04         1.79 o                         
 -17   1   3          0.54          0.11         0.24 o                         
 -16   1   3          4.23          2.37         0.42 o                         
 -15   1   3         30.88         34.82         1.00 o                         
 -14   1   3          0.06         -0.34         0.34 o                         
 -13   1   3         84.92         92.47         1.60 o                         
 -12   1   3         41.11         37.59         1.08 o                         
 -11   1   3          1.29          1.67         0.46 o                         
 -10   1   3        155.28        171.36         1.97 o                         
  -9   1   3        318.21        333.56         2.95 o                         
  -8   1   3          3.97          6.15         0.76 o                         
  -7   1   3        252.42        241.26         3.44 o                         
  -6   1   3         43.39         40.74         1.79 o                         
  -5   1   3       3246.58       3153.13        22.47 o                         
  -3   1   3      20025.50      18290.13       229.90 o                         
  -2   1   3        125.88         92.56         1.51 o                         
  -1   1   3      14949.17      13439.35       151.24 o                         
   0   1   3       1475.36       1322.20         8.14 o                         
   1   1   3         32.39          8.41         0.66 o                         
   2   1   3        178.77        185.68         2.37 o                         
   3   1   3        565.21        545.07         4.44 o                         
   4   1   3        232.58        195.51         2.37 o                         
   5   1   3        510.88        441.51         3.66 o                         
   6   1   3         90.95         82.06         1.50 o                         
   7   1   3        144.06        141.94         1.85 o                         
   8   1   3        319.64        335.73         2.82 o                         
   9   1   3         15.88         13.56         0.76 o                         
  10   1   3          0.02         -0.35         0.35 o                         
  11   1   3        920.77        936.70         5.66 o                         
  12   1   3        423.47        426.17         3.79 o                         
  13   1   3         12.26         13.67         1.28 o                         
  14   1   3          0.81         -0.03         0.33 o                         
 -17   2   3          0.10         -0.21         0.21 o                         
 -16   2   3          1.88          1.84         0.32 o                         
 -15   2   3          0.01         -0.29         0.29 o                         
 -14   2   3          0.00          0.06         0.30 o                         
 -13   2   3          5.51          4.06         0.52 o                         
 -12   2   3         35.84         38.83         1.37 o                         
 -11   2   3         36.82         34.11         1.33 o                         
 -10   2   3          0.00         -0.32         0.32 o                         
  -9   2   3          3.51          3.66         0.46 o                         
  -8   2   3         85.01         79.25         2.02 o                         
  -7   2   3        120.75        111.31         2.26 o                         
  -6   2   3        103.94        105.39         2.94 o                         
  -5   2   3        204.35        191.53         3.16 o                         
  -4   2   3         24.96         14.98         0.97 o                         
  -3   2   3        190.25        168.77         2.21 o                         
  -2   2   3        443.76        407.58         3.84 o                         
  -1   2   3       1504.84       1309.38         8.81 o                         
   0   2   3        206.84        188.03         2.09 o                         
   1   2   3        213.33        222.23         2.87 o                         
   2   2   3        356.12        378.95         4.11 o                         
   3   2   3          6.55          4.22         0.68 o                         
   4   2   3        198.43        213.76         3.49 o                         
   5   2   3        258.99        267.87         3.69 o                         
   6   2   3         39.92         38.47         1.02 o                         
   7   2   3          9.14         10.90         0.62 o                         
   8   2   3          0.68         -0.33         0.33 o                         
   9   2   3          0.05          0.16         0.38 o                         
  10   2   3        115.69        122.53         1.81 o                         
  11   2   3        280.05        296.71         2.81 o                         
  12   2   3          9.61          7.94         0.57 o                         
  13   2   3         56.95         63.96         1.62 o                         
  14   2   3         18.79         17.94         1.31 o                         
 -16   3   3         50.99         55.10         1.33 o                         
 -15   3   3         13.18         15.86         0.73 o                         
 -14   3   3         11.31          8.25         0.68 o                         
 -13   3   3          0.08         -0.51         0.51 o                         
 -12   3   3         36.59         37.93         1.10 o                         
 -11   3   3       1956.59       2167.86        10.11 o                         
 -10   3   3        193.36        220.91         2.29 o                         
  -9   3   3          0.41          1.94         0.42 o                         
  -8   3   3         46.17         47.97         1.62 o                         
  -7   3   3         59.48         53.92         1.55 o                         
  -6   3   3        305.14        244.35         3.22 o                         
  -5   3   3          5.03          4.18         0.65 o                         
  -4   3   3          3.55          3.81         0.79 o                         
  -3   3   3        819.50        634.66         6.60 o                         
  -2   3   3       1363.93       1352.06         8.74 o                         
  -1   3   3         67.59         68.43         1.54 o                         
   0   3   3       6086.24       5936.31        37.83 o                         
   1   3   3       1460.54       1414.58         8.33 o                         
   2   3   3       1804.93       1906.53        12.87 o                         
   3   3   3       7768.74       8121.39        45.83 o                         
   4   3   3       1120.65       1207.45         9.62 o                         
   5   3   3        124.26        129.69         2.62 o                         
   6   3   3        999.51       1095.82         6.84 o                         
   7   3   3        140.54        146.29         1.76 o                         
   8   3   3         66.28         59.69         1.18 o                         
   9   3   3         60.37         59.58         1.28 o                         
  10   3   3         21.49         22.14         0.93 o                         
  11   3   3         29.00         24.71         1.09 o                         
  12   3   3          0.07         -0.38         0.38 o                         
  13   3   3         14.29         15.34         1.15 o                         
  14   3   3         28.31         27.72         1.13 o                         
 -16   4   3          2.41          1.15         0.29 o                         
 -15   4   3         12.28         12.26         0.83 o                         
 -14   4   3         14.05         12.57         0.89 o                         
 -13   4   3          8.72          7.09         0.58 o                         
 -12   4   3          4.65          3.63         0.48 o                         
 -11   4   3          4.96          3.88         0.46 o                         
 -10   4   3          0.24          0.30         0.33 o                         
  -9   4   3         33.73         35.56         1.00 o                         
  -8   4   3          0.32         -0.04         0.35 o                         
  -7   4   3          6.80          8.64         0.85 o                         
  -6   4   3          0.08         -0.56         0.56 o                         
  -5   4   3         14.88         12.93         0.94 o                         
  -4   4   3        142.88        119.52         2.26 o                         
  -3   4   3        400.80        368.56         3.85 o                         
  -2   4   3        446.97        355.32         3.72 o                         
  -1   4   3        255.49        239.68         2.91 o                         
   0   4   3       1153.65       1195.00         8.39 o                         
   1   4   3         63.76         61.02         1.46 o                         
   2   4   3        550.12        518.49         4.73 o                         
   3   4   3         75.49         88.37         1.80 o                         
   4   4   3         56.77         43.34         1.41 o                         
   5   4   3         14.61         11.25         0.72 o                         
   6   4   3         77.67         67.02         1.31 o                         
   7   4   3        234.56        217.38         2.38 o                         
   8   4   3          0.43         -0.05         0.35 o                         
   9   4   3         45.50         48.73         1.18 o                         
  10   4   3         37.05         36.57         1.35 o                         
  11   4   3          2.57          0.95         0.42 o                         
  12   4   3          0.29         -0.54         0.54 o                         
  13   4   3         43.22         41.78         1.36 o                         
  14   4   3          0.54          0.57         0.34 o                         
 -16   5   3          1.70          1.59         0.31 o                         
 -15   5   3          5.16          3.27         0.38 o                         
 -14   5   3          0.08          0.00         0.28 o                         
 -13   5   3          3.89          1.49         0.36 o                         
 -12   5   3          0.25         -0.58         0.58 o                         
 -11   5   3        166.45        181.21         2.29 o                         
 -10   5   3         31.90         33.62         1.18 o                         
  -9   5   3         15.23         16.60         0.84 o                         
  -8   5   3        212.15        202.21         2.21 o                         
  -7   5   3        186.52        158.24         2.19 o                         
  -6   5   3        209.44        213.89         2.97 o                         
  -5   5   3       2248.67       2347.40        13.98 o                         
  -4   5   3       5997.23       6325.16        49.10 o                         
  -3   5   3       6089.74       6148.86        41.95 o                         
  -2   5   3       5824.27       5642.80        43.04 o                         
  -1   5   3       3326.29       3514.63        20.27 o                         
   0   5   3       1162.45       1203.03         8.34 o                         
   1   5   3         19.52         18.28         0.95 o                         
   2   5   3        727.86        791.85         5.59 o                         
   3   5   3       2232.06       2437.79        13.27 o                         
   4   5   3        449.51        534.88         4.31 o                         
   5   5   3        156.07        145.83         1.71 o                         
   6   5   3         88.48        123.09         1.53 o                         
   7   5   3        266.07        254.15         2.22 o                         
   8   5   3          6.99          5.23         0.49 o                         
   9   5   3         43.99         36.73         1.23 o                         
  10   5   3         92.74         94.41         1.94 o                         
  11   5   3         91.64         83.32         1.89 o                         
  12   5   3         31.30         28.62         1.50 o                         
  13   5   3          7.94          9.19         0.92 o                         
 -16   6   3          2.23          0.46         0.35 o                         
 -15   6   3          3.88          2.49         0.37 o                         
 -14   6   3          0.01         -0.30         0.30 o                         
 -13   6   3         13.43         12.78         0.78 o                         
 -12   6   3          1.03          0.14         0.60 o                         
 -11   6   3          0.91          0.79         0.36 o                         
 -10   6   3          9.99          9.59         0.69 o                         
  -9   6   3         30.55         28.58         1.01 o                         
  -8   6   3         14.08         17.27         0.76 o                         
  -7   6   3          0.71          0.71         0.33 o                         
  -6   6   3         67.33         81.11         1.57 o                         
  -5   6   3         49.46         64.65         1.59 o                         
  -4   6   3        201.39        222.81         3.02 o                         
  -3   6   3        250.46        257.54         3.37 o                         
  -2   6   3         19.74         27.09         1.40 o                         
  -1   6   3        410.75        439.22         4.87 o                         
   0   6   3          8.87         11.10         0.90 o                         
   1   6   3        115.31        137.00         2.22 o                         
   2   6   3          9.71          8.76         0.84 o                         
   3   6   3        249.90        257.46         3.51 o                         
   4   6   3          0.02         -0.37         0.37 o                         
   5   6   3        119.29        114.23         1.65 o                         
   6   6   3          7.52          5.44         0.47 o                         
   7   6   3         13.21         10.88         0.66 o                         
   8   6   3         25.97         23.19         0.98 o                         
   9   6   3        107.83        108.37         2.00 o                         
  10   6   3        120.38        116.90         1.86 o                         
  11   6   3         35.23         33.89         1.18 o                         
  12   6   3         21.20         17.94         1.12 o                         
  13   6   3         34.80         27.04         1.02 o                         
 -15   7   3          8.50         10.61         0.74 o                         
 -14   7   3          7.44          6.13         0.61 o                         
 -13   7   3          0.35          0.07         0.32 o                         
 -12   7   3         89.55        101.66         1.72 o                         
 -11   7   3          0.31          0.04         0.44 o                         
 -10   7   3        116.27        140.08         1.80 o                         
  -9   7   3         14.01         12.12         0.85 o                         
  -8   7   3          6.35          4.43         0.48 o                         
  -7   7   3          8.95         12.12         0.65 o                         
  -6   7   3        594.64        631.53         4.84 o                         
  -5   7   3       2574.55       2688.87        22.01 o                         
  -4   7   3       1766.73       1966.07         9.49 o                         
  -3   7   3        232.66        277.65         3.80 o                         
  -2   7   3         16.55          6.78         0.85 o                         
  -1   7   3        486.81        560.10         6.18 o                         
   0   7   3          5.40          7.25         0.81 o                         
   1   7   3          4.88          5.20         0.58 o                         
   2   7   3         15.62         21.30         0.90 o                         
   3   7   3         87.60         82.38         1.64 o                         
   4   7   3       1057.12       1044.23         5.84 o                         
   5   7   3         84.37         87.25         1.46 o                         
   6   7   3          9.10          6.82         0.59 o                         
   7   7   3         59.58         64.94         1.33 o                         
   8   7   3         59.10         63.96         1.38 o                         
   9   7   3        184.48        170.84         2.27 o                         
  10   7   3         26.33         24.73         0.96 o                         
  11   7   3         65.38         59.67         2.12 o                         
  12   7   3         57.46         51.72         1.46 o                         
  13   7   3         22.46         19.40         1.83 o                         
 -14   8   3          0.06          0.27         0.39 o                         
 -13   8   3          0.39         -0.37         0.44 o                         
 -12   8   3          1.09          1.24         0.41 o                         
 -11   8   3         24.55         34.22         1.11 o                         
 -10   8   3        211.72        238.75         2.65 o                         
  -9   8   3         42.16         46.98         1.12 o                         
  -8   8   3          6.20          5.08         0.49 o                         
  -7   8   3        360.47        371.16         3.19 o                         
  -6   8   3        247.77        242.56         2.57 o                         
  -5   8   3          3.92          4.22         0.43 o                         
  -4   8   3         89.05         84.72         1.53 o                         
  -3   8   3          7.08         12.69         0.83 o                         
  -2   8   3       1391.31       1380.53         9.50 o                         
  -1   8   3         89.67         71.60         1.43 o                         
   0   8   3          5.18          6.05         0.54 o                         
   1   8   3        130.24        127.41         1.75 o                         
   2   8   3        172.84        152.66         1.99 o                         
   3   8   3        331.71        346.43         3.20 o                         
   4   8   3          1.48          0.95         0.37 o                         
   5   8   3        146.76        145.22         1.93 o                         
   6   8   3          4.17          3.59         0.46 o                         
   7   8   3        206.36        231.22         2.49 o                         
   8   8   3         73.53         72.18         1.45 o                         
   9   8   3          3.75          2.54         0.54 o                         
  10   8   3          1.84          1.08         0.34 o                         
  11   8   3         11.81         11.22         1.06 o                         
  12   8   3          0.53         -0.23         0.39 o                         
 -14   9   3          6.34          3.57         0.53 o                         
 -13   9   3         31.13         31.97         1.14 o                         
 -12   9   3        234.77        261.80         3.12 o                         
 -11   9   3        357.32        387.66         3.91 o                         
 -10   9   3        550.61        596.53         4.66 o                         
  -9   9   3        277.14        298.60         3.08 o                         
  -8   9   3          4.33          3.98         0.71 o                         
  -7   9   3          0.45          1.19         0.43 o                         
  -6   9   3          0.02          0.55         0.48 o                         
  -5   9   3         14.45         11.22         0.77 o                         
  -4   9   3         61.15         67.66         1.42 o                         
  -3   9   3         57.33         57.48         1.29 o                         
  -2   9   3          2.68          2.74         0.41 o                         
  -1   9   3        168.91        165.03         2.04 o                         
   0   9   3         54.69         50.46         1.21 o                         
   1   9   3        330.86        337.89         3.16 o                         
   2   9   3       2065.64       1976.05        11.26 o                         
   3   9   3        715.05        769.62         5.62 o                         
   4   9   3        549.66        620.64         5.09 o                         
   5   9   3          8.56          5.46         0.54 o                         
   6   9   3        376.69        386.46         3.74 o                         
   7   9   3        245.24        262.16         2.69 o                         
   8   9   3          7.55          6.07         0.53 o                         
   9   9   3         21.82         19.95         0.88 o                         
  10   9   3          0.09         -0.39         0.40 o                         
  11   9   3          4.04          5.16         0.75 o                         
 -13  10   3         10.50          9.61         1.15 o                         
 -12  10   3         20.94         20.32         0.98 o                         
 -11  10   3          4.33          4.63         0.53 o                         
 -10  10   3         33.41         32.70         1.11 o                         
  -9  10   3         27.04         33.41         1.26 o                         
  -8  10   3          8.77         13.98         0.98 o                         
  -7  10   3         45.52         48.01         1.41 o                         
  -6  10   3        159.07        153.89         2.50 o                         
  -5  10   3          0.28         -0.39         0.39 o                         
  -4  10   3         56.52         52.92         1.86 o                         
  -3  10   3          0.34          0.01         0.45 o                         
  -2  10   3         89.40        104.92         1.87 o                         
  -1  10   3          1.12          0.49         0.42 o                         
   0  10   3        281.70        289.85         3.07 o                         
   1  10   3        312.17        352.06         3.62 o                         
   2  10   3         61.03         63.81         1.77 o                         
   3  10   3          2.48         -0.17         0.38 o                         
   4  10   3         34.62         30.22         1.12 o                         
   5  10   3         88.89         93.25         1.91 o                         
   6  10   3         10.41         13.28         0.83 o                         
   7  10   3         30.90         38.17         1.21 o                         
   8  10   3        102.99        111.96         2.05 o                         
   9  10   3          9.41         11.06         0.81 o                         
  10  10   3         12.08          9.90         0.80 o                         
 -12  11   3          4.64          1.77         0.44 o                         
 -11  11   3          3.93          3.87         0.85 o                         
 -10  11   3         29.30         26.29         1.25 o                         
  -9  11   3          0.18          0.31         0.36 o                         
  -8  11   3         40.90         36.26         1.26 o                         
  -7  11   3          0.68         -0.37         0.50 o                         
  -6  11   3        104.02         93.96         2.27 o                         
  -5  11   3         16.26         16.46         1.04 o                         
  -4  11   3         12.11         19.06         0.86 o                         
  -3  11   3        209.29        177.88         2.13 o                         
  -2  11   3        121.61         91.08         2.01 o                         
  -1  11   3         47.18         45.32         1.73 o                         
   0  11   3        211.35        201.94         2.52 o                         
   1  11   3         11.98          9.29         0.73 o                         
   2  11   3        223.08        201.30         2.88 o                         
   3  11   3         75.50         76.50         1.75 o                         
   4  11   3         19.97         27.31         1.17 o                         
   5  11   3          0.86          1.10         0.37 o                         
   6  11   3          0.13          0.25         0.35 o                         
   7  11   3          3.84          2.44         0.42 o                         
   8  11   3          1.22          0.96         0.34 o                         
   9  11   3          0.26         -0.27         0.37 o                         
  10  11   3          1.26          1.83         0.92 o                         
 -11  12   3         17.19         20.93         0.93 o                         
 -10  12   3          0.00         -0.37         0.44 o                         
  -9  12   3          0.03         -0.22         0.27 o                         
  -8  12   3         32.35         39.41         1.29 o                         
  -7  12   3         20.36         21.01         0.90 o                         
  -6  12   3          1.64          0.80         0.33 o                         
  -5  12   3         47.45         47.43         1.29 o                         
  -4  12   3          3.73          1.96         0.40 o                         
  -3  12   3         26.70         15.42         1.05 o                         
  -2  12   3          9.43          8.08         0.55 o                         
  -1  12   3         24.44         21.53         0.96 o                         
   0  12   3         22.19         18.89         0.96 o                         
   1  12   3         30.36         29.53         1.22 o                         
   2  12   3         62.69         59.18         1.56 o                         
   3  12   3          0.89          0.19         0.36 o                         
   4  12   3          0.24          0.90         0.40 o                         
   5  12   3          3.17          2.71         0.41 o                         
   6  12   3          2.01          1.03         0.47 o                         
   7  12   3          0.12         -0.18         0.26 o                         
   8  12   3          4.98          5.80         0.64 o                         
 -10  13   3          0.79          0.61         0.92 o                         
  -9  13   3         14.83         14.57         0.75 o                         
  -8  13   3          3.53          1.15         0.33 o                         
  -7  13   3          0.07         -0.05         0.26 o                         
  -6  13   3          5.03          3.09         0.49 o                         
  -5  13   3         49.09         44.69         1.22 o                         
  -4  13   3         10.56          5.15         0.48 o                         
  -3  13   3         34.55         38.85         1.13 o                         
  -2  13   3         13.18         12.38         1.06 o                         
  -1  13   3         10.19          5.53         0.50 o                         
   0  13   3          8.85          1.66         0.36 o                         
   1  13   3         33.01         38.69         1.24 o                         
   2  13   3          1.29          0.82         0.37 o                         
   3  13   3         30.01         35.96         1.32 o                         
   4  13   3          6.53          7.69         1.01 o                         
   5  13   3          8.95          7.52         1.15 o                         
   6  13   3         19.42         18.64         1.12 o                         
   7  13   3          1.97          1.19         0.27 o                         
  -8  14   3         13.56         19.71         1.11 o                         
  -7  14   3         16.26         20.40         0.86 o                         
  -6  14   3          9.23          8.94         0.89 o                         
  -5  14   3          0.03         -0.26         0.29 o                         
  -4  14   3          2.36          1.37         0.39 o                         
  -3  14   3          0.10         -0.30         0.30 o                         
  -2  14   3          7.53          3.83         0.49 o                         
  -1  14   3          8.26          7.29         0.57 o                         
   0  14   3         30.73         33.75         1.02 o                         
   1  14   3          0.94          0.30         0.28 o                         
   2  14   3         33.61         41.50         1.03 o                         
   3  14   3         63.72         68.84         1.84 o                         
   4  14   3          5.28          4.46         0.41 o                         
   5  14   3         15.61         20.67         1.21 o                         
  -5  15   3          3.95          1.38         0.69 o                         
  -4  15   3         14.69         14.66         0.87 o                         
  -3  15   3          0.05         -0.51         0.51 o                         
  -2  15   3          1.64          3.12         0.51 o                         
  -1  15   3          0.49          1.29         0.63 o                         
   0  15   3         19.13         20.69         1.38 o                         
   1  15   3         24.50         23.16         1.10 o                         
   2  15   3          6.14          1.94         0.37 o                         
 -16   0   4          4.96          2.92         0.97 o                         
 -14   0   4          0.54         -0.47         0.90 o                         
 -12   0   4         21.17         19.50         1.21 o                         
 -10   0   4        180.81        193.52         2.91 o                         
  -8   0   4       4239.02       4284.06        35.88 o                         
  -6   0   4       3184.05       3233.20        43.37 o                         
  -2   0   4         83.74        113.50         2.57 o                         
   0   0   4       8997.72       8253.31        99.62 o                         
   2   0   4       6546.51       7179.56        49.16 o                         
   4   0   4         54.73         36.50         1.50 o                         
   6   0   4       2123.65       1982.61        13.05 o                         
   8   0   4        152.55        172.07         3.10 o                         
  10   0   4       2695.65       2939.26        20.77 o                         
  12   0   4        153.28        159.10         3.33 o                         
  14   0   4        101.60         92.06         2.69 o                         
 -17   1   4          1.52          0.94         0.27 o                         
 -16   1   4          3.32          2.14         0.37 o                         
 -15   1   4          0.57          0.16         0.35 o                         
 -14   1   4          6.27          4.90         0.67 o                         
 -13   1   4          5.08          3.50         0.42 o                         
 -12   1   4         41.03         42.35         1.30 o                         
 -11   1   4         27.83         25.45         0.95 o                         
 -10   1   4        126.16        115.17         1.58 o                         
  -9   1   4         41.99         42.45         1.02 o                         
  -8   1   4         21.33         17.50         1.01 o                         
  -7   1   4        190.49        181.38         2.84 o                         
  -6   1   4         96.62         87.53         2.66 o                         
  -5   1   4          5.50          5.92         0.71 o                         
  -4   1   4          0.12          0.15         0.40 o                         
  -3   1   4       1079.49        992.61         7.86 o                         
  -2   1   4         73.84         69.25         1.44 o                         
  -1   1   4        155.17        147.03         2.22 o                         
   0   1   4        254.01        214.69         2.51 o                         
   1   1   4         21.98         26.15         0.89 o                         
   2   1   4          0.01          0.45         0.32 o                         
   3   1   4        877.84        903.05         9.35 o                         
   4   1   4       1111.05       1107.31         8.56 o                         
   5   1   4         39.65         50.22         1.17 o                         
   6   1   4        264.97        242.46         2.24 o                         
   7   1   4         30.57         32.08         0.92 o                         
   8   1   4          1.68          1.32         0.42 o                         
   9   1   4         11.31          9.93         0.64 o                         
  10   1   4        204.07        218.42         2.80 o                         
  11   1   4        651.90        703.50         5.50 o                         
  12   1   4          0.10         -0.26         0.34 o                         
  13   1   4          3.96          3.19         0.47 o                         
  14   1   4          5.90          5.13         1.68 o                         
 -17   2   4          2.24          1.99         0.37 o                         
 -16   2   4          3.02          1.04         0.60 o                         
 -15   2   4          1.82          0.62         0.33 o                         
 -14   2   4          0.05          0.30         0.31 o                         
 -13   2   4         32.10         32.16         1.03 o                         
 -12   2   4          3.18          2.59         0.56 o                         
 -11   2   4         13.72         16.92         0.73 o                         
 -10   2   4         74.39         73.28         1.31 o                         
  -9   2   4        655.36        642.09         4.25 o                         
  -8   2   4        237.29        236.34         3.99 o                         
  -7   2   4       1793.66       1893.39        13.24 o                         
  -6   2   4        805.55        771.27         7.79 o                         
  -5   2   4       3504.88       3291.92        19.43 o                         
  -4   2   4         94.41        102.27         2.09 o                         
  -3   2   4        372.56        355.36         3.49 o                         
  -2   2   4         46.72         29.06         1.13 o                         
  -1   2   4      22530.83      20875.37       234.96 o                         
   0   2   4         12.32          9.09         0.67 o                         
   1   2   4         48.48         62.00         1.67 o                         
   2   2   4          1.05          1.43         0.43 o                         
   3   2   4       8789.42       9390.10        50.10 o                         
   4   2   4       7728.65       8680.59        44.81 o                         
   5   2   4         55.63         46.47         1.44 o                         
   6   2   4        101.67        107.75         1.55 o                         
   7   2   4         70.25         71.39         1.22 o                         
   8   2   4         22.22         23.61         0.92 o                         
   9   2   4        319.35        328.02         3.21 o                         
  10   2   4        652.90        729.29         6.17 o                         
  11   2   4        110.72        115.26         1.86 o                         
  12   2   4         36.02         32.29         1.02 o                         
  13   2   4          0.02         -0.50         0.50 o                         
  14   2   4          3.65          2.44         0.65 o                         
 -17   3   4          0.12         -0.23         0.23 o                         
 -16   3   4          0.00          0.11         0.25 o                         
 -15   3   4          1.76          1.89         0.37 o                         
 -14   3   4         34.56         35.41         1.01 o                         
 -13   3   4          2.15          1.45         0.65 o                         
 -12   3   4         21.79         20.41         0.87 o                         
 -11   3   4        107.17        117.89         1.80 o                         
 -10   3   4          1.05          0.68         0.37 o                         
  -9   3   4          2.99          1.72         0.37 o                         
  -8   3   4         99.71         82.10         2.33 o                         
  -7   3   4         17.77         16.64         1.00 o                         
  -6   3   4        291.74        270.51         3.21 o                         
  -5   3   4          5.14          7.55         0.70 o                         
  -4   3   4        231.58        198.07         2.98 o                         
  -3   3   4         43.99         32.52         1.13 o                         
  -2   3   4        304.57        259.97         3.13 o                         
  -1   3   4         21.07         12.38         0.77 o                         
   0   3   4        676.87        679.10         5.40 o                         
   1   3   4         30.67         38.65         1.10 o                         
   2   3   4        423.68        424.65         3.81 o                         
   3   3   4        443.66        437.40         4.52 o                         
   4   3   4        268.46        278.35         3.56 o                         
   5   3   4        232.44        234.70         2.43 o                         
   6   3   4        234.08        226.95         2.14 o                         
   7   3   4         40.92         40.35         0.97 o                         
   8   3   4         30.83         27.25         0.97 o                         
   9   3   4          2.56          2.48         0.40 o                         
  10   3   4        171.75        164.99         2.58 o                         
  11   3   4        156.92        155.42         2.24 o                         
  12   3   4          4.59          4.30         0.57 o                         
  13   3   4         26.64         25.22         1.10 o                         
 -17   4   4          1.38          1.53         0.61 o                         
 -16   4   4          0.84          1.26         0.28 o                         
 -15   4   4         90.93        105.98         1.70 o                         
 -14   4   4         23.33         25.23         1.00 o                         
 -13   4   4         85.29         89.40         2.51 o                         
 -12   4   4        260.05        271.91         2.81 o                         
 -11   4   4        234.43        249.30         2.56 o                         
 -10   4   4          0.13         -0.30         0.34 o                         
  -9   4   4        180.68        198.41         2.29 o                         
  -8   4   4          0.46          0.80         0.39 o                         
  -7   4   4         40.81         55.71         1.82 o                         
  -6   4   4        460.82        459.10         4.30 o                         
  -5   4   4        210.74        193.20         2.48 o                         
  -4   4   4       1540.42       1612.16        11.64 o                         
  -3   4   4        405.16        315.91         3.87 o                         
  -2   4   4       1053.89       1079.17         7.99 o                         
  -1   4   4        677.87        685.45         5.66 o                         
   0   4   4        479.18        481.57         4.39 o                         
   1   4   4        659.66        806.94         5.83 o                         
   2   4   4       1796.86       1913.71        10.95 o                         
   3   4   4       3056.12       3730.98        18.44 o                         
   4   4   4        236.89        263.38         3.35 o                         
   5   4   4         35.34         38.26         1.01 o                         
   6   4   4          0.02         -0.44         0.44 o                         
   7   4   4          2.50          0.95         0.37 o                         
   8   4   4         60.37         54.10         1.11 o                         
   9   4   4         45.46         42.19         1.20 o                         
  10   4   4         19.59         20.22         1.25 o                         
  11   4   4        194.61        195.56         2.55 o                         
  12   4   4         25.50         27.60         1.20 o                         
  13   4   4          5.69          4.12         0.52 o                         
 -16   5   4          5.62          3.91         0.40 o                         
 -15   5   4          0.80          0.49         0.32 o                         
 -14   5   4          0.58          0.14         0.31 o                         
 -13   5   4          0.07         -0.15         0.39 o                         
 -12   5   4          0.95          1.14         0.39 o                         
 -11   5   4          1.45          0.38         0.37 o                         
 -10   5   4          5.98          4.47         0.48 o                         
  -9   5   4          1.47          1.70         0.40 o                         
  -8   5   4         88.13         80.72         1.42 o                         
  -7   5   4          2.02          2.77         0.52 o                         
  -6   5   4          0.91          3.48         0.95 o                         
  -5   5   4        113.67        100.56         1.94 o                         
  -4   5   4        667.24        661.02         5.18 o                         
  -3   5   4        870.36        908.48         9.13 o                         
  -2   5   4       1260.23       1180.62         8.37 o                         
  -1   5   4        537.54        577.54         4.90 o                         
   0   5   4         19.99         24.16         0.97 o                         
   1   5   4         86.05         80.83         1.69 o                         
   2   5   4        320.55        333.19         3.39 o                         
   3   5   4          3.91          1.70         0.45 o                         
   4   5   4        326.05        332.20         2.67 o                         
   5   5   4          5.14          4.42         0.40 o                         
   6   5   4          0.63          0.81         0.41 o                         
   7   5   4         11.99         11.43         0.68 o                         
   8   5   4         17.83         17.20         0.85 o                         
   9   5   4         24.38         28.02         1.29 o                         
  10   5   4        140.43        135.88         2.71 o                         
  11   5   4         56.44         58.10         1.65 o                         
  12   5   4          0.38          0.33         0.37 o                         
  13   5   4          3.73          2.55         0.41 o                         
 -16   6   4          6.11          2.90         0.49 o                         
 -15   6   4         23.51         20.38         0.80 o                         
 -14   6   4          0.69          0.82         0.34 o                         
 -13   6   4         72.41         71.37         1.42 o                         
 -12   6   4          4.32          2.69         0.62 o                         
 -11   6   4          6.75          7.11         0.68 o                         
 -10   6   4          1.89          3.79         0.43 o                         
  -9   6   4         56.22         57.66         1.18 o                         
  -8   6   4         12.14          8.40         0.56 o                         
  -7   6   4         13.05         13.16         0.67 o                         
  -6   6   4        440.48        420.58         3.38 o                         
  -5   6   4        110.32        117.88         2.60 o                         
  -4   6   4       3258.33       3533.73        21.18 o                         
  -3   6   4        992.11       1065.10        10.10 o                         
  -2   6   4          0.09         -0.05         0.47 o                         
  -1   6   4        119.95         86.27         1.75 o                         
   0   6   4          1.52          0.61         0.58 o                         
   1   6   4         23.18         17.22         1.36 o                         
   2   6   4        445.36        417.21         4.73 o                         
   3   6   4        138.94        140.76         2.21 o                         
   4   6   4         30.42         23.20         0.82 o                         
   5   6   4          1.99          0.89         0.40 o                         
   6   6   4        146.41        154.53         2.13 o                         
   7   6   4        186.86        176.46         2.37 o                         
   8   6   4         23.90         20.20         0.89 o                         
   9   6   4        130.64        123.31         2.02 o                         
  10   6   4        126.89        119.81         2.30 o                         
  11   6   4         27.47         23.62         1.10 o                         
  12   6   4          0.07         -0.33         0.33 o                         
 -15   7   4          3.08          2.23         0.42 o                         
 -14   7   4         57.42         57.26         1.20 o                         
 -13   7   4         32.73         35.49         1.13 o                         
 -12   7   4         78.77         81.83         1.55 o                         
 -11   7   4        110.03        111.15         1.89 o                         
 -10   7   4        240.51        241.64         2.36 o                         
  -9   7   4        103.13        109.41         1.65 o                         
  -8   7   4         17.11          9.33         0.56 o                         
  -7   7   4         87.75         86.34         1.46 o                         
  -6   7   4        194.59        211.94         2.15 o                         
  -5   7   4        847.80        841.69         5.30 o                         
  -4   7   4        124.98        128.92         1.74 o                         
  -3   7   4        189.68        169.27         2.36 o                         
  -2   7   4         58.36         42.13         1.41 o                         
  -1   7   4          0.16          0.57         0.46 o                         
   0   7   4         10.84          8.66         0.57 o                         
   1   7   4        260.12        227.36         2.39 o                         
   2   7   4          4.49          4.48         0.48 o                         
   3   7   4         43.29         38.75         1.08 o                         
   4   7   4        323.58        318.89         2.73 o                         
   5   7   4         79.86         83.91         1.75 o                         
   6   7   4        104.38        100.52         1.76 o                         
   7   7   4         30.23         26.53         0.93 o                         
   8   7   4         99.16         91.89         1.67 o                         
   9   7   4         10.22          7.57         0.59 o                         
  10   7   4         51.94         52.65         1.56 o                         
  11   7   4          0.39          0.06         0.36 o                         
  12   7   4          3.68          2.70         0.57 o                         
 -15   8   4         18.16         16.69         0.92 o                         
 -14   8   4          8.37          3.89         0.40 o                         
 -13   8   4          5.69          3.08         0.44 o                         
 -12   8   4        128.70        133.70         2.33 o                         
 -11   8   4        107.53        129.56         1.98 o                         
 -10   8   4         15.77         13.59         0.75 o                         
  -9   8   4         67.48         77.48         1.39 o                         
  -8   8   4         96.24        112.21         1.69 o                         
  -7   8   4         98.72        109.11         1.97 o                         
  -6   8   4          0.92          0.46         0.39 o                         
  -5   8   4          9.39          5.04         0.60 o                         
  -4   8   4         90.92         67.01         1.31 o                         
  -3   8   4         20.28         22.68         0.89 o                         
  -2   8   4        227.74        240.69         2.69 o                         
  -1   8   4         36.08         30.14         1.02 o                         
   0   8   4         13.48         13.44         0.88 o                         
   1   8   4        491.85        467.53         3.41 o                         
   2   8   4        332.21        354.22         3.11 o                         
   3   8   4        779.85        753.91         5.08 o                         
   4   8   4       2812.07       2770.36        13.84 o                         
   5   8   4       1294.36       1293.80         7.28 o                         
   6   8   4         75.08         69.91         1.49 o                         
   7   8   4         33.76         44.78         1.29 o                         
   8   8   4         48.42         52.10         1.33 o                         
   9   8   4         93.82         88.10         1.61 o                         
  10   8   4          7.31          5.65         0.83 o                         
  11   8   4         14.38         13.07         1.16 o                         
 -14   9   4         36.37         46.67         4.24 o                         
 -13   9   4        106.06        106.28         1.71 o                         
 -12   9   4          0.21         -0.10         0.34 o                         
 -11   9   4        155.45        160.44         2.29 o                         
 -10   9   4        171.88        184.40         2.23 o                         
  -9   9   4         76.06         72.63         1.57 o                         
  -8   9   4          2.75          2.50         0.53 o                         
  -7   9   4          2.81          3.42         0.52 o                         
  -6   9   4        173.49        179.89         2.84 o                         
  -5   9   4         58.41         54.17         1.62 o                         
  -4   9   4        191.09        188.13         2.23 o                         
  -3   9   4          4.86          2.41         0.48 o                         
  -2   9   4         39.00         37.12         1.08 o                         
  -1   9   4        142.03        125.34         1.78 o                         
   0   9   4         90.76         93.43         1.69 o                         
   1   9   4          0.01         -0.21         0.53 o                         
   2   9   4        807.53        782.56         5.84 o                         
   3   9   4        624.49        628.49         5.23 o                         
   4   9   4        268.78        264.13         2.83 o                         
   5   9   4         89.87         96.82         1.82 o                         
   6   9   4         81.22         86.75         2.03 o                         
   7   9   4         28.94         27.24         1.01 o                         
   8   9   4          5.88          4.83         0.49 o                         
   9   9   4          0.21         -0.37         0.37 o                         
  10   9   4          5.60          2.11         0.49 o                         
  11   9   4          0.23         -0.31         0.43 o                         
 -13  10   4         53.13         58.02         1.46 o                         
 -12  10   4          1.63          1.65         0.39 o                         
 -11  10   4        175.22        170.36         3.69 o                         
 -10  10   4         82.45         82.73         1.70 o                         
  -9  10   4         13.23         17.31         0.87 o                         
  -8  10   4         36.08         28.78         1.40 o                         
  -7  10   4         10.48          4.93         0.57 o                         
  -6  10   4         63.79         63.23         1.72 o                         
  -5  10   4         13.83         16.85         0.97 o                         
  -4  10   4         60.05         54.70         1.25 o                         
  -3  10   4         53.30         48.74         1.31 o                         
  -2  10   4          0.78          0.78         0.45 o                         
  -1  10   4        412.95        418.36         3.84 o                         
   0  10   4         27.59         27.32         1.05 o                         
   1  10   4        724.43        761.58         6.21 o                         
   2  10   4        417.12        439.48         4.43 o                         
   3  10   4        224.12        260.85         2.98 o                         
   4  10   4         98.17         92.73         1.78 o                         
   5  10   4         19.99         16.07         0.81 o                         
   6  10   4         14.05         12.04         1.05 o                         
   7  10   4          1.14          0.33         0.36 o                         
   8  10   4          9.55         15.10         1.00 o                         
   9  10   4          0.51         -0.03         0.33 o                         
  10  10   4          1.19          0.86         0.44 o                         
 -12  11   4          3.92          2.73         0.73 o                         
 -11  11   4         14.02         16.88         0.96 o                         
 -10  11   4         23.04         28.34         1.16 o                         
  -9  11   4         16.88         16.40         0.88 o                         
  -8  11   4          1.57          0.52         0.34 o                         
  -7  11   4          3.36          2.94         0.45 o                         
  -6  11   4         54.70         48.70         1.48 o                         
  -5  11   4         25.10         22.86         0.96 o                         
  -4  11   4         77.55         77.89         1.98 o                         
  -3  11   4        251.52        238.50         2.57 o                         
  -2  11   4        117.66        126.63         1.95 o                         
  -1  11   4        148.98        179.09         2.51 o                         
   0  11   4          1.35          0.55         0.41 o                         
   1  11   4          3.35          4.41         0.54 o                         
   2  11   4        283.07        293.30         4.23 o                         
   3  11   4          5.00          2.96         0.67 o                         
   4  11   4         66.04         76.01         1.71 o                         
   5  11   4         39.27         44.61         1.36 o                         
   6  11   4         12.66          9.92         0.68 o                         
   7  11   4         19.29         21.16         1.04 o                         
   8  11   4          0.41         -0.12         0.38 o                         
   9  11   4          3.54          2.11         0.52 o                         
 -11  12   4          0.24         -0.19         0.34 o                         
 -10  12   4          3.68          1.64         0.32 o                         
  -9  12   4          8.59          6.20         0.51 o                         
  -8  12   4          8.82          7.31         0.74 o                         
  -7  12   4          1.50          0.64         0.35 o                         
  -6  12   4         53.37         47.82         1.30 o                         
  -5  12   4         18.88         15.47         0.89 o                         
  -4  12   4        151.07        157.94         2.09 o                         
  -3  12   4         19.57          8.41         0.57 o                         
  -2  12   4         72.39         63.53         1.30 o                         
  -1  12   4         27.52         27.19         1.11 o                         
   0  12   4         44.24         47.19         1.46 o                         
   1  12   4          9.53         10.74         0.77 o                         
   2  12   4          2.60          2.42         0.49 o                         
   3  12   4          0.19         -0.32         0.32 o                         
   4  12   4          0.32          0.11         0.36 o                         
   5  12   4          0.02         -0.15         0.35 o                         
   6  12   4         15.16         17.09         1.05 o                         
   7  12   4         13.95         12.59         0.97 o                         
   8  12   4         15.31         22.63         1.17 o                         
 -10  13   4         40.33         46.05         2.45 o                         
  -9  13   4          0.48          0.92         0.27 o                         
  -8  13   4         10.58          9.81         0.59 o                         
  -7  13   4          6.63          9.75         0.65 o                         
  -6  13   4         29.23         21.44         0.97 o                         
  -5  13   4         10.23          7.51         0.73 o                         
  -4  13   4          0.01         -0.31         0.31 o                         
  -3  13   4         36.69         31.78         1.10 o                         
  -2  13   4         16.01         17.29         0.97 o                         
  -1  13   4          0.96          0.98         0.33 o                         
   0  13   4         20.97         17.12         0.84 o                         
   1  13   4          0.03         -0.07         0.29 o                         
   2  13   4         20.37         30.61         1.06 o                         
   3  13   4          7.38         12.69         0.92 o                         
   4  13   4          1.49          1.18         0.36 o                         
   5  13   4          0.99          0.71         0.31 o                         
   6  13   4         36.04         44.86         3.05 o                         
  -8  14   4          5.83          3.14         0.51 o                         
  -7  14   4          1.47          1.03         0.37 o                         
  -6  14   4          0.56          0.61         0.37 o                         
  -5  14   4          0.05         -0.32         0.32 o                         
  -4  14   4         29.43         27.43         1.14 o                         
  -3  14   4         22.36         19.92         1.21 o                         
  -2  14   4          4.07          5.29         0.81 o                         
  -1  14   4         15.21         12.44         0.71 o                         
   0  14   4         13.42         14.01         0.69 o                         
   1  14   4          1.13          0.76         0.37 o                         
   2  14   4          0.11         -0.32         0.32 o                         
   3  14   4          1.11          0.17         0.27 o                         
   4  14   4         62.34         75.51         2.13 o                         
  -5  15   4          0.00         -0.31         0.31 o                         
  -4  15   4          5.22          2.94         0.40 o                         
  -3  15   4         21.69         18.81         1.53 o                         
  -2  15   4          0.95          1.70         0.40 o                         
  -1  15   4          4.96          1.44         0.40 o                         
   0  15   4          1.23          0.11         0.32 o                         
   1  15   4         17.75         17.69         1.22 o                         
 -17   0   5          2.85          2.45         0.47 o                         
 -15   0   5          1.88          1.63         0.58 o                         
 -13   0   5          1.65          1.73         0.58 o                         
 -11   0   5          8.71          5.55         0.62 o                         
  -9   0   5        157.85        149.52         2.63 o                         
  -7   0   5        380.83        349.80         6.16 o                         
  -5   0   5        211.73        215.20         4.01 o                         
  -3   0   5          5.06          5.46         0.74 o                         
  -1   0   5        484.63        396.75         6.64 o                         
   1   0   5        268.13        224.50         4.11 o                         
   3   0   5         27.71         30.31         1.56 o                         
   5   0   5        379.15        403.88         4.43 o                         
   7   0   5        332.72        309.59         3.89 o                         
   9   0   5        742.53        757.07         7.46 o                         
  11   0   5         89.40         90.56         2.43 o                         
  13   0   5          4.13          4.76         0.92 o                         
 -17   1   5          0.11         -0.03         0.34 o                         
 -16   1   5          2.33          1.66         0.38 o                         
 -15   1   5        122.42        145.35         1.93 o                         
 -14   1   5         76.13         86.16         1.49 o                         
 -13   1   5          1.10          0.10         0.51 o                         
 -12   1   5        213.75        223.14         2.43 o                         
 -11   1   5        187.46        224.71         2.34 o                         
 -10   1   5        131.78        148.78         1.83 o                         
  -9   1   5        220.69        213.63         2.39 o                         
  -8   1   5       3215.10       3373.60        19.73 o                         
  -7   1   5       3403.66       3454.40        24.54 o                         
  -6   1   5       1357.27       1353.69        10.80 o                         
  -5   1   5      12298.97      12433.31        61.72 o                         
  -4   1   5       3374.79       3114.53        17.72 o                         
  -3   1   5        254.31        253.56         3.18 o                         
  -2   1   5         93.60         71.63         1.59 o                         
  -1   1   5        145.43        187.34         3.05 o                         
   0   1   5          6.99          8.88         0.68 o                         
   1   1   5       4088.93       4162.29        34.49 o                         
   2   1   5       4690.34       4992.04        25.69 o                         
   3   1   5        128.83        107.03         1.87 o                         
   4   1   5        418.11        498.36         4.51 o                         
   5   1   5         30.06         36.85         0.96 o                         
   6   1   5        142.99        136.75         1.71 o                         
   7   1   5        349.98        342.78         2.85 o                         
   8   1   5        745.53        709.75         5.13 o                         
   9   1   5        485.27        487.63         4.02 o                         
  10   1   5       1827.37       1935.47        12.75 o                         
  11   1   5          2.39          1.43         0.44 o                         
  12   1   5         15.44         17.71         0.79 o                         
  13   1   5          1.64          1.09         0.46 o                         
 -17   2   5          0.19         -0.04         0.23 o                         
 -16   2   5          7.02          4.10         0.47 o                         
 -15   2   5          1.48          0.91         0.33 o                         
 -14   2   5          7.45          4.73         0.46 o                         
 -13   2   5         28.33         29.99         0.95 o                         
 -12   2   5          0.25          0.03         0.37 o                         
 -11   2   5          0.12          0.10         0.31 o                         
 -10   2   5         95.37         88.95         1.46 o                         
  -9   2   5         14.68         10.61         0.62 o                         
  -8   2   5        727.82        702.08         6.07 o                         
  -7   2   5         99.90         82.68         1.87 o                         
  -6   2   5         99.31         93.54         2.02 o                         
  -5   2   5        187.50        158.35         2.63 o                         
  -4   2   5         15.81         19.84         0.98 o                         
  -3   2   5         82.67         77.99         1.69 o                         
  -2   2   5        200.86        178.84         2.53 o                         
  -1   2   5         52.21         39.79         1.35 o                         
   0   2   5        163.82        166.45         2.38 o                         
   1   2   5        595.39        559.42         5.05 o                         
   2   2   5       1072.63       1083.59         7.60 o                         
   3   2   5        374.95        349.41         3.38 o                         
   4   2   5        196.29        188.42         2.47 o                         
   5   2   5        122.70        122.93         1.61 o                         
   6   2   5        168.12        159.84         1.74 o                         
   7   2   5          0.39         -0.40         0.40 o                         
   8   2   5         51.09         63.60         1.35 o                         
   9   2   5         57.16         55.16         1.23 o                         
  10   2   5         43.04         42.20         1.37 o                         
  11   2   5         11.73         11.28         1.23 o                         
  12   2   5          1.37          0.73         0.36 o                         
  13   2   5          1.91          1.91         0.60 o                         
 -17   3   5          0.02         -0.19         0.24 o                         
 -16   3   5         72.30         74.24         1.36 o                         
 -15   3   5        311.43        323.31         3.11 o                         
 -14   3   5         28.99         27.34         0.91 o                         
 -13   3   5          1.56          2.00         0.62 o                         
 -12   3   5         25.41         26.22         1.15 o                         
 -11   3   5         55.67         60.13         1.33 o                         
 -10   3   5          0.92          1.00         0.35 o                         
  -9   3   5         25.31         31.73         1.00 o                         
  -8   3   5       1326.43       1331.29         9.62 o                         
  -7   3   5        276.26        306.90         3.73 o                         
  -6   3   5       2913.92       2974.21        17.73 o                         
  -5   3   5        216.28        199.57         3.38 o                         
  -4   3   5        913.93        981.76         7.90 o                         
  -3   3   5         23.77          8.75         0.70 o                         
  -2   3   5       1848.02       1829.52        11.57 o                         
  -1   3   5        578.01        666.91         6.35 o                         
   0   3   5       3559.28       3743.94        20.08 o                         
   1   3   5       9742.20      10183.28        53.77 o                         
   2   3   5        100.79        112.12         1.83 o                         
   3   3   5       2660.81       3033.82        15.19 o                         
   4   3   5        257.73        245.72         2.42 o                         
   5   3   5          4.42          5.43         0.44 o                         
   6   3   5          0.17          0.70         0.34 o                         
   7   3   5        383.59        386.42         3.06 o                         
   8   3   5        252.72        218.49         2.34 o                         
   9   3   5         51.57         47.66         1.33 o                         
  10   3   5         75.94         79.50         1.69 o                         
  11   3   5         51.60         48.05         1.24 o                         
  12   3   5          2.57          0.85         0.52 o                         
  13   3   5          0.62          0.76         0.46 o                         
 -17   4   5          1.84          1.08         0.26 o                         
 -16   4   5          8.52          7.26         0.77 o                         
 -15   4   5          0.85         -0.31         0.31 o                         
 -14   4   5         29.76         29.30         1.04 o                         
 -13   4   5          5.67          4.12         0.45 o                         
 -12   4   5         75.36         75.07         1.80 o                         
 -11   4   5          0.68         -0.24         0.56 o                         
 -10   4   5         11.81          7.72         0.53 o                         
  -9   4   5          1.92          1.17         0.37 o                         
  -8   4   5          6.25          3.69         0.41 o                         
  -7   4   5         62.72         58.11         1.81 o                         
  -6   4   5        144.75        133.46         1.99 o                         
  -5   4   5         95.39         89.25         1.61 o                         
  -4   4   5        229.89        239.57         2.71 o                         
  -3   4   5        449.40        413.55         4.08 o                         
  -2   4   5         76.69         82.96         1.70 o                         
  -1   4   5        135.95        139.27         2.15 o                         
   0   4   5        919.95        971.17         6.63 o                         
   1   4   5        246.18        254.55         3.03 o                         
   2   4   5        313.62        354.70         3.42 o                         
   3   4   5         46.49         52.65         1.33 o                         
   4   4   5        154.76        144.16         1.71 o                         
   5   4   5          0.17          0.11         0.32 o                         
   6   4   5         61.79         61.38         1.25 o                         
   7   4   5         84.81         93.11         1.54 o                         
   8   4   5          5.63          4.47         0.48 o                         
   9   4   5          7.28          4.80         0.56 o                         
  10   4   5         14.07         15.34         0.95 o                         
  11   4   5         42.98         39.87         1.47 o                         
  12   4   5          1.45          1.09         0.37 o                         
 -16   5   5          5.57          2.18         0.42 o                         
 -15   5   5        106.29        107.09         1.71 o                         
 -14   5   5         31.83         36.80         0.98 o                         
 -13   5   5         27.06         28.62         0.92 o                         
 -12   5   5         72.14         84.76         1.76 o                         
 -11   5   5          5.59         10.22         0.61 o                         
 -10   5   5          2.42          2.40         0.61 o                         
  -9   5   5        144.34        158.64         2.16 o                         
  -8   5   5         14.35         17.14         0.79 o                         
  -7   5   5       1049.91       1109.34         6.82 o                         
  -6   5   5         27.10         28.97         1.28 o                         
  -5   5   5        128.76        118.41         2.24 o                         
  -4   5   5         71.15         87.72         1.73 o                         
  -3   5   5         91.91        104.07         2.16 o                         
  -2   5   5        899.46        890.29         6.40 o                         
  -1   5   5       1600.59       1736.82        11.94 o                         
   0   5   5        727.11        812.14         6.16 o                         
   1   5   5        636.44        653.72         5.34 o                         
   2   5   5        188.62        185.31         2.59 o                         
   3   5   5        260.99        256.55         2.40 o                         
   4   5   5        202.86        188.53         1.99 o                         
   5   5   5          7.30          5.55         0.46 o                         
   6   5   5        223.74        256.54         2.54 o                         
   7   5   5        388.44        381.03         3.43 o                         
   8   5   5        144.96        142.68         2.22 o                         
   9   5   5         14.64         19.06         1.44 o                         
  10   5   5        408.78        412.31         4.92 o                         
  11   5   5         56.83         47.20         1.30 o                         
  12   5   5         14.96         12.42         0.87 o                         
 -16   6   5          1.35          0.81         0.30 o                         
 -15   6   5          0.49         -0.15         0.30 o                         
 -14   6   5          0.44          0.02         0.31 o                         
 -13   6   5          3.33          1.99         0.40 o                         
 -12   6   5         17.15         16.92         0.95 o                         
 -11   6   5          0.05         -0.22         0.58 o                         
 -10   6   5         15.76         18.65         0.83 o                         
  -9   6   5        119.40        110.61         1.61 o                         
  -8   6   5        238.37        218.89         2.25 o                         
  -7   6   5        247.95        282.55         2.76 o                         
  -6   6   5        392.55        381.23         3.38 o                         
  -5   6   5         93.11         90.41         1.73 o                         
  -4   6   5        727.18        753.19         6.78 o                         
  -3   6   5          3.99          2.91         0.55 o                         
  -2   6   5         24.63         26.70         1.18 o                         
  -1   6   5        712.89        647.48         4.90 o                         
   0   6   5        390.94        392.16         3.91 o                         
   1   6   5        242.09        235.23         2.49 o                         
   2   6   5        307.06        304.95         2.78 o                         
   3   6   5        306.05        261.54         2.43 o                         
   4   6   5         54.67         54.49         1.19 o                         
   5   6   5         48.56         40.33         1.14 o                         
   6   6   5          4.24          4.33         0.48 o                         
   7   6   5          5.38          3.23         0.45 o                         
   8   6   5         25.15         24.34         1.01 o                         
   9   6   5         71.60         73.51         1.93 o                         
  10   6   5         17.26         14.88         0.88 o                         
  11   6   5          8.66          6.09         0.67 o                         
  12   6   5          8.01         10.04         1.22 o                         
 -15   7   5         10.51         13.22         0.87 o                         
 -14   7   5        155.25        186.45         2.54 o                         
 -13   7   5        139.30        173.83         2.33 o                         
 -12   7   5         79.08         85.19         1.53 o                         
 -11   7   5         54.64         73.17         1.63 o                         
 -10   7   5         28.17         28.05         1.06 o                         
  -9   7   5        183.97        213.39         2.62 o                         
  -8   7   5        190.52        221.64         2.57 o                         
  -7   7   5        185.14        187.72         2.16 o                         
  -6   7   5         17.97         20.81         0.92 o                         
  -5   7   5        600.27        671.57         4.83 o                         
  -4   7   5         37.05         43.36         1.13 o                         
  -3   7   5        316.85        289.55         3.04 o                         
  -2   7   5          0.06          1.54         0.43 o                         
  -1   7   5         96.28        106.39         1.96 o                         
   0   7   5          0.71          1.37         0.46 o                         
   1   7   5        832.12        787.68         5.15 o                         
   2   7   5          1.10          2.43         0.54 o                         
   3   7   5        454.50        454.42         3.38 o                         
   4   7   5        620.69        598.33         5.13 o                         
   5   7   5        178.55        196.03         2.35 o                         
   6   7   5          0.06          0.11         0.37 o                         
   7   7   5          7.85          4.78         0.62 o                         
   8   7   5        152.03        116.98         2.00 o                         
   9   7   5         18.37         12.36         1.00 o                         
  10   7   5         40.71         40.94         1.37 o                         
  11   7   5          9.91         10.86         0.77 o                         
 -15   8   5          0.01         -0.41         0.41 o                         
 -14   8   5         40.26         47.90         1.37 o                         
 -13   8   5        115.96        126.67         2.13 o                         
 -12   8   5         17.71         19.23         1.08 o                         
 -11   8   5        145.43        150.10         2.17 o                         
 -10   8   5          9.30          4.94         0.61 o                         
  -9   8   5         74.54         72.34         1.42 o                         
  -8   8   5         64.96         56.62         1.35 o                         
  -7   8   5         82.62         81.28         1.51 o                         
  -6   8   5         52.12         55.19         1.26 o                         
  -5   8   5         12.07         16.36         1.01 o                         
  -4   8   5        237.87        245.39         2.66 o                         
  -3   8   5         15.26         16.11         0.82 o                         
  -2   8   5        487.11        528.75         4.20 o                         
  -1   8   5          2.04          1.79         0.46 o                         
   0   8   5         11.59         13.32         0.71 o                         
   1   8   5        472.70        486.02         3.90 o                         
   2   8   5        148.97        153.53         2.00 o                         
   3   8   5          0.08         -0.06         0.37 o                         
   4   8   5        546.05        512.31         3.80 o                         
   5   8   5        249.98        239.99         2.62 o                         
   6   8   5          0.00         -0.18         0.50 o                         
   7   8   5        102.12         89.71         1.72 o                         
   8   8   5          6.82          4.35         0.46 o                         
   9   8   5          1.21          0.11         0.33 o                         
  10   8   5          0.44          0.26         0.44 o                         
  11   8   5          0.14         -0.27         0.27 o                         
 -14   9   5         50.55         53.39         1.34 o                         
 -13   9   5         57.12         54.98         1.56 o                         
 -12   9   5         19.48         23.88         0.98 o                         
 -11   9   5        155.30        171.80         2.39 o                         
 -10   9   5          4.54          3.26         0.52 o                         
  -9   9   5          1.87          0.30         0.79 o                         
  -8   9   5         18.96         14.70         1.08 o                         
  -7   9   5          4.05          5.77         0.61 o                         
  -6   9   5         54.69         60.78         1.50 o                         
  -5   9   5          6.30         10.60         0.89 o                         
  -4   9   5         20.37         23.73         1.01 o                         
  -3   9   5          4.80          3.53         0.56 o                         
  -2   9   5          0.14         -0.04         0.37 o                         
  -1   9   5         49.59         42.45         1.62 o                         
   0   9   5        441.98        469.20         4.08 o                         
   1   9   5       1982.71       1995.86        11.85 o                         
   2   9   5        145.21        153.26         2.20 o                         
   3   9   5       1895.19       1948.87        10.14 o                         
   4   9   5        244.69        270.58         2.84 o                         
   5   9   5         79.44         89.59         2.07 o                         
   6   9   5          7.30          3.86         0.48 o                         
   7   9   5         65.02         63.56         1.43 o                         
   8   9   5          2.04          1.93         0.39 o                         
   9   9   5         20.24         24.41         1.08 o                         
  10   9   5          3.10          5.18         0.95 o                         
 -13  10   5          0.65          0.57         0.36 o                         
 -12  10   5         12.49          7.97         1.34 o                         
 -11  10   5         24.57         23.54         1.19 o                         
 -10  10   5         24.93         22.46         1.18 o                         
  -9  10   5         16.22         11.13         0.80 o                         
  -8  10   5         11.83         12.80         0.89 o                         
  -7  10   5         84.42         87.69         1.91 o                         
  -6  10   5         18.13         23.43         1.24 o                         
  -5  10   5          2.30          0.46         0.57 o                         
  -4  10   5          0.21          0.63         0.62 o                         
  -3  10   5          2.30          3.17         0.41 o                         
  -2  10   5        488.87        465.23         3.88 o                         
  -1  10   5         65.03         66.07         1.48 o                         
   0  10   5        492.08        513.29         5.09 o                         
   1  10   5        327.19        335.38         3.65 o                         
   2  10   5        475.97        512.64         4.80 o                         
   3  10   5         20.12         24.42         1.08 o                         
   4  10   5         61.70         56.14         1.38 o                         
   5  10   5          4.51          1.57         0.39 o                         
   6  10   5          3.12          3.36         0.47 o                         
   7  10   5          0.51         -0.20         0.55 o                         
   8  10   5        101.65        113.58         2.53 o                         
   9  10   5          0.03         -0.36         0.40 o                         
 -12  11   5         15.54         17.55         0.84 o                         
 -11  11   5         23.77         26.15         1.09 o                         
 -10  11   5          1.37          0.65         0.41 o                         
  -9  11   5          2.08          0.70         0.35 o                         
  -8  11   5          0.40          0.54         0.36 o                         
  -7  11   5         42.64         43.02         1.36 o                         
  -6  11   5          6.99          4.02         0.57 o                         
  -5  11   5          0.93         -0.64         0.89 o                         
  -4  11   5         67.45         58.97         1.33 o                         
  -3  11   5          2.88          1.61         0.65 o                         
  -2  11   5        252.52        308.84         3.12 o                         
  -1  11   5        623.90        620.95         5.62 o                         
   0  11   5         11.17          9.68         1.18 o                         
   1  11   5         10.26          7.25         0.94 o                         
   2  11   5         72.19         75.22         1.80 o                         
   3  11   5         44.89         48.66         1.57 o                         
   4  11   5          0.18         -0.31         0.33 o                         
   5  11   5          9.73          6.84         0.60 o                         
   6  11   5          0.03          0.06         0.73 o                         
   7  11   5          7.00          2.50         0.47 o                         
   8  11   5          6.46          5.55         2.14 o                         
 -11  12   5          1.89          1.57         0.36 o                         
 -10  12   5          2.27          0.05         0.26 o                         
  -9  12   5          1.55          1.65         0.35 o                         
  -8  12   5         19.35         25.35         1.03 o                         
  -7  12   5          0.68         -0.23         0.28 o                         
  -6  12   5        108.29        109.50         1.95 o                         
  -5  12   5          1.23          1.83         0.44 o                         
  -4  12   5          7.01          9.35         0.76 o                         
  -3  12   5          2.25         -0.10         0.31 o                         
  -2  12   5        146.14        126.24         1.83 o                         
  -1  12   5        104.55        102.73         1.96 o                         
   0  12   5         24.89         23.58         0.98 o                         
   1  12   5         70.86         87.23         1.92 o                         
   2  12   5         50.02         60.61         1.57 o                         
   3  12   5          0.00         -0.35         0.35 o                         
   4  12   5          3.31          1.49         0.38 o                         
   5  12   5         11.09         14.47         0.75 o                         
   6  12   5          0.00         -0.20         0.63 o                         
   7  12   5          0.84          0.17         0.28 o                         
 -10  13   5          8.97          8.21         0.67 o                         
  -9  13   5         38.49         31.54         0.89 o                         
  -8  13   5         30.67         26.45         0.85 o                         
  -7  13   5          8.29         13.20         0.81 o                         
  -6  13   5         13.55         11.28         1.02 o                         
  -5  13   5          0.01          0.09         0.33 o                         
  -4  13   5         32.99         27.75         1.15 o                         
  -3  13   5         35.83         33.06         1.16 o                         
  -2  13   5         17.45         18.48         0.98 o                         
  -1  13   5          1.73          0.30         0.33 o                         
   0  13   5          1.33          1.24         0.36 o                         
   1  13   5         36.73         45.42         1.25 o                         
   2  13   5         49.08         65.50         1.42 o                         
   3  13   5          1.66          0.93         0.30 o                         
   4  13   5         27.61         23.93         0.90 o                         
   5  13   5         77.64         90.22         3.07 o                         
  -8  14   5          6.91          8.48         1.17 o                         
  -7  14   5          0.01         -0.15         0.35 o                         
  -6  14   5          0.84          0.49         0.40 o                         
  -5  14   5          0.02          0.16         0.38 o                         
  -4  14   5          0.01         -0.32         0.32 o                         
  -3  14   5          3.34          0.53         0.36 o                         
  -2  14   5          5.54          3.44         0.77 o                         
  -1  14   5          0.76          0.58         0.32 o                         
   0  14   5         13.84         20.00         0.97 o                         
   1  14   5          6.27         11.65         0.71 o                         
   2  14   5          0.04         -0.31         0.31 o                         
   3  14   5          2.62          3.92         0.40 o                         
  -4  15   5          0.33          0.88         0.39 o                         
  -3  15   5          7.00          3.35         0.57 o                         
  -2  15   5          0.58          1.74         0.33 o                         
  -1  15   5          2.38          3.97         0.65 o                         
 -16   0   6          7.55          7.50         0.73 o                         
 -14   0   6          4.41          3.39         0.88 o                         
 -12   0   6          6.52          4.46         0.97 o                         
 -10   0   6         42.74         37.50         1.34 o                         
  -6   0   6        682.86        655.93         7.16 o                         
  -4   0   6       2466.79       2528.66        20.71 o                         
  -2   0   6         50.65         55.26         2.14 o                         
   0   0   6       1487.09       1550.33        15.84 o                         
   2   0   6        881.69        956.87        11.35 o                         
   4   0   6        223.59        250.58         3.46 o                         
   6   0   6       1173.92       1233.97         8.72 o                         
   8   0   6       3597.74       3642.07        22.67 o                         
  10   0   6         42.66         38.77         1.53 o                         
  12   0   6         13.69          6.85         0.89 o                         
 -17   1   6          0.13         -0.21         0.21 o                         
 -16   1   6          5.59          3.04         0.40 o                         
 -15   1   6          7.34          5.72         0.47 o                         
 -14   1   6          0.03         -0.45         0.45 o                         
 -13   1   6          0.36          0.31         0.38 o                         
 -12   1   6         10.39         10.13         0.62 o                         
 -11   1   6          3.46          3.40         0.40 o                         
 -10   1   6         14.53         12.38         0.61 o                         
  -9   1   6          0.41          0.29         0.34 o                         
  -8   1   6          0.02          0.88         0.50 o                         
  -7   1   6          0.01          1.39         1.19 o                         
  -6   1   6        605.70        543.05         4.62 o                         
  -5   1   6        152.24        144.28         2.47 o                         
  -4   1   6         16.93         15.41         0.94 o                         
  -3   1   6          1.07          1.24         0.46 o                         
  -2   1   6        111.80        104.36         2.08 o                         
  -1   1   6        107.56         97.56         2.27 o                         
   0   1   6        802.57        816.58         7.24 o                         
   1   1   6        291.93        339.39         3.73 o                         
   2   1   6        258.60        206.76         2.92 o                         
   3   1   6        644.13        647.76         5.56 o                         
   4   1   6          1.25          1.57         0.39 o                         
   5   1   6        176.64        187.15         2.12 o                         
   6   1   6        381.09        369.49         2.89 o                         
   7   1   6        545.60        538.36         3.91 o                         
   8   1   6          3.02          1.73         0.44 o                         
   9   1   6        119.92        130.17         1.87 o                         
  10   1   6          5.58          3.94         0.46 o                         
  11   1   6         56.51         61.38         1.56 o                         
  12   1   6          0.42         -0.12         0.39 o                         
 -17   2   6          3.03          1.80         0.29 o                         
 -16   2   6          0.24          0.49         0.32 o                         
 -15   2   6        170.60        178.99         2.59 o                         
 -14   2   6        183.04        212.53         2.59 o                         
 -13   2   6         34.84         39.67         1.02 o                         
 -12   2   6          0.37         -0.19         0.39 o                         
 -11   2   6         91.67        105.98         1.57 o                         
 -10   2   6          5.42          5.59         0.46 o                         
  -9   2   6        753.92        730.91         5.39 o                         
  -8   2   6       9112.76       9428.18        44.73 o                         
  -7   2   6       2486.98       2660.77        15.00 o                         
  -6   2   6       1057.57        993.33         7.45 o                         
  -5   2   6       1507.02       1523.93         8.79 o                         
  -4   2   6        687.12        718.01         6.03 o                         
  -3   2   6          8.90          8.35         0.73 o                         
  -2   2   6         50.99         59.64         1.69 o                         
  -1   2   6       1678.23       1623.29        10.91 o                         
   0   2   6       2289.59       2538.89        16.49 o                         
   1   2   6        602.30        579.38         5.14 o                         
   2   2   6         77.06         86.18         1.90 o                         
   3   2   6        277.85        298.84         3.31 o                         
   4   2   6        522.27        544.51         4.13 o                         
   5   2   6        340.69        339.42         2.75 o                         
   6   2   6        214.71        216.95         2.28 o                         
   7   2   6        804.09        825.79         5.09 o                         
   8   2   6          0.58          0.82         0.40 o                         
   9   2   6         24.40         28.73         0.96 o                         
  10   2   6         10.17         10.96         0.70 o                         
  11   2   6          9.06          5.44         0.62 o                         
  12   2   6          7.73          6.80         1.05 o                         
 -17   3   6          0.27         -0.05         0.25 o                         
 -16   3   6          5.38          3.03         0.33 o                         
 -15   3   6          6.27          2.81         0.40 o                         
 -14   3   6          4.77          3.12         0.38 o                         
 -13   3   6          2.55          2.45         0.45 o                         
 -12   3   6          6.84          4.86         0.47 o                         
 -11   3   6         14.83         10.61         0.64 o                         
 -10   3   6         11.94         11.30         0.58 o                         
  -9   3   6          0.21          0.43         0.39 o                         
  -8   3   6          4.50          3.19         0.47 o                         
  -7   3   6         29.08         30.52         1.18 o                         
  -6   3   6          0.04          1.09         0.51 o                         
  -5   3   6          3.45          3.75         0.50 o                         
  -4   3   6        208.93        212.37         2.51 o                         
  -3   3   6        312.74        287.93         3.37 o                         
  -2   3   6         22.84         22.54         1.01 o                         
  -1   3   6        110.57         96.37         1.88 o                         
   0   3   6         70.08         64.45         1.53 o                         
   1   3   6         11.10         13.24         0.76 o                         
   2   3   6          0.01          0.49         0.40 o                         
   3   3   6        655.56        653.99         4.20 o                         
   4   3   6          2.57          2.75         0.40 o                         
   5   3   6        216.02        212.54         2.17 o                         
   6   3   6          1.35          0.08         0.41 o                         
   7   3   6         70.27         67.60         1.38 o                         
   8   3   6         48.33         53.65         1.24 o                         
   9   3   6         93.59         94.52         1.80 o                         
  10   3   6         36.33         35.56         1.20 o                         
  11   3   6         10.82          8.46         0.83 o                         
  12   3   6          0.08         -0.20         0.29 o                         
 -17   4   6          2.13          1.05         0.46 o                         
 -16   4   6         18.27         21.73         0.78 o                         
 -15   4   6        223.77        233.04         2.36 o                         
 -14   4   6          2.67          3.58         0.41 o                         
 -13   4   6          6.95         10.68         0.95 o                         
 -12   4   6          0.45          0.90         0.58 o                         
 -11   4   6         50.99         58.62         1.19 o                         
 -10   4   6         16.24         16.95         0.72 o                         
  -9   4   6        175.02        199.56         2.05 o                         
  -8   4   6        151.03        169.04         2.21 o                         
  -7   4   6       1650.52       1697.22        11.61 o                         
  -6   4   6       2010.00       2072.47        11.70 o                         
  -5   4   6        947.71       1009.53         7.02 o                         
  -4   4   6          7.88         12.09         0.74 o                         
  -3   4   6        539.23        578.82         4.94 o                         
  -2   4   6        642.20        692.28         5.34 o                         
  -1   4   6       4226.10       4464.68        22.11 o                         
   0   4   6        169.13        181.98         2.48 o                         
   1   4   6         28.15         51.95         1.82 o                         
   2   4   6       2137.47       2315.27        11.47 o                         
   3   4   6         14.41          8.44         0.53 o                         
   4   4   6         52.78         56.17         1.14 o                         
   5   4   6          5.46          5.95         0.63 o                         
   6   4   6         29.74         31.94         1.10 o                         
   7   4   6          0.42          0.12         0.46 o                         
   8   4   6          4.76          2.42         0.57 o                         
   9   4   6          1.87          0.90         0.54 o                         
  10   4   6         79.71         73.07         1.58 o                         
  11   4   6         13.61         15.63         0.97 o                         
  12   4   6          0.13         -0.23         0.34 o                         
 -17   5   6          0.00          0.00         0.27 o                         
 -16   5   6          2.39          1.49         0.31 o                         
 -15   5   6          0.06         -0.31         0.31 o                         
 -14   5   6          1.00          0.45         0.29 o                         
 -13   5   6          0.99          1.26         0.36 o                         
 -12   5   6          1.62          1.42         0.42 o                         
 -11   5   6          0.33         -0.16         0.42 o                         
 -10   5   6          1.88         -0.04         0.50 o                         
  -9   5   6         20.78         21.56         0.93 o                         
  -8   5   6        302.93        293.84         2.77 o                         
  -7   5   6         43.56         39.46         1.07 o                         
  -6   5   6        514.48        494.93         3.70 o                         
  -5   5   6          0.42         -0.43         0.43 o                         
  -4   5   6         91.41         90.02         1.95 o                         
  -3   5   6         38.02         40.68         1.27 o                         
  -2   5   6        332.66        354.93         3.35 o                         
  -1   5   6         15.51         26.11         0.98 o                         
   0   5   6          4.38         10.41         1.13 o                         
   1   5   6        122.94        117.15         1.71 o                         
   2   5   6        158.77        161.47         1.92 o                         
   3   5   6         84.44         80.50         1.36 o                         
   4   5   6          6.04          4.34         0.44 o                         
   5   5   6         36.26         30.12         0.99 o                         
   6   5   6         54.18         51.37         1.15 o                         
   7   5   6          0.13         -0.18         0.34 o                         
   8   5   6          9.88          7.83         0.96 o                         
   9   5   6         84.32         72.29         1.65 o                         
  10   5   6         38.92         42.13         2.10 o                         
  11   5   6          5.88          3.92         0.47 o                         
 -16   6   6          4.38          2.77         0.34 o                         
 -15   6   6          6.07          3.55         0.37 o                         
 -14   6   6          6.19          5.48         0.52 o                         
 -13   6   6          1.22         -0.02         0.32 o                         
 -12   6   6          3.06          2.24         0.47 o                         
 -11   6   6          1.27          1.49         0.39 o                         
 -10   6   6        197.70        218.86         2.59 o                         
  -9   6   6        574.24        603.88         5.83 o                         
  -8   6   6       1325.44       1425.93         7.91 o                         
  -7   6   6        535.15        583.44         4.27 o                         
  -6   6   6        126.72        120.23         1.80 o                         
  -5   6   6         19.23         19.38         0.97 o                         
  -4   6   6        275.47        302.93         3.22 o                         
  -3   6   6         10.29          8.94         0.67 o                         
  -2   6   6        289.62        323.06         2.59 o                         
  -1   6   6        587.99        618.66         3.70 o                         
   0   6   6         21.06         28.51         0.91 o                         
   1   6   6        885.07        905.53         5.54 o                         
   2   6   6          1.13          0.04         0.33 o                         
   3   6   6        664.15        659.96         4.10 o                         
   4   6   6         75.47         84.58         1.73 o                         
   5   6   6         40.79         41.22         1.24 o                         
   6   6   6        323.70        335.75         3.17 o                         
   7   6   6          1.51          0.70         0.40 o                         
   8   6   6        373.81        337.53         3.86 o                         
   9   6   6         47.74         42.86         1.44 o                         
  10   6   6         14.52          8.58         0.73 o                         
  11   6   6          5.12          3.65         0.49 o                         
 -16   7   6          0.60          0.24         0.27 o                         
 -15   7   6         10.91         15.15         0.83 o                         
 -14   7   6         53.87         59.15         1.36 o                         
 -13   7   6          7.00          9.97         0.74 o                         
 -12   7   6         11.75         12.10         0.85 o                         
 -11   7   6         40.44         47.24         1.56 o                         
 -10   7   6         80.82         90.84         1.54 o                         
  -9   7   6          2.91          0.97         0.41 o                         
  -8   7   6          0.41          1.12         0.46 o                         
  -7   7   6         36.23         31.84         0.98 o                         
  -6   7   6        476.30        477.32         3.68 o                         
  -5   7   6         45.66         48.89         1.17 o                         
  -4   7   6          5.15          1.72         0.42 o                         
  -3   7   6         88.41         87.50         1.39 o                         
  -2   7   6          0.39          0.16         0.38 o                         
  -1   7   6          5.13          4.77         0.41 o                         
   0   7   6         88.46         81.24         1.41 o                         
   1   7   6         73.37         70.94         1.35 o                         
   2   7   6         75.86         71.53         1.35 o                         
   3   7   6        169.00        166.25         2.18 o                         
   4   7   6          1.96          2.17         0.48 o                         
   5   7   6        101.65         92.83         1.64 o                         
   6   7   6         27.55         23.92         0.97 o                         
   7   7   6         73.79         70.46         1.55 o                         
   8   7   6         12.53          7.79         0.62 o                         
   9   7   6         90.87         88.56         2.09 o                         
  10   7   6          0.57          0.32         0.38 o                         
  11   7   6          1.26          1.02         0.38 o                         
 -15   8   6         41.55         42.30         1.65 o                         
 -14   8   6        218.47        255.20         3.79 o                         
 -13   8   6         99.00        102.46         1.87 o                         
 -12   8   6          6.44          4.97         0.46 o                         
 -11   8   6          0.18          0.02         0.37 o                         
 -10   8   6         12.40         13.75         1.00 o                         
  -9   8   6        207.57        189.40         2.25 o                         
  -8   8   6         87.89         82.12         1.45 o                         
  -7   8   6          1.96          1.19         0.43 o                         
  -6   8   6         82.29         71.84         1.54 o                         
  -5   8   6         10.76         14.72         0.72 o                         
  -4   8   6          8.75          8.23         0.55 o                         
  -3   8   6          5.56          6.47         0.52 o                         
  -2   8   6        222.66        235.11         2.56 o                         
  -1   8   6         13.71         13.95         0.91 o                         
   0   8   6       2019.62       2045.57        11.45 o                         
   1   8   6          2.51          1.52         0.45 o                         
   2   8   6         18.13         19.61         0.91 o                         
   3   8   6        285.68        279.92         2.87 o                         
   4   8   6         13.80         19.81         0.86 o                         
   5   8   6        222.14        208.22         2.55 o                         
   6   8   6        151.23        134.03         2.21 o                         
   7   8   6         32.38         28.74         1.18 o                         
   8   8   6          6.76          5.91         0.58 o                         
   9   8   6         10.32         10.23         0.84 o                         
  10   8   6          1.34         -0.31         0.43 o                         
 -14   9   6          0.03          0.02         0.27 o                         
 -13   9   6          0.28          0.28         0.46 o                         
 -12   9   6         14.24         14.68         1.30 o                         
 -11   9   6          1.40          0.72         0.39 o                         
 -10   9   6         52.86         58.88         1.30 o                         
  -9   9   6          4.55          3.32         0.50 o                         
  -8   9   6          0.13         -0.09         0.39 o                         
  -7   9   6         20.10         23.70         1.07 o                         
  -6   9   6         57.35         65.88         1.80 o                         
  -5   9   6         22.69         18.68         0.87 o                         
  -4   9   6         46.06         49.02         1.26 o                         
  -3   9   6        114.49        126.67         2.05 o                         
  -2   9   6        114.76        106.92         1.79 o                         
  -1   9   6        115.19        106.71         1.79 o                         
   0   9   6         13.56         10.92         0.72 o                         
   1   9   6        794.42        772.06         5.64 o                         
   2   9   6          0.00          1.15         0.40 o                         
   3   9   6        511.43        592.75         4.61 o                         
   4   9   6        207.90        229.19         3.26 o                         
   5   9   6         22.82         24.15         1.09 o                         
   6   9   6         33.83         28.20         1.10 o                         
   7   9   6          1.53          0.64         0.40 o                         
   8   9   6         20.39         19.98         1.02 o                         
   9   9   6          1.08          0.75         0.47 o                         
 -13  10   6         10.66         15.31         1.12 o                         
 -12  10   6         47.31         47.46         1.66 o                         
 -11  10   6          0.27          0.23         0.39 o                         
 -10  10   6          8.38          4.76         0.52 o                         
  -9  10   6          0.26          0.51         0.36 o                         
  -8  10   6          2.57          0.51         0.41 o                         
  -7  10   6         82.96         83.39         1.92 o                         
  -6  10   6         69.17         61.65         1.59 o                         
  -5  10   6          1.54          0.58         0.37 o                         
  -4  10   6          2.99          1.55         0.34 o                         
  -3  10   6        147.40        157.94         2.13 o                         
  -2  10   6       1518.49       1491.26         8.41 o                         
  -1  10   6        487.98        494.69         4.46 o                         
   0  10   6         29.52         40.39         1.53 o                         
   1  10   6          4.06          3.05         0.46 o                         
   2  10   6        334.48        327.67         3.78 o                         
   3  10   6         18.47         13.08         0.81 o                         
   4  10   6          3.22          3.62         0.44 o                         
   5  10   6         31.74         29.23         1.14 o                         
   6  10   6          0.01         -0.38         0.38 o                         
   7  10   6          0.07         -0.17         0.45 o                         
   8  10   6          3.43          1.44         0.41 o                         
 -12  11   6          1.92          0.68         0.25 o                         
 -11  11   6         13.26         16.24         0.94 o                         
 -10  11   6          0.22         -0.33         0.33 o                         
  -9  11   6          5.89          3.91         0.48 o                         
  -8  11   6          3.32          2.89         0.45 o                         
  -7  11   6         23.93         22.50         1.01 o                         
  -6  11   6         28.24         27.68         1.16 o                         
  -5  11   6          1.13          2.14         0.37 o                         
  -4  11   6        203.64        209.06         2.87 o                         
  -3  11   6         68.95         85.20         3.00 o                         
  -2  11   6         10.69         11.56         0.80 o                         
  -1  11   6         17.51         11.75         1.30 o                         
   0  11   6          0.95          1.51         0.48 o                         
   1  11   6          0.25          0.03         0.36 o                         
   2  11   6          0.97          1.54         0.39 o                         
   3  11   6         25.03         22.61         1.09 o                         
   4  11   6         59.92         57.90         1.87 o                         
   5  11   6          0.75         -0.08         0.40 o                         
   6  11   6          0.01         -0.15         0.34 o                         
   7  11   6         18.19         18.00         1.06 o                         
 -11  12   6          1.84          0.79         0.30 o                         
 -10  12   6         16.33         11.03         0.69 o                         
  -9  12   6         48.22         46.74         1.09 o                         
  -8  12   6          0.01         -0.32         0.32 o                         
  -7  12   6         33.16         32.49         1.07 o                         
  -6  12   6         43.44         45.54         1.25 o                         
  -5  12   6          0.27         -0.02         0.34 o                         
  -4  12   6        179.42        159.27         2.07 o                         
  -3  12   6         51.93         60.66         1.49 o                         
  -2  12   6          0.00          1.85         0.42 o                         
  -1  12   6          2.14          3.95         0.44 o                         
   0  12   6          6.98          7.27         0.59 o                         
   1  12   6          7.05          4.29         0.52 o                         
   2  12   6         80.18         82.20         1.60 o                         
   3  12   6          0.60          0.41         0.32 o                         
   4  12   6          3.53          2.02         0.43 o                         
   5  12   6         73.20         85.43         1.89 o                         
   6  12   6          0.75          0.17         0.32 o                         
 -10  13   6          2.22          2.85         0.44 o                         
  -9  13   6          2.48          1.49         0.32 o                         
  -8  13   6          4.51          4.91         0.44 o                         
  -7  13   6          3.68          1.56         0.29 o                         
  -6  13   6          2.73          1.49         0.33 o                         
  -5  13   6          6.20          3.99         0.52 o                         
  -4  13   6          5.37          3.96         0.63 o                         
  -3  13   6         29.42         25.30         0.98 o                         
  -2  13   6          3.16          1.82         0.36 o                         
  -1  13   6         23.24         24.89         0.98 o                         
   0  13   6          0.01         -0.33         0.33 o                         
   1  13   6          1.05          0.64         0.27 o                         
   2  13   6          0.65          1.36         0.29 o                         
   3  13   6          0.98          0.69         0.29 o                         
   4  13   6         16.91         24.90         1.64 o                         
   5  13   6         16.07         14.41         1.98 o                         
  -7  14   6          5.68          2.54         0.51 o                         
  -6  14   6          0.69         -0.22         0.33 o                         
  -5  14   6          0.00          0.04         0.34 o                         
  -4  14   6          5.46          9.19         0.85 o                         
  -3  14   6          8.52          5.53         0.64 o                         
  -2  14   6          0.10         -0.33         0.33 o                         
  -1  14   6          2.16          0.63         0.28 o                         
   0  14   6         28.33         37.14         1.11 o                         
   1  14   6          6.57          6.98         0.97 o                         
   2  14   6          0.12          0.31         0.26 o                         
 -17   0   7          5.03          3.30         0.42 o                         
 -15   0   7          9.30          6.84         0.70 o                         
 -13   0   7         51.99         50.50         1.76 o                         
 -11   0   7         29.46         31.59         1.45 o                         
  -9   0   7         57.84         45.15         1.82 o                         
  -7   0   7        511.71        466.95         5.84 o                         
  -5   0   7          2.43          2.51         0.55 o                         
  -3   0   7        325.97        310.15         4.79 o                         
  -1   0   7       1637.21       1590.84        15.13 o                         
   1   0   7         15.63         21.68         1.68 o                         
   3   0   7          0.52         -0.48         0.48 o                         
   5   0   7          0.04          0.16         0.44 o                         
   7   0   7       1019.10       1028.58         9.11 o                         
   9   0   7        131.88        140.42         4.65 o                         
  11   0   7          2.58          2.38         0.64 o                         
 -18   1   7          3.41          1.07         0.36 o                         
 -17   1   7          3.98          2.56         0.29 o                         
 -16   1   7          1.87          1.00         0.30 o                         
 -15   1   7          2.08          1.03         0.32 o                         
 -14   1   7          0.71          0.53         0.53 o                         
 -13   1   7         51.95         52.62         1.36 o                         
 -12   1   7        145.70        154.09         1.92 o                         
 -11   1   7         49.55         45.38         1.07 o                         
 -10   1   7        126.61        130.18         1.62 o                         
  -9   1   7       1799.21       1886.33        13.61 o                         
  -8   1   7       6059.00       6541.42        31.17 o                         
  -7   1   7       1144.77       1208.28         8.12 o                         
  -6   1   7          3.07          3.50         0.42 o                         
  -5   1   7        766.23        726.42         4.93 o                         
  -4   1   7        271.66        243.96         2.65 o                         
  -3   1   7        121.46        138.98         2.24 o                         
  -2   1   7         52.81         60.43         1.50 o                         
  -1   1   7       5343.60       5531.16        28.94 o                         
   0   1   7       1177.82       1483.82        10.36 o                         
   1   1   7         81.36        110.27         2.35 o                         
   2   1   7       2203.88       2202.14        14.38 o                         
   3   1   7         19.20         15.11         0.83 o                         
   4   1   7          6.20         11.93         0.78 o                         
   5   1   7        877.88        893.23         5.29 o                         
   6   1   7       2282.18       2359.40        10.63 o                         
   7   1   7        843.57        857.68         5.24 o                         
   8   1   7        382.34        370.47         4.08 o                         
   9   1   7         72.55         79.32         1.61 o                         
  10   1   7        154.10        159.77         2.53 o                         
  11   1   7          5.80          4.88         0.47 o                         
  12   1   7          0.65         -0.55         1.07 o                         
 -17   2   7          2.32          1.10         0.27 o                         
 -16   2   7         10.42          6.76         0.56 o                         
 -15   2   7          9.23          6.13         0.49 o                         
 -14   2   7          5.90          5.34         0.50 o                         
 -13   2   7          2.27          0.92         0.41 o                         
 -12   2   7          5.45          2.28         0.41 o                         
 -11   2   7         17.83         15.66         0.69 o                         
 -10   2   7          2.55          2.33         0.45 o                         
  -9   2   7         38.11         32.16         1.11 o                         
  -8   2   7          4.65          4.61         0.51 o                         
  -7   2   7          0.17         -0.34         0.37 o                         
  -6   2   7          7.59          4.31         0.52 o                         
  -5   2   7          3.88          3.84         0.47 o                         
  -4   2   7          0.00          0.26         0.36 o                         
  -3   2   7        308.75        287.44         3.14 o                         
  -2   2   7        870.97        863.51         6.42 o                         
  -1   2   7         50.92         54.60         1.48 o                         
   0   2   7        517.09        542.11         5.04 o                         
   1   2   7        188.31        190.67         3.25 o                         
   2   2   7        814.59        812.09         5.23 o                         
   3   2   7          0.02         -0.38         0.38 o                         
   4   2   7         70.08         78.53         1.30 o                         
   5   2   7        130.81        128.68         1.73 o                         
   6   2   7        715.73        689.73         4.70 o                         
   7   2   7       1045.75       1053.51         6.06 o                         
   8   2   7         33.16         32.11         1.03 o                         
   9   2   7         17.87         16.31         0.84 o                         
  10   2   7         37.07         46.31         1.41 o                         
  11   2   7          5.28          5.70         0.72 o                         
 -17   3   7          2.40          0.98         0.33 o                         
 -16   3   7          8.38          8.22         0.78 o                         
 -15   3   7         83.01         88.78         1.46 o                         
 -14   3   7          1.35          0.77         0.33 o                         
 -13   3   7         29.11         30.37         1.02 o                         
 -12   3   7          8.55          7.00         0.54 o                         
 -11   3   7        108.12        121.34         1.71 o                         
 -10   3   7          3.35          2.70         0.40 o                         
  -9   3   7         58.57         60.80         1.26 o                         
  -8   3   7         55.96         64.60         1.29 o                         
  -7   3   7         10.24         12.92         1.63 o                         
  -6   3   7         82.88         88.58         1.61 o                         
  -5   3   7        869.88        881.30         5.86 o                         
  -4   3   7        136.77        120.16         1.85 o                         
  -3   3   7         64.18        107.18         1.80 o                         
  -2   3   7        442.76        454.35         4.51 o                         
  -1   3   7       5094.92       5576.90        28.14 o                         
   0   3   7       4367.40       4746.17        23.60 o                         
   1   3   7         32.16         23.71         1.19 o                         
   2   3   7         33.92         37.12         0.98 o                         
   3   3   7          1.95          5.33         0.47 o                         
   4   3   7         33.68         44.55         1.08 o                         
   5   3   7         51.68         50.65         1.33 o                         
   6   3   7        866.75        868.59         5.43 o                         
   7   3   7         71.39         65.89         1.39 o                         
   8   3   7         18.19         15.05         0.74 o                         
   9   3   7          1.37          0.63         0.37 o                         
  10   3   7         22.00         21.81         1.07 o                         
  11   3   7          1.20          0.63         0.48 o                         
 -17   4   7          1.08          0.29         0.24 o                         
 -16   4   7          0.97          0.22         0.28 o                         
 -15   4   7          4.82          4.18         0.40 o                         
 -14   4   7          6.89          4.96         0.44 o                         
 -13   4   7          1.50          0.92         0.47 o                         
 -12   4   7          1.75          0.83         0.62 o                         
 -11   4   7          1.97          2.84         0.46 o                         
 -10   4   7         23.60         22.93         0.95 o                         
  -9   4   7          2.75          1.51         0.38 o                         
  -8   4   7        251.42        238.23         2.33 o                         
  -7   4   7        132.61        146.18         1.79 o                         
  -6   4   7        593.85        580.33         4.79 o                         
  -5   4   7         52.43         54.66         1.51 o                         
  -4   4   7          2.11          1.49         0.45 o                         
  -3   4   7          8.04          7.44         0.61 o                         
  -2   4   7         94.64        121.53         1.97 o                         
  -1   4   7        157.57        156.02         2.39 o                         
   0   4   7        131.66        144.05         2.40 o                         
   1   4   7         36.75         37.74         1.04 o                         
   2   4   7         72.88         86.50         1.45 o                         
   3   4   7         81.03         71.26         1.27 o                         
   4   4   7         76.35         70.83         1.31 o                         
   5   4   7          0.69          0.22         0.43 o                         
   6   4   7        304.05        286.00         2.68 o                         
   7   4   7        134.41        121.17         2.10 o                         
   8   4   7          5.47          3.11         0.54 o                         
   9   4   7         46.52         49.80         1.27 o                         
  10   4   7          3.65          2.63         0.48 o                         
  11   4   7          2.79          2.45         0.57 o                         
 -17   5   7         29.02         27.40         1.32 o                         
 -16   5   7          8.73          9.67         0.71 o                         
 -15   5   7          0.68         -0.21         0.30 o                         
 -14   5   7          0.48          0.44         0.27 o                         
 -13   5   7         23.15         25.56         0.85 o                         
 -12   5   7         26.12         27.68         0.92 o                         
 -11   5   7          4.53          2.25         0.39 o                         
 -10   5   7         23.38         19.67         0.97 o                         
  -9   5   7         11.61          6.28         0.55 o                         
  -8   5   7       1401.28       1530.09         7.71 o                         
  -7   5   7        163.33        195.94         2.04 o                         
  -6   5   7        312.05        290.74         2.79 o                         
  -5   5   7          0.11          0.74         0.43 o                         
  -4   5   7        309.43        277.90         3.36 o                         
  -3   5   7        408.26        426.63         3.90 o                         
  -2   5   7       1975.82       2096.02         9.76 o                         
  -1   5   7         13.76         33.80         0.97 o                         
   0   5   7        383.70        411.48         3.21 o                         
   1   5   7         38.06         38.73         0.97 o                         
   2   5   7        271.12        248.38         2.85 o                         
   3   5   7         18.86         19.33         0.80 o                         
   4   5   7        104.30         83.04         1.44 o                         
   5   5   7         21.27         17.93         0.78 o                         
   6   5   7          3.00         -0.35         0.35 o                         
   7   5   7        380.74        333.69         3.22 o                         
   8   5   7         12.46         12.12         1.11 o                         
   9   5   7         19.13         15.51         0.98 o                         
  10   5   7          0.03          0.20         0.26 o                         
  11   5   7          0.02         -0.31         0.35 o                         
 -16   6   7         11.21         12.75         0.82 o                         
 -15   6   7         23.39         22.02         0.86 o                         
 -14   6   7         22.18         22.37         1.08 o                         
 -13   6   7         26.16         21.93         0.80 o                         
 -12   6   7         48.54         48.56         1.26 o                         
 -11   6   7          0.00         -0.15         0.31 o                         
 -10   6   7          0.23          0.42         0.39 o                         
  -9   6   7        160.77        161.31         2.13 o                         
  -8   6   7         45.76         48.46         1.27 o                         
  -7   6   7          0.89          0.48         0.58 o                         
  -6   6   7          7.36          5.45         0.58 o                         
  -5   6   7         57.23         55.02         1.26 o                         
  -4   6   7         50.42         47.36         1.11 o                         
  -3   6   7          0.17         -0.27         0.30 o                         
  -2   6   7         17.35         15.91         0.70 o                         
  -1   6   7        101.44         97.51         1.44 o                         
   0   6   7         41.86         37.60         0.95 o                         
   1   6   7        127.45        150.36         1.81 o                         
   2   6   7         11.40          7.67         0.53 o                         
   3   6   7         11.14          7.26         0.56 o                         
   4   6   7        117.77        111.21         1.86 o                         
   5   6   7         75.33         84.95         1.55 o                         
   6   6   7        304.37        283.38         3.75 o                         
   7   6   7         28.81         30.27         1.13 o                         
   8   6   7          7.84          5.83         0.55 o                         
   9   6   7          7.54          9.48         0.76 o                         
  10   6   7         11.16          9.30         0.71 o                         
 -16   7   7         10.41          9.73         0.68 o                         
 -15   7   7          1.47          0.68         0.30 o                         
 -14   7   7          4.40          3.45         0.41 o                         
 -13   7   7          7.50          6.88         0.57 o                         
 -12   7   7          1.26          2.10         0.44 o                         
 -11   7   7          2.73          0.89         0.52 o                         
 -10   7   7         93.53         93.14         1.71 o                         
  -9   7   7        195.98        217.16         2.53 o                         
  -8   7   7        131.89        165.44         2.31 o                         
  -7   7   7         13.07         13.55         0.75 o                         
  -6   7   7        208.83        218.07         2.31 o                         
  -5   7   7         21.90         25.75         0.93 o                         
  -4   7   7          6.92          6.33         0.49 o                         
  -3   7   7          0.18         -0.17         0.37 o                         
  -2   7   7         28.77         20.62         0.79 o                         
  -1   7   7        175.83        161.36         1.93 o                         
   0   7   7       1454.63       1430.45         8.02 o                         
   1   7   7        893.20        842.62         5.37 o                         
   2   7   7        247.52        261.95         2.77 o                         
   3   7   7        607.54        622.43         4.64 o                         
   4   7   7          0.98          3.96         0.46 o                         
   5   7   7        642.97        589.59         5.43 o                         
   6   7   7        209.07        185.89         2.43 o                         
   7   7   7          0.24         -0.11         0.34 o                         
   8   7   7          0.38         -0.02         0.46 o                         
   9   7   7         20.87         16.40         0.89 o                         
  10   7   7          4.66          2.91         0.53 o                         
 -15   8   7         48.56         49.61         1.18 o                         
 -14   8   7         96.48        106.77         1.89 o                         
 -13   8   7         37.23         33.58         1.08 o                         
 -12   8   7          0.29         -0.32         0.32 o                         
 -11   8   7         14.12          9.63         0.67 o                         
 -10   8   7         64.33         81.46         2.22 o                         
  -9   8   7          4.88          4.72         0.50 o                         
  -8   8   7        118.29        119.31         1.90 o                         
  -7   8   7        133.40        132.11         1.92 o                         
  -6   8   7         29.08         29.30         0.99 o                         
  -5   8   7        106.72         90.52         1.63 o                         
  -4   8   7         57.31         48.89         1.32 o                         
  -3   8   7         58.16         62.50         1.33 o                         
  -2   8   7        142.97        132.92         1.90 o                         
  -1   8   7       1174.77       1232.42        10.55 o                         
   0   8   7          0.18          0.74         0.40 o                         
   1   8   7          9.95          8.65         0.65 o                         
   2   8   7          5.66          4.89         0.55 o                         
   3   8   7        161.12        152.26         2.01 o                         
   4   8   7        134.01        140.04         2.21 o                         
   5   8   7         35.59         34.92         1.15 o                         
   6   8   7         15.00         16.89         0.80 o                         
   7   8   7          0.98         -0.22         0.30 o                         
   8   8   7          4.17          1.77         0.40 o                         
   9   8   7          0.66          1.31         0.44 o                         
 -14   9   7         38.66         39.16         1.19 o                         
 -13   9   7          5.71          2.71         0.41 o                         
 -12   9   7          0.42         -0.12         0.33 o                         
 -11   9   7          0.42         -0.11         0.39 o                         
 -10   9   7         12.08         14.89         1.02 o                         
  -9   9   7         29.21         34.34         1.15 o                         
  -8   9   7          0.27         -0.34         0.34 o                         
  -7   9   7          8.36          8.68         0.71 o                         
  -6   9   7         20.44         17.28         0.94 o                         
  -5   9   7          0.93         -0.80         0.88 o                         
  -4   9   7         13.89         13.51         0.92 o                         
  -3   9   7        694.50        724.44         4.99 o                         
  -2   9   7        308.78        298.53         3.17 o                         
  -1   9   7        703.81        781.97         6.04 o                         
   0   9   7        978.66       1030.33         6.83 o                         
   1   9   7        256.15        259.34         2.94 o                         
   2   9   7         34.00         30.82         1.10 o                         
   3   9   7         40.59         32.62         1.35 o                         
   4   9   7          7.95          5.27         0.50 o                         
   5   9   7          2.05          0.28         0.35 o                         
   6   9   7          0.00         -0.36         0.36 o                         
   7   9   7         50.51         50.90         1.34 o                         
   8   9   7          2.38          1.14         0.50 o                         
 -13  10   7          0.54          0.92         0.32 o                         
 -12  10   7         25.99         28.71         1.09 o                         
 -11  10   7          1.17          1.52         0.41 o                         
 -10  10   7          0.20          0.04         0.35 o                         
  -9  10   7          9.85          9.52         0.78 o                         
  -8  10   7         21.53         18.00         0.97 o                         
  -7  10   7        128.58        120.65         3.00 o                         
  -6  10   7         10.11         10.41         1.08 o                         
  -5  10   7         53.82         57.00         1.36 o                         
  -4  10   7          0.00          0.28         0.31 o                         
  -3  10   7          0.81          0.35         0.33 o                         
  -2  10   7        333.17        336.91         3.28 o                         
  -1  10   7         30.94         35.94         1.17 o                         
   0  10   7        322.89        345.32         4.45 o                         
   1  10   7        166.55        158.76         2.61 o                         
   2  10   7         26.47         29.17         1.13 o                         
   3  10   7          2.36          1.27         0.41 o                         
   4  10   7          1.87          1.37         0.41 o                         
   5  10   7          1.58          0.44         0.35 o                         
   6  10   7          0.71          2.28         0.50 o                         
   7  10   7          0.45          0.18         0.39 o                         
   8  10   7         19.50         19.74         1.17 o                         
 -12  11   7          3.92          2.52         0.42 o                         
 -11  11   7          0.08          0.04         0.27 o                         
 -10  11   7          6.15          5.26         0.55 o                         
  -9  11   7          2.55          3.55         0.41 o                         
  -8  11   7         11.61         14.92         1.02 o                         
  -7  11   7         64.02         55.70         1.49 o                         
  -6  11   7         10.57          5.50         0.57 o                         
  -5  11   7        275.04        303.97         3.05 o                         
  -4  11   7         67.08         66.46         1.40 o                         
  -3  11   7        126.96        139.55         2.25 o                         
  -2  11   7         98.91        108.11         2.05 o                         
  -1  11   7         26.87         36.56         1.18 o                         
   0  11   7          2.83          2.71         0.44 o                         
   1  11   7          1.51          0.57         0.42 o                         
   2  11   7         20.20         23.63         1.10 o                         
   3  11   7         18.53         22.40         1.07 o                         
   4  11   7          7.20          7.03         0.78 o                         
   5  11   7          2.76          2.06         0.38 o                         
   6  11   7          0.52          0.78         0.44 o                         
 -11  12   7          0.00         -0.23         0.23 o                         
 -10  12   7         28.04         27.55         0.92 o                         
  -9  12   7          2.14          2.36         0.32 o                         
  -8  12   7         17.73         17.08         0.80 o                         
  -7  12   7          6.26          6.10         0.56 o                         
  -6  12   7         41.04         47.92         1.27 o                         
  -5  12   7         12.40          9.04         0.66 o                         
  -4  12   7          1.27         -0.05         0.35 o                         
  -3  12   7          4.10          3.82         0.48 o                         
  -2  12   7         35.16         31.00         1.08 o                         
  -1  12   7         15.54         16.20         0.90 o                         
   0  12   7          8.26          9.92         0.78 o                         
   1  12   7          1.67          1.59         0.41 o                         
   2  12   7         54.54         52.94         1.77 o                         
   3  12   7          7.05          5.29         0.55 o                         
   4  12   7          3.57          1.62         0.39 o                         
   5  12   7         15.84         17.83         1.55 o                         
  -9  13   7          1.93          0.03         0.27 o                         
  -8  13   7         52.57         54.09         1.75 o                         
  -7  13   7         10.52         11.56         0.72 o                         
  -6  13   7          0.33         -0.22         0.28 o                         
  -5  13   7          1.87          0.34         0.40 o                         
  -4  13   7          0.01         -0.39         0.41 o                         
  -3  13   7          0.77          0.71         0.38 o                         
  -2  13   7          2.65          1.89         0.37 o                         
  -1  13   7          0.47          0.56         0.35 o                         
   0  13   7         14.31         20.42         0.93 o                         
   1  13   7         35.44         39.40         1.14 o                         
   2  13   7          1.47          1.36         0.39 o                         
   3  13   7          7.20          3.41         0.51 o                         
  -7  14   7         20.47         17.09         1.83 o                         
  -6  14   7          1.70          1.41         0.48 o                         
  -5  14   7          1.23          0.48         0.32 o                         
  -4  14   7          6.02          1.39         0.45 o                         
  -3  14   7          9.66         10.37         0.95 o                         
  -2  14   7         18.12         27.02         2.26 o                         
  -1  14   7         15.36         20.62         0.99 o                         
   0  14   7          6.07          3.58         0.76 o                         
   1  14   7         32.87         37.37         2.75 o                         
 -18   0   8         30.95         31.93         2.14 o                         
 -16   0   8         39.28         40.27         1.74 o                         
 -14   0   8         33.86         36.71         1.51 o                         
 -12   0   8        651.56        627.43         5.93 o                         
 -10   0   8       1458.52       1481.87         9.81 o                         
  -8   0   8        265.39        308.95         4.04 o                         
  -6   0   8       1942.43       1950.82        15.45 o                         
  -4   0   8        509.65        559.20         6.41 o                         
  -2   0   8        992.28        987.00        11.44 o                         
   0   0   8        167.59        182.98         3.83 o                         
   2   0   8         88.43        124.79         3.43 o                         
   4   0   8       1509.86       1382.00        11.97 o                         
   6   0   8       3714.91       3820.18        23.33 o                         
   8   0   8        132.27        129.28         2.96 o                         
  10   0   8          3.12          2.39         0.62 o                         
 -18   1   8          0.49          0.28         0.29 o                         
 -17   1   8          3.56          1.91         0.27 o                         
 -16   1   8          1.58          1.11         0.30 o                         
 -15   1   8          0.07         -0.33         0.33 o                         
 -14   1   8          0.00         -0.44         0.54 o                         
 -13   1   8         10.80          9.38         0.61 o                         
 -12   1   8         15.82         13.37         0.75 o                         
 -11   1   8         41.32         39.03         1.07 o                         
 -10   1   8        128.48        114.46         1.53 o                         
  -9   1   8          1.04          0.54         0.34 o                         
  -8   1   8         42.74         43.13         1.09 o                         
  -7   1   8          9.33          9.87         0.89 o                         
  -6   1   8         23.21         24.18         0.92 o                         
  -5   1   8         68.55         67.33         1.40 o                         
  -4   1   8        117.99        102.87         1.89 o                         
  -3   1   8          1.04          1.41         0.44 o                         
  -2   1   8        107.37        107.42         1.96 o                         
  -1   1   8        349.51        332.10         3.72 o                         
   0   1   8         30.10         27.61         1.26 o                         
   1   1   8        495.79        492.95         3.64 o                         
   2   1   8        386.94        390.69         3.27 o                         
   3   1   8        422.41        403.85         3.23 o                         
   4   1   8         50.31         66.02         1.33 o                         
   5   1   8        985.60        960.61         5.88 o                         
   6   1   8         46.78         47.99         1.24 o                         
   7   1   8        126.32        130.98         2.30 o                         
   8   1   8         13.06         11.84         0.72 o                         
   9   1   8          0.75          0.69         0.35 o                         
  10   1   8          6.14          6.93         1.09 o                         
  11   1   8         19.64         20.87         1.11 o                         
 -17   2   8          3.56          1.79         0.26 o                         
 -16   2   8          4.44          3.14         0.39 o                         
 -15   2   8          2.23          2.52         0.39 o                         
 -14   2   8         39.60         43.20         1.30 o                         
 -13   2   8         51.71         55.60         1.44 o                         
 -12   2   8        597.99        621.63         4.27 o                         
 -11   2   8        238.34        246.79         2.51 o                         
 -10   2   8        500.73        521.50         3.45 o                         
  -9   2   8        322.87        401.09         3.14 o                         
  -8   2   8       1375.97       1393.50         7.70 o                         
  -7   2   8         34.27         35.55         1.05 o                         
  -6   2   8        479.23        496.82         4.09 o                         
  -5   2   8        285.81        288.72         3.09 o                         
  -4   2   8        698.85        687.25         5.08 o                         
  -3   2   8        195.96        203.43         2.68 o                         
  -2   2   8       3353.25       3629.50        18.97 o                         
  -1   2   8        233.33        323.30         3.79 o                         
   0   2   8        398.46        486.73         5.11 o                         
   1   2   8        325.82        354.42         2.94 o                         
   2   2   8         54.90         37.44         0.99 o                         
   3   2   8        598.96        562.97         3.74 o                         
   4   2   8          0.59          0.65         0.38 o                         
   5   2   8       1823.79       1765.81         9.66 o                         
   6   2   8       1078.25       1180.27         6.83 o                         
   7   2   8          1.98          0.97         0.49 o                         
   8   2   8         28.76         30.83         1.29 o                         
   9   2   8          7.55          5.26         0.54 o                         
  10   2   8         24.95         32.33         1.10 o                         
  11   2   8          3.03          1.26         0.39 o                         
 -17   3   8          3.34          1.69         0.33 o                         
 -16   3   8          1.17          0.71         0.26 o                         
 -15   3   8          2.69          1.70         0.37 o                         
 -14   3   8          2.24          1.87         0.48 o                         
 -13   3   8         12.97          9.24         0.61 o                         
 -12   3   8         58.11         58.97         1.21 o                         
 -11   3   8         43.86         38.54         1.00 o                         
 -10   3   8         11.06          7.07         0.54 o                         
  -9   3   8          0.13         -0.37         0.37 o                         
  -8   3   8         37.28         40.08         1.03 o                         
  -7   3   8         10.14          8.15         0.69 o                         
  -6   3   8         43.39         35.61         1.19 o                         
  -5   3   8        156.91        146.32         2.08 o                         
  -4   3   8        414.23        414.68         3.78 o                         
  -3   3   8         83.81         85.85         1.74 o                         
  -2   3   8        713.08        689.48         5.51 o                         
  -1   3   8         49.61         45.22         1.37 o                         
   0   3   8         25.80         29.61         0.91 o                         
   1   3   8          0.84          1.20         0.37 o                         
   2   3   8        165.64        168.80         1.98 o                         
   3   3   8        204.42        209.36         2.28 o                         
   4   3   8         52.59         66.92         1.33 o                         
   5   3   8          6.84          5.92         0.53 o                         
   6   3   8         26.46         31.81         0.99 o                         
   7   3   8         10.88          6.28         0.56 o                         
   8   3   8          2.67          2.06         0.47 o                         
   9   3   8          0.03         -0.31         0.31 o                         
  10   3   8         14.30         13.57         0.81 o                         
  11   3   8          1.69          0.71         0.35 o                         
 -17   4   8          1.22          0.30         0.25 o                         
 -16   4   8         27.73         28.44         0.95 o                         
 -15   4   8          0.42          1.25         0.32 o                         
 -14   4   8          0.07         -0.28         0.28 o                         
 -13   4   8         50.17         44.27         1.34 o                         
 -12   4   8         62.71         65.75         1.22 o                         
 -11   4   8         87.94        110.06         1.76 o                         
 -10   4   8        129.59        139.85         1.88 o                         
  -9   4   8          0.02          0.37         0.33 o                         
  -8   4   8          0.44         -0.36         0.36 o                         
  -7   4   8          3.28          3.79         0.43 o                         
  -6   4   8       1015.57       1003.19         5.73 o                         
  -5   4   8       1535.79       1593.54         8.93 o                         
  -4   4   8        345.86        334.67         2.90 o                         
  -3   4   8       2160.49       2163.95        10.56 o                         
  -2   4   8          4.05          4.85         0.47 o                         
  -1   4   8       1065.17       1152.85         6.22 o                         
   0   4   8         58.75         62.41         1.28 o                         
   1   4   8        350.18        367.24         3.00 o                         
   2   4   8        179.63        204.12         2.17 o                         
   3   4   8         28.60         26.22         0.89 o                         
   4   4   8        136.21        109.31         1.70 o                         
   5   4   8          3.46          1.71         0.45 o                         
   6   4   8        328.40        292.31         2.90 o                         
   7   4   8        217.05        178.95         2.25 o                         
   8   4   8         41.10         38.06         1.14 o                         
   9   4   8          0.18         -0.26         0.36 o                         
  10   4   8          1.06          0.26         0.62 o                         
 -17   5   8          0.35         -0.14         0.27 o                         
 -16   5   8          6.43          4.72         0.42 o                         
 -15   5   8          0.94          0.20         0.30 o                         
 -14   5   8          2.60          1.29         0.33 o                         
 -13   5   8          0.07         -0.13         0.31 o                         
 -12   5   8          1.91          0.23         0.41 o                         
 -11   5   8         58.58         64.82         1.33 o                         
 -10   5   8         97.29        103.77         1.81 o                         
  -9   5   8         55.31         48.33         1.17 o                         
  -8   5   8        217.42        234.99         2.52 o                         
  -7   5   8          0.02          0.51         0.54 o                         
  -6   5   8        120.67        109.35         1.65 o                         
  -5   5   8        278.69        260.66         2.64 o                         
  -4   5   8        154.62        158.23         1.98 o                         
  -3   5   8         97.14         96.80         1.37 o                         
  -2   5   8        343.27        348.44         2.80 o                         
  -1   5   8          5.35          3.26         0.39 o                         
   0   5   8          5.51          4.60         0.43 o                         
   1   5   8         37.09         45.78         1.05 o                         
   2   5   8          0.25         -0.31         0.31 o                         
   3   5   8         14.67         16.22         0.73 o                         
   4   5   8          5.51          6.42         0.51 o                         
   5   5   8          1.46          0.64         0.36 o                         
   6   5   8        122.56        117.13         1.75 o                         
   7   5   8        147.93        137.58         2.10 o                         
   8   5   8          1.06          0.49         0.43 o                         
   9   5   8          6.72          2.86         0.48 o                         
  10   5   8          5.33          3.82         0.97 o                         
 -16   6   8          1.84          1.16         0.27 o                         
 -15   6   8          9.94         11.26         0.70 o                         
 -14   6   8          0.84          1.02         0.33 o                         
 -13   6   8         54.36         56.05         1.44 o                         
 -12   6   8         12.67          7.67         0.59 o                         
 -11   6   8         39.33         41.25         1.34 o                         
 -10   6   8         60.47         62.25         1.47 o                         
  -9   6   8         20.14         19.93         0.91 o                         
  -8   6   8        277.59        297.97         3.15 o                         
  -7   6   8         45.83         53.08         1.17 o                         
  -6   6   8          4.93          4.21         0.50 o                         
  -5   6   8         43.90         54.24         1.27 o                         
  -4   6   8         65.56         74.54         1.39 o                         
  -3   6   8        280.26        287.81         2.47 o                         
  -2   6   8         10.63         11.02         0.76 o                         
  -1   6   8        302.36        297.27         2.57 o                         
   0   6   8        579.97        565.95         3.56 o                         
   1   6   8         77.29         79.44         1.31 o                         
   2   6   8         42.08         53.34         1.20 o                         
   3   6   8        106.67        112.73         1.64 o                         
   4   6   8        438.34        370.52         3.36 o                         
   5   6   8         48.60         52.79         1.55 o                         
   6   6   8        381.70        374.65         3.71 o                         
   7   6   8         12.35          6.94         0.57 o                         
   8   6   8         14.47         12.58         0.81 o                         
   9   6   8          3.20          3.17         0.39 o                         
 -16   7   8         21.87         23.21         1.24 o                         
 -15   7   8         18.38         17.67         0.79 o                         
 -14   7   8          0.02         -0.32         0.32 o                         
 -13   7   8         27.90         28.97         0.97 o                         
 -12   7   8         36.90         33.08         1.14 o                         
 -11   7   8         37.22         32.92         1.57 o                         
 -10   7   8         45.54         41.39         1.13 o                         
  -9   7   8         26.54         29.36         1.08 o                         
  -8   7   8          0.26          0.27         0.40 o                         
  -7   7   8         22.54         19.09         0.82 o                         
  -6   7   8        117.35        130.55         1.90 o                         
  -5   7   8          2.41          1.11         0.52 o                         
  -4   7   8          0.79         -0.17         0.53 o                         
  -3   7   8        290.60        307.73         2.62 o                         
  -2   7   8         56.82         64.02         1.33 o                         
  -1   7   8          0.27          0.57         0.43 o                         
   0   7   8        740.95        694.69         4.97 o                         
   1   7   8         37.11         40.05         1.13 o                         
   2   7   8         91.06         90.70         1.58 o                         
   3   7   8         93.04         86.39         1.58 o                         
   4   7   8         36.35         37.58         1.58 o                         
   5   7   8         71.61         63.16         1.44 o                         
   6   7   8          4.63          1.78         0.40 o                         
   7   7   8          0.88         -0.14         0.54 o                         
   8   7   8         40.35         40.27         1.07 o                         
   9   7   8         19.09         16.52         0.92 o                         
 -15   8   8         12.61          9.06         0.75 o                         
 -14   8   8          0.21         -0.18         0.28 o                         
 -13   8   8         19.48         20.93         0.87 o                         
 -12   8   8         55.48         54.71         1.39 o                         
 -11   8   8         38.86         45.76         1.40 o                         
 -10   8   8         71.98         80.63         1.81 o                         
  -9   8   8         16.17         25.15         1.13 o                         
  -8   8   8         65.76         74.68         1.51 o                         
  -7   8   8         75.66         70.35         1.40 o                         
  -6   8   8          8.76          8.24         0.67 o                         
  -5   8   8          4.62          2.30         0.63 o                         
  -4   8   8         91.01        106.84         1.81 o                         
  -3   8   8         47.25         44.75         1.22 o                         
  -2   8   8        198.77        198.81         2.54 o                         
  -1   8   8       1409.35       1455.36         9.79 o                         
   0   8   8       1150.73       1210.66         8.24 o                         
   1   8   8        195.29        226.94         2.67 o                         
   2   8   8         14.65          9.60         0.73 o                         
   3   8   8        128.34        117.70         1.96 o                         
   4   8   8          8.28          2.30         0.43 o                         
   5   8   8          3.42          0.34         0.34 o                         
   6   8   8          0.18         -0.32         0.32 o                         
   7   8   8          1.96          0.98         0.34 o                         
   8   8   8          2.21          2.18         0.76 o                         
 -14   9   8          0.06         -0.19         0.26 o                         
 -13   9   8          8.78          4.39         0.45 o                         
 -12   9   8         11.00         10.71         0.93 o                         
 -11   9   8          5.10          2.97         0.44 o                         
 -10   9   8         10.23          9.81         0.97 o                         
  -9   9   8          3.02          1.67         0.41 o                         
  -8   9   8         30.37         29.82         1.50 o                         
  -7   9   8         14.57         15.26         1.11 o                         
  -6   9   8        141.10        130.46         2.09 o                         
  -5   9   8          9.19          9.39         1.36 o                         
  -4   9   8        173.73        174.67         2.26 o                         
  -3   9   8        122.50        128.94         2.06 o                         
  -2   9   8        559.32        587.93         4.83 o                         
  -1   9   8         90.44         94.36         1.98 o                         
   0   9   8        108.16        102.56         1.85 o                         
   1   9   8         34.56         30.12         1.10 o                         
   2   9   8         46.56         48.19         1.29 o                         
   3   9   8         29.91         30.15         1.07 o                         
   4   9   8         18.57         18.45         0.89 o                         
   5   9   8          0.03          0.19         0.37 o                         
   6   9   8          0.02         -0.27         0.27 o                         
   7   9   8          8.85          8.57         0.70 o                         
   8   9   8          0.55          0.31         0.43 o                         
 -13  10   8          1.28         -0.01         0.27 o                         
 -12  10   8          0.19         -0.07         0.36 o                         
 -11  10   8          3.78          1.60         0.39 o                         
 -10  10   8          2.48          0.99         0.39 o                         
  -9  10   8          0.42          1.19         0.37 o                         
  -8  10   8          4.03          2.13         0.39 o                         
  -7  10   8          9.78         17.65         0.93 o                         
  -6  10   8         80.11         98.36         1.77 o                         
  -5  10   8        188.18        172.94         2.80 o                         
  -4  10   8        127.02        141.50         2.29 o                         
  -3  10   8        588.76        623.49         5.74 o                         
  -2  10   8          1.13          1.10         0.65 o                         
  -1  10   8        314.73        350.01         4.06 o                         
   0  10   8         40.71         47.38         1.43 o                         
   1  10   8          0.78          0.42         0.36 o                         
   2  10   8          0.24          0.41         0.35 o                         
   3  10   8          3.97          1.60         0.42 o                         
   4  10   8          0.02         -0.17         0.53 o                         
   5  10   8          0.82          0.40         0.37 o                         
   6  10   8          5.25          7.43         0.88 o                         
   7  10   8         29.14         30.52         1.51 o                         
 -12  11   8          1.15          1.22         0.34 o                         
 -11  11   8         14.18          9.61         1.13 o                         
 -10  11   8         22.51         18.72         0.83 o                         
  -9  11   8          5.98          3.89         0.46 o                         
  -8  11   8          1.27          3.47         0.45 o                         
  -7  11   8          0.95          0.17         0.34 o                         
  -6  11   8        153.87        149.37         2.32 o                         
  -5  11   8        170.35        180.81         2.34 o                         
  -4  11   8         83.56         85.04         1.64 o                         
  -3  11   8        242.07        268.67         3.15 o                         
  -2  11   8         14.93         13.46         0.86 o                         
  -1  11   8          7.56          6.93         0.78 o                         
   0  11   8         14.81         19.26         1.02 o                         
   1  11   8          0.16          0.35         0.35 o                         
   2  11   8          2.14          1.31         0.44 o                         
   3  11   8         16.84         17.23         1.10 o                         
   4  11   8         36.78         44.06         1.46 o                         
   5  11   8          5.65          3.35         0.44 o                         
 -11  12   8         19.73         21.62         0.96 o                         
 -10  12   8          5.30          5.36         0.71 o                         
  -9  12   8          0.81          0.38         0.29 o                         
  -8  12   8         45.64         35.75         1.59 o                         
  -7  12   8          7.86          6.21         0.58 o                         
  -6  12   8         55.07         66.78         1.69 o                         
  -5  12   8         43.87         41.60         1.23 o                         
  -4  12   8         17.86         13.93         0.86 o                         
  -3  12   8         18.95         24.63         0.99 o                         
  -2  12   8          0.01          0.12         0.34 o                         
  -1  12   8          3.89          2.59         0.45 o                         
   0  12   8         26.95         32.97         1.50 o                         
   1  12   8          8.78         11.70         0.84 o                         
   2  12   8          2.56          1.97         0.39 o                         
   3  12   8          0.34          0.97         0.36 o                         
   4  12   8         32.23         42.06         1.70 o                         
  -9  13   8          0.26         -0.31         0.31 o                         
  -8  13   8          3.69          1.05         0.32 o                         
  -7  13   8          0.00         -0.47         0.47 o                         
  -6  13   8         28.77         32.19         1.20 o                         
  -5  13   8         17.77         17.77         0.88 o                         
  -4  13   8         17.55         21.66         1.07 o                         
  -3  13   8          1.38          0.77         0.38 o                         
  -2  13   8          5.67          6.54         0.65 o                         
  -1  13   8          1.13          0.37         0.34 o                         
   0  13   8          2.13          0.45         0.35 o                         
   1  13   8          2.02          1.34         0.30 o                         
   2  13   8          8.67          9.75         0.61 o                         
  -6  14   8          0.07         -0.25         0.25 o                         
  -5  14   8          0.03         -0.31         0.31 o                         
  -4  14   8          5.76          2.62         0.39 o                         
  -3  14   8          6.22          7.34         0.85 o                         
  -2  14   8          3.09          2.17         0.40 o                         
  -1  14   8          2.09          1.18         0.39 o                         
 -17   0   9          3.05          2.46         0.38 o                         
 -15   0   9          1.73          1.23         0.43 o                         
 -13   0   9         27.08         25.86         1.29 o                         
 -11   0   9          0.62          0.74         0.49 o                         
  -9   0   9         13.59         11.78         0.85 o                         
  -7   0   9         73.01         70.88         1.70 o                         
  -5   0   9        192.01        201.28         4.07 o                         
  -3   0   9        831.59        864.68         9.64 o                         
  -1   0   9       1367.06       1320.24         9.95 o                         
   1   0   9        790.45        790.60         6.85 o                         
   3   0   9        623.34        583.97         6.37 o                         
   5   0   9        343.15        357.72         4.51 o                         
   7   0   9        228.03        251.22         4.13 o                         
   9   0   9         18.78         21.63         1.52 o                         
 -18   1   9         22.58         23.15         1.52 o                         
 -17   1   9          0.46          0.32         0.21 o                         
 -16   1   9          0.79          0.16         0.27 o                         
 -15   1   9          3.84          2.52         0.35 o                         
 -14   1   9          0.53         -0.08         0.31 o                         
 -13   1   9         84.67         81.49         1.47 o                         
 -12   1   9       4010.46       4269.79        17.65 o                         
 -11   1   9        605.29        621.78         4.51 o                         
 -10   1   9         79.41         89.36         1.40 o                         
  -9   1   9        561.97        602.95         3.80 o                         
  -8   1   9        173.94        180.80         1.91 o                         
  -7   1   9         81.10         74.44         1.21 o                         
  -6   1   9         12.46          9.68         0.80 o                         
  -5   1   9        438.46        468.47         4.39 o                         
  -4   1   9        204.23        251.04         3.26 o                         
  -3   1   9        535.11        570.73         5.28 o                         
  -2   1   9        363.49        393.77         3.93 o                         
  -1   1   9        481.03        502.90         3.70 o                         
   0   1   9        148.42        154.57         1.95 o                         
   1   1   9        423.95        425.42         3.31 o                         
   2   1   9        345.10        359.82         2.99 o                         
   3   1   9          5.22          3.51         0.57 o                         
   4   1   9       1930.31       1963.85        10.78 o                         
   5   1   9        539.24        587.85         4.42 o                         
   6   1   9          1.96          1.90         0.45 o                         
   7   1   9          0.16          0.17         0.35 o                         
   8   1   9         54.05         60.24         1.51 o                         
   9   1   9          0.58         -0.27         0.27 o                         
  10   1   9         18.39         21.56         0.98 o                         
 -17   2   9          2.88          2.17         0.37 o                         
 -16   2   9          0.73          0.37         0.28 o                         
 -15   2   9          0.06         -0.29         0.29 o                         
 -14   2   9          0.09          0.02         0.28 o                         
 -13   2   9          4.63          3.48         0.48 o                         
 -12   2   9          9.34          6.98         0.50 o                         
 -11   2   9          0.03         -0.37         0.37 o                         
 -10   2   9        125.61        133.78         1.60 o                         
  -9   2   9         11.89         12.35         0.60 o                         
  -8   2   9         64.22         68.50         1.20 o                         
  -7   2   9         89.23         83.91         1.49 o                         
  -6   2   9         57.70         56.25         1.22 o                         
  -5   2   9        102.19         93.99         1.46 o                         
  -4   2   9         18.44         16.92         0.95 o                         
  -3   2   9          4.06          1.91         0.47 o                         
  -2   2   9        458.13        416.17         3.39 o                         
  -1   2   9         22.81         25.74         0.83 o                         
   0   2   9         27.57         27.09         1.12 o                         
   1   2   9         29.41         27.05         0.88 o                         
   2   2   9        159.23        143.04         1.85 o                         
   3   2   9        208.48        200.72         2.37 o                         
   4   2   9         89.67        102.81         1.65 o                         
   5   2   9         50.95         53.74         1.28 o                         
   6   2   9         34.46         30.13         1.16 o                         
   7   2   9         77.67         80.91         1.61 o                         
   8   2   9         13.63         11.02         0.72 o                         
   9   2   9          4.34          4.97         0.51 o                         
  10   2   9          4.59          3.94         1.09 o                         
 -17   3   9          0.39          0.22         0.26 o                         
 -16   3   9          1.13          0.36         0.24 o                         
 -15   3   9          0.02         -0.19         0.27 o                         
 -14   3   9          1.22          0.18         0.30 o                         
 -13   3   9        112.09        119.50         1.96 o                         
 -12   3   9        655.80        660.95         4.18 o                         
 -11   3   9         11.74          7.75         0.54 o                         
 -10   3   9       1292.67       1283.96         7.14 o                         
  -9   3   9          0.29          0.13         0.37 o                         
  -8   3   9         24.02         21.99         0.81 o                         
  -7   3   9         30.67         35.20         1.04 o                         
  -6   3   9        409.05        433.06         3.70 o                         
  -5   3   9        993.54       1037.78         5.64 o                         
  -4   3   9          4.01          1.97         0.40 o                         
  -3   3   9       1406.04       1541.03         8.18 o                         
  -2   3   9        397.29        419.81         3.45 o                         
  -1   3   9         41.20         66.68         1.21 o                         
   0   3   9        256.68        271.66         2.38 o                         
   1   3   9        414.55        459.30         3.26 o                         
   2   3   9        136.86        138.05         1.84 o                         
   3   3   9        538.75        598.16         4.57 o                         
   4   3   9         71.83         71.84         1.45 o                         
   5   3   9         18.37         15.66         0.78 o                         
   6   3   9          0.03          0.11         0.37 o                         
   7   3   9          0.93          1.22         0.37 o                         
   8   3   9          1.05          0.48         0.48 o                         
   9   3   9          2.15          1.62         0.37 o                         
  10   3   9         22.00         25.43         1.23 o                         
 -17   4   9          0.00         -0.22         0.24 o                         
 -16   4   9          0.06          0.00         0.28 o                         
 -15   4   9          0.84          0.11         0.34 o                         
 -14   4   9          1.94          1.56         0.37 o                         
 -13   4   9          2.10          0.35         0.36 o                         
 -12   4   9         24.83         25.07         0.86 o                         
 -11   4   9          0.26         -0.28         0.35 o                         
 -10   4   9         86.91         84.90         1.41 o                         
  -9   4   9         10.76          8.25         0.48 o                         
  -8   4   9         38.15         39.41         1.05 o                         
  -7   4   9          7.87          7.62         0.54 o                         
  -6   4   9         14.91         16.63         0.79 o                         
  -5   4   9          4.54          1.75         0.39 o                         
  -4   4   9          5.41          3.59         0.39 o                         
  -3   4   9         62.53         60.37         1.18 o                         
  -2   4   9        208.29        204.75         2.03 o                         
  -1   4   9        406.71        408.35         3.10 o                         
   0   4   9         28.56         25.86         0.84 o                         
   1   4   9         26.11         24.70         0.85 o                         
   2   4   9         15.39         11.27         0.68 o                         
   3   4   9          0.34          0.00         0.53 o                         
   4   4   9          3.72          3.66         0.42 o                         
   5   4   9         90.55         84.97         1.71 o                         
   6   4   9        166.74        175.51         2.32 o                         
   7   4   9          0.08         -0.20         0.37 o                         
   8   4   9         12.69         12.53         0.74 o                         
   9   4   9          3.81          1.79         0.48 o                         
 -17   5   9          3.16          1.71         0.29 o                         
 -16   5   9          0.05         -0.21         0.23 o                         
 -15   5   9          0.75          0.52         0.36 o                         
 -14   5   9         10.19         12.40         0.70 o                         
 -13   5   9         58.12         69.25         1.40 o                         
 -12   5   9         90.56         97.92         1.76 o                         
 -11   5   9        297.96        301.88         3.02 o                         
 -10   5   9        109.73        119.53         1.94 o                         
  -9   5   9         35.77         27.02         0.92 o                         
  -8   5   9        213.74        228.73         2.23 o                         
  -7   5   9          0.31         -0.41         0.41 o                         
  -6   5   9         54.09         56.67         1.38 o                         
  -5   5   9       1036.20       1085.32         6.10 o                         
  -4   5   9         40.95         49.99         1.02 o                         
  -3   5   9        153.57        159.18         1.74 o                         
  -2   5   9        216.78        246.57         2.41 o                         
  -1   5   9         44.85         40.82         0.99 o                         
   0   5   9        424.50        457.89         3.25 o                         
   1   5   9          0.53          0.04         0.45 o                         
   2   5   9         96.59         95.49         1.56 o                         
   3   5   9          1.90          2.49         0.40 o                         
   4   5   9        280.93        244.16         2.45 o                         
   5   5   9        121.02        100.81         2.11 o                         
   6   5   9        160.30        140.74         2.03 o                         
   7   5   9          2.88          1.40         0.43 o                         
   8   5   9          1.11          0.14         0.51 o                         
   9   5   9          0.36          0.00         0.26 o                         
 -16   6   9          1.41          1.26         0.27 o                         
 -15   6   9          7.16          7.16         0.81 o                         
 -14   6   9         11.51         11.92         0.67 o                         
 -13   6   9          6.15          5.10         0.46 o                         
 -12   6   9         36.40         38.65         1.15 o                         
 -11   6   9          1.15         -0.14         0.32 o                         
 -10   6   9          6.32          3.53         0.43 o                         
  -9   6   9          6.57          3.99         0.44 o                         
  -8   6   9         12.67         16.78         0.82 o                         
  -7   6   9         13.48         14.25         0.83 o                         
  -6   6   9         60.72         58.15         1.21 o                         
  -5   6   9         91.07        103.99         1.70 o                         
  -4   6   9         30.98         36.14         0.97 o                         
  -3   6   9        147.58        142.44         1.82 o                         
  -2   6   9         11.69         11.95         0.65 o                         
  -1   6   9         16.73         10.53         0.77 o                         
   0   6   9          0.00         -0.41         0.41 o                         
   1   6   9         46.87         43.57         1.04 o                         
   2   6   9          5.78          4.10         0.42 o                         
   3   6   9          0.65          1.00         0.55 o                         
   4   6   9         24.70         23.20         0.97 o                         
   5   6   9        312.00        295.34         3.16 o                         
   6   6   9         12.82         11.94         0.73 o                         
   7   6   9         15.63         18.10         0.97 o                         
   8   6   9          1.79          2.30         0.36 o                         
   9   6   9          0.00          0.41         0.35 o                         
 -16   7   9          5.69          3.58         0.57 o                         
 -15   7   9          0.16         -0.23         0.27 o                         
 -14   7   9         19.83         23.65         0.90 o                         
 -13   7   9        123.96        115.44         1.95 o                         
 -12   7   9        144.97        165.91         2.45 o                         
 -11   7   9          2.61          3.50         0.47 o                         
 -10   7   9          3.00          4.44         0.48 o                         
  -9   7   9         41.43         34.71         1.14 o                         
  -8   7   9          6.26          5.54         0.56 o                         
  -7   7   9          8.18          9.12         0.60 o                         
  -6   7   9        121.92        130.57         1.90 o                         
  -5   7   9         27.87         23.63         0.99 o                         
  -4   7   9        160.76        160.83         2.08 o                         
  -3   7   9        468.63        494.90         4.10 o                         
  -2   7   9          0.63          0.10         0.46 o                         
  -1   7   9        239.11        253.87         2.54 o                         
   0   7   9          7.47         11.40         0.82 o                         
   1   7   9         28.30         20.34         0.84 o                         
   2   7   9        118.78        149.24         2.01 o                         
   3   7   9         14.05         11.02         0.73 o                         
   4   7   9        270.22        254.54         2.86 o                         
   5   7   9          1.50          1.81         0.42 o                         
   6   7   9          7.08          5.26         0.53 o                         
   7   7   9          5.05          1.98         0.43 o                         
   8   7   9         10.08          7.70         0.79 o                         
 -15   8   9          1.64          1.05         0.31 o                         
 -14   8   9         11.67         12.35         0.81 o                         
 -13   8   9          0.40         -0.06         0.34 o                         
 -12   8   9          3.22          2.65         0.39 o                         
 -11   8   9         29.92         35.74         1.13 o                         
 -10   8   9         80.72         83.69         1.64 o                         
  -9   8   9          3.53          2.53         0.67 o                         
  -8   8   9         12.86          7.77         0.67 o                         
  -7   8   9          0.19         -0.45         0.45 o                         
  -6   8   9         21.73         15.59         1.16 o                         
  -5   8   9        120.35        121.21         1.87 o                         
  -4   8   9        144.79        140.51         2.25 o                         
  -3   8   9        203.03        206.55         2.67 o                         
  -2   8   9        176.59        184.45         2.45 o                         
  -1   8   9        658.41        701.13         5.83 o                         
   0   8   9        141.26        158.30         2.51 o                         
   1   8   9         50.26         51.54         1.30 o                         
   2   8   9         34.08         25.57         0.95 o                         
   3   8   9         61.58         57.24         1.35 o                         
   4   8   9         72.93         69.11         1.42 o                         
   5   8   9          0.29         -0.04         0.28 o                         
   6   8   9         12.23         13.55         0.77 o                         
   7   8   9          1.44         -0.03         0.30 o                         
 -14   9   9          0.09         -0.11         0.43 o                         
 -13   9   9         13.91         13.89         0.79 o                         
 -12   9   9          4.17          1.03         0.59 o                         
 -11   9   9         16.29         14.25         0.80 o                         
 -10   9   9          1.08          2.74         0.47 o                         
  -9   9   9          2.23          2.23         0.42 o                         
  -8   9   9          7.74          5.18         0.51 o                         
  -7   9   9          6.53          5.11         0.58 o                         
  -6   9   9        308.62        326.88         3.38 o                         
  -5   9   9         11.84         11.83         1.59 o                         
  -4   9   9        524.44        559.53         4.85 o                         
  -3   9   9        204.50        202.19         2.85 o                         
  -2   9   9        228.83        226.58         3.19 o                         
  -1   9   9        291.83        276.75         3.48 o                         
   0   9   9          0.29          0.09         0.51 o                         
   1   9   9         85.37         85.27         1.69 o                         
   2   9   9         95.46         89.22         1.69 o                         
   3   9   9          7.96          5.82         0.55 o                         
   4   9   9          1.29          0.78         0.35 o                         
   5   9   9         29.33         34.59         1.09 o                         
   6   9   9          0.61          0.40         0.36 o                         
   7   9   9         26.14         30.41         2.44 o                         
 -13  10   9          0.15         -0.24         0.26 o                         
 -12  10   9          2.04          1.48         0.36 o                         
 -11  10   9          1.99          2.81         0.38 o                         
 -10  10   9          1.56          0.58         0.41 o                         
  -9  10   9          0.00         -0.31         0.31 o                         
  -8  10   9         75.01         89.95         1.72 o                         
  -7  10   9         21.74         28.67         1.10 o                         
  -6  10   9         22.57         25.79         0.96 o                         
  -5  10   9          0.47          0.42         0.36 o                         
  -4  10   9          4.29          5.08         0.48 o                         
  -3  10   9         90.30         84.36         1.79 o                         
  -2  10   9        156.79        176.48         2.79 o                         
  -1  10   9          1.05          2.67         0.46 o                         
   0  10   9         16.86         10.31         0.85 o                         
   1  10   9         18.20         20.63         1.00 o                         
   2  10   9          9.54          4.94         0.58 o                         
   3  10   9         35.71         31.24         1.25 o                         
   4  10   9          0.08         -0.03         0.30 o                         
   5  10   9          5.52          4.45         0.48 o                         
   6  10   9          4.85          3.41         0.53 o                         
 -12  11   9          0.17         -0.10         0.29 o                         
 -11  11   9         33.44         35.96         1.13 o                         
 -10  11   9         21.06         20.56         0.92 o                         
  -9  11   9          1.76          3.56         0.43 o                         
  -8  11   9         54.68         60.88         1.32 o                         
  -7  11   9        103.58        110.94         2.00 o                         
  -6  11   9        211.18        196.55         2.90 o                         
  -5  11   9        183.97        173.41         2.32 o                         
  -4  11   9          0.88          0.90         0.42 o                         
  -3  11   9         60.40         61.93         1.60 o                         
  -2  11   9          2.19          1.75         0.39 o                         
  -1  11   9         10.86         13.53         1.28 o                         
   0  11   9          5.24          2.58         0.42 o                         
   1  11   9          0.78          1.12         0.34 o                         
   2  11   9          7.79          5.53         0.47 o                         
   3  11   9         32.90         42.98         1.79 o                         
   4  11   9          5.79          4.49         0.75 o                         
 -10  12   9          8.82          9.63         0.97 o                         
  -9  12   9          0.18         -0.43         0.43 o                         
  -8  12   9         47.59         48.73         1.19 o                         
  -7  12   9          4.57          5.84         0.50 o                         
  -6  12   9          7.64          8.57         1.02 o                         
  -5  12   9          3.22          2.82         0.56 o                         
  -4  12   9          1.02          1.23         0.42 o                         
  -3  12   9          0.08          0.10         0.41 o                         
  -2  12   9          3.78          0.63         0.39 o                         
  -1  12   9          8.03          6.80         0.76 o                         
   0  12   9         26.50         26.73         1.02 o                         
   1  12   9          1.11          0.87         0.31 o                         
   2  12   9          8.07          6.92         0.64 o                         
   3  12   9          1.41          1.46         0.31 o                         
  -8  13   9          7.83          2.96         0.46 o                         
  -7  13   9         10.38         17.09         1.72 o                         
  -6  13   9          1.19          0.52         0.32 o                         
  -5  13   9          4.78          4.16         0.67 o                         
  -4  13   9          5.92          6.06         0.64 o                         
  -3  13   9          8.67         10.38         1.11 o                         
  -2  13   9         49.65         54.79         2.31 o                         
  -1  13   9          2.07          1.24         0.30 o                         
   0  13   9          2.72          0.55         0.38 o                         
   1  13   9        106.89        125.70         2.75 o                         
 -18   0  10          0.68          0.00         0.61 o                         
 -16   0  10          5.77          8.01         0.70 o                         
 -14   0  10         23.85         23.25         1.56 o                         
 -12   0  10       1480.63       1599.00        11.56 o                         
 -10   0  10          1.11         -0.17         0.50 o                         
  -8   0  10         10.05          8.79         0.88 o                         
  -6   0  10          4.63          2.02         0.65 o                         
  -4   0  10         25.21         45.53         1.85 o                         
  -2   0  10       1653.82       1787.07        12.06 o                         
   0   0  10          0.12         -0.41         0.48 o                         
   2   0  10        672.61        658.32         6.60 o                         
   4   0  10       2386.12       2391.76        15.63 o                         
   6   0  10         59.49         71.70         2.24 o                         
   8   0  10          3.86          2.73         0.60 o                         
 -18   1  10          0.07         -0.15         0.43 o                         
 -17   1  10          1.41          0.95         0.28 o                         
 -16   1  10          0.57         -0.28         0.28 o                         
 -15   1  10          8.48          6.55         0.43 o                         
 -14   1  10          2.42          1.09         0.39 o                         
 -13   1  10          0.28         -0.03         0.38 o                         
 -12   1  10          2.40          2.30         0.45 o                         
 -11   1  10         44.80         40.86         1.00 o                         
 -10   1  10         40.55         35.54         1.10 o                         
  -9   1  10          9.03          6.36         0.47 o                         
  -8   1  10          9.52          9.02         0.56 o                         
  -7   1  10          6.45          6.12         0.45 o                         
  -6   1  10         89.86         87.86         1.34 o                         
  -5   1  10        210.05        190.11         2.23 o                         
  -4   1  10        199.68        209.53         2.46 o                         
  -3   1  10         14.28         15.47         0.75 o                         
  -2   1  10        321.37        308.42         2.63 o                         
  -1   1  10          4.77          2.71         0.42 o                         
   0   1  10         51.40         56.29         1.16 o                         
   1   1  10          6.54          6.01         0.52 o                         
   2   1  10         79.45         70.55         1.44 o                         
   3   1  10       1243.78       1234.69         7.00 o                         
   4   1  10        143.52        154.23         2.10 o                         
   5   1  10         46.53         46.44         1.24 o                         
   6   1  10         20.45         24.31         0.95 o                         
   7   1  10          0.32          0.34         0.34 o                         
   8   1  10          0.00         -0.25         0.25 o                         
   9   1  10          6.32          7.51         0.63 o                         
 -17   2  10         14.59         14.83         1.02 o                         
 -16   2  10          1.49          0.75         0.29 o                         
 -15   2  10         13.41         14.84         0.69 o                         
 -14   2  10         12.04         13.06         0.63 o                         
 -13   2  10        350.21        362.95         3.14 o                         
 -12   2  10        562.75        586.49         3.74 o                         
 -11   2  10        213.82        224.87         2.24 o                         
 -10   2  10         18.37         14.44         0.67 o                         
  -9   2  10         69.11         77.00         1.31 o                         
  -8   2  10        106.33        109.47         1.53 o                         
  -7   2  10          0.45          1.20         0.48 o                         
  -6   2  10         47.12         49.64         1.25 o                         
  -5   2  10       2321.45       2419.71        11.78 o                         
  -4   2  10       2272.11       2454.99        11.39 o                         
  -3   2  10         10.13         13.13         0.64 o                         
  -2   2  10        374.40        359.96         2.86 o                         
  -1   2  10         18.24         10.47         0.59 o                         
   0   2  10         53.24         52.97         1.13 o                         
   1   2  10        584.09        616.00         4.12 o                         
   2   2  10       3075.74       3174.17        15.04 o                         
   3   2  10        317.61        357.36         3.07 o                         
   4   2  10         28.91         32.41         1.06 o                         
   5   2  10         58.60         64.59         1.37 o                         
   6   2  10         93.71         96.03         1.65 o                         
   7   2  10         71.61         86.91         1.70 o                         
   8   2  10          6.71          4.78         0.45 o                         
   9   2  10          9.05          5.73         0.85 o                         
 -17   3  10          0.16          0.23         0.25 o                         
 -16   3  10          0.79          0.25         0.29 o                         
 -15   3  10          1.32          0.81         0.31 o                         
 -14   3  10          0.01         -0.26         0.26 o                         
 -13   3  10         12.08          9.54         0.83 o                         
 -12   3  10         13.55          9.13         0.95 o                         
 -11   3  10         25.95         25.15         0.88 o                         
 -10   3  10         65.41         61.79         1.27 o                         
  -9   3  10         34.01         29.88         0.83 o                         
  -8   3  10          1.72          2.58         0.40 o                         
  -7   3  10        175.00        166.12         2.06 o                         
  -6   3  10        372.69        370.94         2.96 o                         
  -5   3  10         75.32         71.71         1.27 o                         
  -4   3  10          1.70          2.39         0.37 o                         
  -3   3  10        133.57        116.52         1.63 o                         
  -2   3  10        130.18        128.47         1.67 o                         
  -1   3  10         47.57         44.19         1.07 o                         
   0   3  10          0.08         -0.18         0.33 o                         
   1   3  10         21.75         24.95         1.03 o                         
   2   3  10       1119.55       1125.67         6.47 o                         
   3   3  10        687.17        671.22         4.52 o                         
   4   3  10          8.37          4.45         0.49 o                         
   5   3  10         81.37         82.39         1.63 o                         
   6   3  10          5.79          5.80         0.64 o                         
   7   3  10          0.00          0.11         0.31 o                         
   8   3  10          0.01         -0.30         0.30 o                         
   9   3  10         24.52         27.99         1.28 o                         
 -17   4  10          0.01         -0.24         0.24 o                         
 -16   4  10          0.64         -0.22         0.24 o                         
 -15   4  10          0.18         -0.27         0.31 o                         
 -14   4  10          0.40         -0.17         0.32 o                         
 -13   4  10          0.06         -0.38         0.38 o                         
 -12   4  10        204.32        242.24         2.41 o                         
 -11   4  10        144.17        158.21         1.98 o                         
 -10   4  10         54.58         65.82         1.42 o                         
  -9   4  10        115.57        124.29         1.72 o                         
  -8   4  10          4.50          2.31         0.36 o                         
  -7   4  10         93.69         99.64         1.63 o                         
  -6   4  10        456.62        501.33         3.35 o                         
  -5   4  10        207.72        225.82         2.09 o                         
  -4   4  10         32.60         23.06         0.80 o                         
  -3   4  10         23.54         28.33         0.95 o                         
  -2   4  10        101.95        117.03         1.63 o                         
  -1   4  10         55.57         66.17         1.23 o                         
   0   4  10         74.17         65.80         1.35 o                         
   1   4  10         81.36         81.06         1.44 o                         
   2   4  10        139.09        125.00         1.80 o                         
   3   4  10        338.38        308.44         2.95 o                         
   4   4  10         39.10         30.15         1.24 o                         
   5   4  10          7.65          7.02         0.51 o                         
   6   4  10         36.02         40.03         1.28 o                         
   7   4  10         21.09         20.80         0.91 o                         
   8   4  10          3.47          1.59         0.35 o                         
 -17   5  10          4.92          2.07         0.31 o                         
 -16   5  10          2.11          0.90         0.32 o                         
 -15   5  10          0.22         -0.09         0.28 o                         
 -14   5  10          2.04          1.56         0.35 o                         
 -13   5  10         11.72         13.04         0.74 o                         
 -12   5  10          2.87          2.48         0.40 o                         
 -11   5  10          3.67          3.11         0.45 o                         
 -10   5  10          0.10         -0.29         0.38 o                         
  -9   5  10         19.43         22.38         1.04 o                         
  -8   5  10          0.83          0.98         0.57 o                         
  -7   5  10         32.52         36.88         1.17 o                         
  -6   5  10          3.22          2.72         0.48 o                         
  -5   5  10          0.06          0.83         0.39 o                         
  -4   5  10          0.18          0.10         0.32 o                         
  -3   5  10         32.71         47.11         1.07 o                         
  -2   5  10          2.85          1.93         0.41 o                         
  -1   5  10         83.24         90.56         1.49 o                         
   0   5  10         84.50         85.58         1.45 o                         
   1   5  10          7.73          6.12         0.51 o                         
   2   5  10        357.97        325.87         2.80 o                         
   3   5  10         74.27         65.37         1.30 o                         
   4   5  10         15.55         13.74         0.76 o                         
   5   5  10          1.23          0.41         0.34 o                         
   6   5  10          5.03          2.38         0.42 o                         
   7   5  10          0.80          0.64         0.31 o                         
   8   5  10          1.18          0.74         0.42 o                         
 -16   6  10          3.37          1.60         0.32 o                         
 -15   6  10          0.59          0.11         0.28 o                         
 -14   6  10         17.20         16.10         0.83 o                         
 -13   6  10         19.89         21.76         0.94 o                         
 -12   6  10        176.95        188.00         2.61 o                         
 -11   6  10         10.09          9.60         0.89 o                         
 -10   6  10          7.94         11.05         1.15 o                         
  -9   6  10         39.80         42.40         1.33 o                         
  -8   6  10         20.14         16.56         0.78 o                         
  -7   6  10          6.12          5.71         0.56 o                         
  -6   6  10        340.78        363.10         3.45 o                         
  -5   6  10        234.86        263.28         2.80 o                         
  -4   6  10         45.70         40.74         1.42 o                         
  -3   6  10        451.15        447.53         3.32 o                         
  -2   6  10        376.98        390.19         3.18 o                         
  -1   6  10         80.39         82.66         1.44 o                         
   0   6  10        114.52        125.56         1.72 o                         
   1   6  10          4.26          1.74         0.49 o                         
   2   6  10          0.83          1.07         0.53 o                         
   3   6  10        105.75         91.65         1.56 o                         
   4   6  10         24.73         14.53         0.76 o                         
   5   6  10         56.23         50.74         1.30 o                         
   6   6  10          0.03          0.28         0.31 o                         
   7   6  10          2.37          0.44         0.58 o                         
   8   6  10          0.16          0.10         0.35 o                         
 -16   7  10          4.57          6.71         1.53 o                         
 -15   7  10          0.77          0.30         0.24 o                         
 -14   7  10          1.48          1.79         0.33 o                         
 -13   7  10          7.85          3.79         0.45 o                         
 -12   7  10         17.99         18.51         0.89 o                         
 -11   7  10          8.19         10.50         0.91 o                         
 -10   7  10         16.50         16.97         0.98 o                         
  -9   7  10          1.43          1.37         0.37 o                         
  -8   7  10          3.08          0.74         0.48 o                         
  -7   7  10         31.71         30.85         0.98 o                         
  -6   7  10         34.86         29.80         1.03 o                         
  -5   7  10        104.61        120.58         2.11 o                         
  -4   7  10          7.23          3.99         0.52 o                         
  -3   7  10         31.36         41.28         1.19 o                         
  -2   7  10         43.63         45.69         1.34 o                         
  -1   7  10         92.64         97.50         1.75 o                         
   0   7  10        310.69        324.67         3.19 o                         
   1   7  10         62.44         71.24         1.54 o                         
   2   7  10        140.37        141.55         1.98 o                         
   3   7  10         41.29         39.49         1.12 o                         
   4   7  10         10.17          8.61         0.68 o                         
   5   7  10          1.73          0.18         0.28 o                         
   6   7  10          4.26          2.62         0.40 o                         
   7   7  10         15.08         18.01         1.51 o                         
 -15   8  10          0.13         -0.37         0.37 o                         
 -14   8  10          7.55          6.00         0.83 o                         
 -13   8  10         15.34         13.82         0.68 o                         
 -12   8  10          6.51          6.06         0.55 o                         
 -11   8  10          3.32          2.77         0.40 o                         
 -10   8  10          4.85          2.72         0.44 o                         
  -9   8  10          3.63          5.23         0.51 o                         
  -8   8  10          0.21         -0.43         0.43 o                         
  -7   8  10         12.61         10.39         0.73 o                         
  -6   8  10          0.48         -0.13         0.59 o                         
  -5   8  10        263.82        290.09         3.15 o                         
  -4   8  10       1419.03       1522.41        10.10 o                         
  -3   8  10        287.44        282.98         3.42 o                         
  -2   8  10         17.49         17.49         1.03 o                         
  -1   8  10         27.39         30.82         1.20 o                         
   0   8  10          0.73          1.26         0.54 o                         
   1   8  10        373.08        347.71         3.72 o                         
   2   8  10        288.81        281.63         3.04 o                         
   3   8  10          0.34         -0.20         0.29 o                         
   4   8  10         20.55         15.86         0.94 o                         
   5   8  10          5.38          4.93         0.53 o                         
   6   8  10         25.41         20.83         0.91 o                         
 -14   9  10          0.47          0.21         0.31 o                         
 -13   9  10          1.93          1.24         0.35 o                         
 -12   9  10          5.61          2.37         0.37 o                         
 -11   9  10          5.33          3.51         0.42 o                         
 -10   9  10          1.68          0.01         0.35 o                         
  -9   9  10         17.50         16.35         0.88 o                         
  -8   9  10         24.50         23.51         1.04 o                         
  -7   9  10         18.93         23.20         1.02 o                         
  -6   9  10         88.94        101.43         1.89 o                         
  -5   9  10        330.25        361.27         3.91 o                         
  -4   9  10         26.81         25.23         1.14 o                         
  -3   9  10          0.03          0.93         0.57 o                         
  -2   9  10          2.10          2.33         0.47 o                         
  -1   9  10        152.54        153.88         2.63 o                         
   0   9  10         48.84         50.07         1.58 o                         
   1   9  10         13.51         12.81         0.75 o                         
   2   9  10          4.81          2.90         0.47 o                         
   3   9  10          7.24          5.60         0.54 o                         
   4   9  10         17.47         21.45         0.95 o                         
   5   9  10          8.23          9.89         0.69 o                         
   6   9  10          0.13          0.31         0.61 o                         
 -13  10  10          2.46          2.06         0.33 o                         
 -12  10  10          2.95          0.62         0.30 o                         
 -11  10  10          9.08          7.14         0.76 o                         
 -10  10  10         14.52          8.28         1.43 o                         
  -9  10  10         16.14         13.75         0.76 o                         
  -8  10  10          2.30          1.09         0.44 o                         
  -7  10  10        304.19        359.35         3.93 o                         
  -6  10  10        247.83        252.10         3.14 o                         
  -5  10  10        156.76        179.85         2.77 o                         
  -4  10  10          5.27          2.70         0.49 o                         
  -3  10  10          2.07          0.20         0.40 o                         
  -2  10  10         19.53         18.29         0.96 o                         
  -1  10  10          0.11          0.12         0.32 o                         
   0  10  10          2.05          2.63         0.46 o                         
   1  10  10          0.01          0.23         0.37 o                         
   2  10  10         14.49         19.24         0.89 o                         
   3  10  10          3.00          1.63         0.37 o                         
   4  10  10         18.07         19.85         1.50 o                         
 -12  11  10         20.09         20.94         1.01 o                         
 -11  11  10         20.21         23.14         1.00 o                         
 -10  11  10          1.94          1.80         0.37 o                         
  -9  11  10          3.70          2.15         0.40 o                         
  -8  11  10          6.54          4.49         0.49 o                         
  -7  11  10          3.48          1.92         0.46 o                         
  -6  11  10         55.80         59.66         1.67 o                         
  -5  11  10         13.35         13.93         0.92 o                         
  -4  11  10         30.34         33.67         1.22 o                         
  -3  11  10         76.83         80.64         1.81 o                         
  -2  11  10          0.09          0.14         0.34 o                         
  -1  11  10          3.83          4.45         0.51 o                         
   0  11  10          8.12          6.13         0.54 o                         
   1  11  10         16.37         15.87         1.05 o                         
   2  11  10         20.02         33.70         1.70 o                         
   3  11  10          4.11          2.58         0.41 o                         
 -10  12  10          0.83          0.08         0.31 o                         
  -9  12  10         22.43         23.16         1.16 o                         
  -8  12  10         18.44         11.01         1.07 o                         
  -7  12  10          3.99          2.33         0.39 o                         
  -6  12  10         15.38         13.97         0.94 o                         
  -5  12  10          0.52          0.09         0.35 o                         
  -4  12  10          0.24         -0.37         0.41 o                         
  -3  12  10          3.99          4.50         0.46 o                         
  -2  12  10         24.53         24.60         0.92 o                         
  -1  12  10          6.41          4.79         0.76 o                         
   0  12  10          0.92          0.66         0.29 o                         
   1  12  10          2.80          1.52         0.43 o                         
  -7  13  10         16.47         15.29         1.63 o                         
  -6  13  10          0.03         -0.13         0.34 o                         
  -5  13  10          0.04         -0.06         0.36 o                         
  -4  13  10         12.79         14.50         2.75 o                         
  -3  13  10          5.95          5.01         0.89 o                         
  -2  13  10          3.37          1.94         0.46 o                         
  -1  13  10          6.83          2.14         0.65 o                         
 -17   0  11          1.35          0.90         0.45 o                         
 -15   0  11         11.60          6.27         0.71 o                         
 -13   0  11         18.64         15.76         1.45 o                         
 -11   0  11         19.02         20.87         1.20 o                         
  -9   0  11         60.71         57.27         2.19 o                         
  -7   0  11         21.51         22.85         1.16 o                         
  -5   0  11        323.46        308.96         3.55 o                         
  -3   0  11         29.50         23.92         1.36 o                         
  -1   0  11        114.61        114.53         2.87 o                         
   1   0  11       2229.47       2240.93        14.39 o                         
   3   0  11        278.71        306.71         4.27 o                         
   5   0  11          0.26          0.78         0.49 o                         
   7   0  11         25.78         28.36         1.66 o                         
 -17   1  11          2.37          1.23         0.46 o                         
 -16   1  11        159.14        153.48         3.34 o                         
 -15   1  11         21.60         17.94         0.75 o                         
 -14   1  11         32.59         21.54         0.79 o                         
 -13   1  11         10.28          4.52         0.48 o                         
 -12   1  11         11.49          7.64         0.51 o                         
 -11   1  11          8.69          5.26         0.48 o                         
 -10   1  11        106.96        113.16         1.93 o                         
  -9   1  11         26.24         31.03         1.09 o                         
  -8   1  11          7.03          6.95         0.47 o                         
  -7   1  11          1.17          0.60         0.37 o                         
  -6   1  11       1072.18       1070.27         5.79 o                         
  -5   1  11        152.18        170.05         1.87 o                         
  -4   1  11        336.31        333.78         2.85 o                         
  -3   1  11        121.77        106.57         1.59 o                         
  -2   1  11         53.11         57.52         1.22 o                         
  -1   1  11        116.24        100.47         1.60 o                         
   0   1  11        377.37        385.59         3.32 o                         
   1   1  11       1719.41       1783.21         9.47 o                         
   2   1  11       1631.39       1772.52         8.87 o                         
   3   1  11        120.22        114.00         1.77 o                         
   4   1  11        141.45        139.06         2.05 o                         
   5   1  11         19.01         17.87         0.79 o                         
   6   1  11          3.84          5.06         0.51 o                         
   7   1  11          2.60          2.36         0.35 o                         
   8   1  11         16.65         17.83         0.96 o                         
 -17   2  11          0.17         -0.16         0.31 o                         
 -16   2  11          5.36          2.94         0.38 o                         
 -15   2  11          0.70          0.72         0.35 o                         
 -14   2  11         22.28         19.72         0.85 o                         
 -13   2  11          5.43          3.49         0.43 o                         
 -12   2  11         13.72         15.22         1.05 o                         
 -11   2  11          3.81          2.95         0.38 o                         
 -10   2  11         24.52         21.42         0.97 o                         
  -9   2  11         12.56          7.47         0.75 o                         
  -8   2  11          0.19         -0.34         0.34 o                         
  -7   2  11          0.15         -0.34         0.34 o                         
  -6   2  11        149.40        147.25         1.81 o                         
  -5   2  11          0.06         -0.31         0.31 o                         
  -4   2  11         30.64         27.77         1.08 o                         
  -3   2  11         70.61         70.16         1.28 o                         
  -2   2  11        377.45        361.27         2.90 o                         
  -1   2  11         99.17         95.55         1.56 o                         
   0   2  11         14.22         18.14         0.74 o                         
   1   2  11         45.17         46.59         1.17 o                         
   2   2  11         37.87         44.15         1.13 o                         
   3   2  11         48.04         44.12         1.65 o                         
   4   2  11         42.64         45.29         1.23 o                         
   5   2  11          7.29          6.21         0.48 o                         
   6   2  11         10.16         11.44         0.66 o                         
   7   2  11         58.43         64.03         1.29 o                         
   8   2  11          0.42          0.14         0.28 o                         
 -17   3  11          0.01         -0.24         0.24 o                         
 -16   3  11         45.31         39.81         1.28 o                         
 -15   3  11         13.72          8.11         0.62 o                         
 -14   3  11        112.61        106.22         1.69 o                         
 -13   3  11         29.17         30.69         0.97 o                         
 -12   3  11         96.08        110.70         1.70 o                         
 -11   3  11         44.55         45.90         1.43 o                         
 -10   3  11        295.62        314.60         2.91 o                         
  -9   3  11         40.18         44.17         1.06 o                         
  -8   3  11          6.82          4.96         0.53 o                         
  -7   3  11        216.62        221.88         2.15 o                         
  -6   3  11         82.04         82.41         1.47 o                         
  -5   3  11        233.08        297.89         2.77 o                         
  -4   3  11         71.64         76.47         1.37 o                         
  -3   3  11         98.31        107.82         1.55 o                         
  -2   3  11         37.01         47.13         1.13 o                         
  -1   3  11         35.37         45.51         1.17 o                         
   0   3  11         73.42         72.28         1.45 o                         
   1   3  11        441.66        439.35         3.68 o                         
   2   3  11       1193.00       1185.68         6.92 o                         
   3   3  11        220.40        198.57         2.88 o                         
   4   3  11         72.12         65.15         1.48 o                         
   5   3  11         12.02          9.17         0.61 o                         
   6   3  11         77.70         83.68         1.68 o                         
   7   3  11          0.01         -0.15         0.28 o                         
   8   3  11         18.43         16.88         0.92 o                         
 -17   4  11          1.81          0.43         0.38 o                         
 -16   4  11         10.22          8.61         1.09 o                         
 -15   4  11          0.58          0.23         0.32 o                         
 -14   4  11         26.46         29.53         0.97 o                         
 -13   4  11         14.76         12.47         0.91 o                         
 -12   4  11         42.29         41.17         1.08 o                         
 -11   4  11         12.49         11.29         0.65 o                         
 -10   4  11         22.63         18.15         0.74 o                         
  -9   4  11          1.98          1.34         0.47 o                         
  -8   4  11         27.51         30.50         1.00 o                         
  -7   4  11         13.16         11.12         0.69 o                         
  -6   4  11        164.63        169.27         2.10 o                         
  -5   4  11         17.10         12.73         0.67 o                         
  -4   4  11         20.39         14.26         0.73 o                         
  -3   4  11          4.20          5.49         0.64 o                         
  -2   4  11          0.18         -0.31         0.42 o                         
  -1   4  11         41.61         48.38         1.13 o                         
   0   4  11          4.69          4.84         0.49 o                         
   1   4  11          3.19          3.30         0.50 o                         
   2   4  11         77.51         80.78         1.53 o                         
   3   4  11         19.89         11.76         0.67 o                         
   4   4  11          2.28          0.89         0.46 o                         
   5   4  11          0.03          0.72         0.32 o                         
   6   4  11         73.76         85.02         1.59 o                         
   7   4  11          8.32         11.26         0.91 o                         
 -16   5  11         11.46         11.21         0.67 o                         
 -15   5  11         12.90         15.10         0.83 o                         
 -14   5  11          1.18          1.14         0.33 o                         
 -13   5  11          3.19          1.52         0.53 o                         
 -12   5  11         57.91         63.03         1.47 o                         
 -11   5  11         23.33         22.97         1.01 o                         
 -10   5  11          3.79          1.75         0.40 o                         
  -9   5  11         98.65        111.79         1.77 o                         
  -8   5  11         88.72         78.64         1.54 o                         
  -7   5  11         70.29         71.31         2.27 o                         
  -6   5  11         71.81         76.50         1.53 o                         
  -5   5  11        214.92        227.44         2.31 o                         
  -4   5  11         22.57         24.11         0.85 o                         
  -3   5  11        173.31        162.51         1.95 o                         
  -2   5  11        224.09        232.75         2.41 o                         
  -1   5  11         48.53         46.64         1.15 o                         
   0   5  11          0.04          0.50         0.42 o                         
   1   5  11         29.20         16.34         0.86 o                         
   2   5  11        252.92        224.66         2.54 o                         
   3   5  11         94.30         68.11         1.30 o                         
   4   5  11         46.81         41.85         1.09 o                         
   5   5  11          0.74          0.72         0.37 o                         
   6   5  11         75.69         78.47         1.60 o                         
   7   5  11          0.40          0.53         0.32 o                         
 -16   6  11          0.20         -0.31         0.31 o                         
 -15   6  11         13.17         13.75         0.71 o                         
 -14   6  11         10.43          7.14         0.67 o                         
 -13   6  11          3.36          3.29         0.44 o                         
 -12   6  11         10.85          8.22         0.71 o                         
 -11   6  11         12.63         17.35         0.99 o                         
 -10   6  11          4.54          3.68         0.48 o                         
  -9   6  11         13.69         13.40         0.75 o                         
  -8   6  11         12.16          8.26         0.63 o                         
  -7   6  11         60.17         63.96         1.42 o                         
  -6   6  11         93.13         99.57         1.78 o                         
  -5   6  11        142.37        145.67         1.96 o                         
  -4   6  11        154.80        160.07         2.06 o                         
  -3   6  11         51.20         45.85         1.15 o                         
  -2   6  11         60.38         72.91         1.34 o                         
  -1   6  11         60.33         52.68         1.22 o                         
   0   6  11          3.71          2.51         0.63 o                         
   1   6  11         23.47         18.29         1.24 o                         
   2   6  11        144.14        125.40         1.86 o                         
   3   6  11        136.76        135.59         2.32 o                         
   4   6  11          2.70          3.25         0.40 o                         
   5   6  11         38.43         36.79         1.22 o                         
   6   6  11          0.60          0.31         0.30 o                         
   7   6  11          5.65          4.93         0.76 o                         
 -15   7  11          0.73          0.13         0.38 o                         
 -14   7  11          4.71          2.16         0.33 o                         
 -13   7  11          0.55         -0.38         0.38 o                         
 -12   7  11          6.79          5.66         0.53 o                         
 -11   7  11         15.98         11.58         1.11 o                         
 -10   7  11          0.35         -0.32         0.32 o                         
  -9   7  11          5.03          1.85         0.62 o                         
  -8   7  11          0.68         -0.42         0.49 o                         
  -7   7  11         47.51         44.95         1.22 o                         
  -6   7  11        137.67        134.02         2.10 o                         
  -5   7  11        538.91        582.31         4.83 o                         
  -4   7  11       1092.30       1149.29         9.65 o                         
  -3   7  11         77.79         80.57         1.60 o                         
  -2   7  11          0.12         -0.63         0.63 o                         
  -1   7  11          5.43          4.68         0.48 o                         
   0   7  11        257.03        244.88         2.73 o                         
   1   7  11        159.65        153.07         2.19 o                         
   2   7  11        132.44        137.92         1.98 o                         
   3   7  11         10.39         12.85         0.83 o                         
   4   7  11         11.00          9.35         0.73 o                         
   5   7  11         18.58         25.92         1.63 o                         
   6   7  11         19.60         19.32         1.98 o                         
 -15   8  11          0.33          0.15         0.43 o                         
 -14   8  11          4.51          3.77         0.41 o                         
 -13   8  11          1.54          0.79         0.29 o                         
 -12   8  11          0.15         -0.35         0.36 o                         
 -11   8  11          0.46          0.41         0.36 o                         
 -10   8  11         15.99         15.29         1.01 o                         
  -9   8  11          2.99          2.31         0.52 o                         
  -8   8  11         15.89         21.14         1.24 o                         
  -7   8  11         16.59         22.03         1.22 o                         
  -6   8  11        144.78        153.83         2.39 o                         
  -5   8  11        240.03        240.51         5.93 o                         
  -4   8  11        226.24        212.69         4.74 o                         
  -3   8  11          4.43          1.58         0.60 o                         
  -2   8  11          1.49         -0.18         0.46 o                         
  -1   8  11         22.28         23.96         1.13 o                         
   0   8  11         10.49         10.23         0.77 o                         
   1   8  11          5.59          4.32         0.52 o                         
   2   8  11          3.22          3.34         0.48 o                         
   3   8  11          8.08          8.12         0.65 o                         
   4   8  11         23.29         24.57         0.90 o                         
   5   8  11         11.15         11.83         0.71 o                         
 -14   9  11          2.25          1.17         0.33 o                         
 -13   9  11          5.82          2.63         0.45 o                         
 -12   9  11         12.17         14.83         0.83 o                         
 -11   9  11          1.04          0.66         0.43 o                         
 -10   9  11          1.24         -0.31         0.32 o                         
  -9   9  11          4.33          0.95         0.39 o                         
  -8   9  11        130.49        157.48         2.83 o                         
  -7   9  11        181.11        186.21         2.62 o                         
  -6   9  11         12.51         10.26         0.84 o                         
  -5   9  11        330.56        365.50         4.09 o                         
  -4   9  11         41.69         44.07         1.43 o                         
  -3   9  11         16.94         23.75         1.07 o                         
  -2   9  11          0.09          0.24         0.32 o                         
  -1   9  11         43.51         45.66         1.41 o                         
   0   9  11          0.00         -0.01         0.34 o                         
   1   9  11          8.37         13.97         1.31 o                         
   2   9  11         17.54         22.74         0.92 o                         
   3   9  11          1.61          2.76         0.57 o                         
   4   9  11         13.11         13.85         1.06 o                         
 -12  10  11          9.71          8.69         0.97 o                         
 -11  10  11          1.36         -0.28         0.30 o                         
 -10  10  11         44.79         44.80         1.30 o                         
  -9  10  11         14.23         13.32         0.97 o                         
  -8  10  11         20.63         18.45         1.16 o                         
  -7  10  11        116.31        130.30         2.50 o                         
  -6  10  11         92.73         91.06         2.33 o                         
  -5  10  11          1.07          0.48         0.35 o                         
  -4  10  11          1.33          0.82         0.37 o                         
  -3  10  11         36.45         31.53         1.11 o                         
  -2  10  11         41.54         49.57         1.46 o                         
  -1  10  11          5.41          4.66         0.52 o                         
   0  10  11         32.42         35.93         1.13 o                         
   1  10  11          0.59         -0.32         0.32 o                         
   2  10  11          0.18          0.16         0.29 o                         
   3  10  11          1.48          0.44         0.28 o                         
 -11  11  11         11.74         15.15         1.10 o                         
 -10  11  11         40.21         46.71         1.77 o                         
  -9  11  11         61.59         60.66         1.67 o                         
  -8  11  11          0.13          0.08         0.37 o                         
  -7  11  11         28.46         21.57         1.07 o                         
  -6  11  11          6.30          2.05         0.45 o                         
  -5  11  11         25.75         25.35         1.12 o                         
  -4  11  11          5.06          3.24         0.46 o                         
  -3  11  11         17.06         20.45         0.91 o                         
  -2  11  11         16.55         17.68         0.80 o                         
  -1  11  11         17.20         17.95         0.81 o                         
   0  11  11          2.99          3.39         0.44 o                         
   1  11  11          3.18          1.39         0.37 o                         
   2  11  11         11.24         14.84         1.08 o                         
  -9  12  11         38.40         32.29         1.41 o                         
  -8  12  11         18.00         16.03         1.17 o                         
  -7  12  11         28.87         27.06         1.55 o                         
  -6  12  11          3.00          1.53         0.44 o                         
  -5  12  11          6.29          3.14         0.75 o                         
  -4  12  11          0.05          0.67         0.55 o                         
  -3  12  11          0.17         -0.04         0.32 o                         
  -2  12  11         19.68         20.33         1.02 o                         
  -1  12  11          5.92          5.94         0.53 o                         
   0  12  11         17.04         19.84         1.15 o                         
 -16   0  12        603.14        635.65        20.56 o                         
 -14   0  12        179.13        186.83         2.83 o                         
 -12   0  12          0.63         -0.20         0.89 o                         
 -10   0  12         17.46         14.75         1.31 o                         
  -8   0  12        264.85        275.12         4.24 o                         
  -6   0  12         25.53         22.23         1.30 o                         
  -4   0  12        279.97        268.48         3.67 o                         
  -2   0  12        181.08        183.12         3.20 o                         
   0   0  12       1681.52       1633.59        11.47 o                         
   2   0  12         29.04         25.37         1.84 o                         
   4   0  12        210.77        214.72         3.65 o                         
   6   0  12         35.42         41.00         1.32 o                         
 -17   1  12          2.54          1.54         0.46 o                         
 -16   1  12          0.53         -0.23         0.39 o                         
 -15   1  12          1.33          0.38         0.39 o                         
 -14   1  12         29.81         28.61         1.13 o                         
 -13   1  12          0.25          0.16         0.31 o                         
 -12   1  12          0.21          0.17         0.48 o                         
 -11   1  12          2.46          1.81         0.45 o                         
 -10   1  12          0.35          0.29         0.36 o                         
  -9   1  12         11.69         11.87         0.84 o                         
  -8   1  12         26.79         24.98         0.93 o                         
  -7   1  12         23.83         20.35         0.81 o                         
  -6   1  12        238.45        240.57         2.79 o                         
  -5   1  12         68.19         66.51         1.29 o                         
  -4   1  12          1.59          1.88         0.45 o                         
  -3   1  12         71.21         66.91         1.43 o                         
  -2   1  12        120.19        128.84         1.86 o                         
  -1   1  12        165.23        141.11         2.06 o                         
   0   1  12        104.08        115.03         1.73 o                         
   1   1  12        134.14        146.14         2.01 o                         
   2   1  12         25.92         23.49         0.94 o                         
   3   1  12        213.46        224.43         2.61 o                         
   4   1  12          3.30          1.59         0.36 o                         
   5   1  12          8.10         11.80         0.89 o                         
   6   1  12         23.82         30.33         0.91 o                         
   7   1  12         18.70         16.67         0.99 o                         
 -17   2  12         29.40         20.73         1.52 o                         
 -16   2  12        411.12        416.36         8.07 o                         
 -15   2  12         86.20         77.78         1.82 o                         
 -14   2  12        112.95        119.14         2.07 o                         
 -13   2  12         22.45         30.03         0.96 o                         
 -12   2  12         52.00         53.88         1.45 o                         
 -11   2  12         11.72          9.30         0.64 o                         
 -10   2  12          0.06         -0.48         0.48 o                         
  -9   2  12         54.49         54.78         1.24 o                         
  -8   2  12          0.14          0.18         0.36 o                         
  -7   2  12        125.05        144.83         1.90 o                         
  -6   2  12        429.61        426.43         3.59 o                         
  -5   2  12         11.24          5.93         0.54 o                         
  -4   2  12         26.20         27.82         0.99 o                         
  -3   2  12        208.71        210.65         2.38 o                         
  -2   2  12          3.98          3.03         0.55 o                         
  -1   2  12         14.00         18.72         0.83 o                         
   0   2  12        273.09        301.96         2.90 o                         
   1   2  12        614.77        652.88         4.86 o                         
   2   2  12          4.11          3.38         0.54 o                         
   3   2  12          5.97          9.32         0.88 o                         
   4   2  12          0.57         -0.22         0.32 o                         
   5   2  12          0.96         -0.05         0.26 o                         
   6   2  12          1.89          1.20         0.34 o                         
   7   2  12         96.25         95.32         3.57 o                         
 -17   3  12          2.27          1.66         0.37 o                         
 -16   3  12          7.06          4.43         0.53 o                         
 -15   3  12          0.03          0.11         0.34 o                         
 -14   3  12          0.39         -0.06         0.37 o                         
 -13   3  12         11.19          9.73         0.80 o                         
 -12   3  12          9.60         11.97         0.81 o                         
 -11   3  12         11.43         10.72         0.82 o                         
 -10   3  12          6.52          6.66         0.53 o                         
  -9   3  12         17.28         19.71         0.92 o                         
  -8   3  12         13.35         13.20         0.73 o                         
  -7   3  12          0.08         -0.46         0.51 o                         
  -6   3  12          7.91          7.05         0.61 o                         
  -5   3  12         34.55         36.80         1.05 o                         
  -4   3  12          2.43          1.50         0.41 o                         
  -3   3  12         19.71         19.02         0.79 o                         
  -2   3  12          5.50          5.77         0.61 o                         
  -1   3  12        187.11        193.16         2.28 o                         
   0   3  12         55.49         64.07         1.38 o                         
   1   3  12         16.24         17.33         0.96 o                         
   2   3  12        216.99        226.19         2.69 o                         
   3   3  12         18.94         16.59         1.07 o                         
   4   3  12          1.98          0.91         0.34 o                         
   5   3  12          0.45         -0.24         0.26 o                         
   6   3  12          7.39          4.65         0.48 o                         
   7   3  12         11.94          9.69         0.70 o                         
 -16   4  12         78.25         76.07         4.10 o                         
 -15   4  12          4.14          2.13         0.38 o                         
 -14   4  12        149.42        158.17         2.46 o                         
 -13   4  12          0.02         -0.39         0.39 o                         
 -12   4  12         16.54         17.74         1.13 o                         
 -11   4  12          4.81          2.73         0.51 o                         
 -10   4  12          7.98          7.86         0.55 o                         
  -9   4  12        511.44        529.81         4.03 o                         
  -8   4  12          0.03         -0.25         0.45 o                         
  -7   4  12        114.19        115.96         1.82 o                         
  -6   4  12         66.90         73.30         1.43 o                         
  -5   4  12         49.88         47.51         1.35 o                         
  -4   4  12         10.40          4.42         0.45 o                         
  -3   4  12         81.06         84.40         1.45 o                         
  -2   4  12         27.43         27.01         0.89 o                         
  -1   4  12        240.46        248.71         2.68 o                         
   0   4  12          8.54          6.26         0.89 o                         
   1   4  12        343.21        323.39         3.57 o                         
   2   4  12         73.31         57.26         1.45 o                         
   3   4  12          0.08         -0.32         0.32 o                         
   4   4  12         10.58          9.54         0.76 o                         
   5   4  12          0.83          1.50         0.32 o                         
   6   4  12         43.19         46.38         2.04 o                         
 -16   5  12         11.33          5.19         0.96 o                         
 -15   5  12          1.16          0.05         0.48 o                         
 -14   5  12         19.56         21.22         0.98 o                         
 -13   5  12          0.82         -0.32         0.36 o                         
 -12   5  12          0.83         -0.21         0.33 o                         
 -11   5  12          0.32         -0.19         0.46 o                         
 -10   5  12          0.76          0.54         0.39 o                         
  -9   5  12         20.44         19.40         1.14 o                         
  -8   5  12          2.64          1.92         0.44 o                         
  -7   5  12         85.59         91.28         1.64 o                         
  -6   5  12         66.70         72.09         1.55 o                         
  -5   5  12          4.39          2.43         0.46 o                         
  -4   5  12          0.05         -0.40         0.40 o                         
  -3   5  12          4.02          2.39         0.48 o                         
  -2   5  12         24.05         27.63         0.87 o                         
  -1   5  12         23.73         22.29         0.87 o                         
   0   5  12          6.42          3.23         0.51 o                         
   1   5  12        165.98        161.42         2.03 o                         
   2   5  12         40.01         39.96         1.09 o                         
   3   5  12          3.84          3.22         0.39 o                         
   4   5  12          1.28          0.51         0.33 o                         
   5   5  12         10.91         10.18         0.66 o                         
   6   5  12         23.75         22.92         0.85 o                         
 -16   6  12         21.89         21.04         0.89 o                         
 -15   6  12         24.44         25.74         1.19 o                         
 -14   6  12          0.07         -0.19         0.31 o                         
 -13   6  12          2.79          0.88         0.42 o                         
 -12   6  12          8.02          8.42         1.15 o                         
 -11   6  12          5.11          2.31         0.47 o                         
 -10   6  12         51.25         46.49         1.32 o                         
  -9   6  12         66.51         61.32         1.95 o                         
  -8   6  12          3.21          2.36         0.66 o                         
  -7   6  12        311.44        343.86         3.62 o                         
  -6   6  12          1.74          2.35         0.83 o                         
  -5   6  12         38.03         36.28         1.41 o                         
  -4   6  12         33.67         38.12         1.03 o                         
  -3   6  12         27.80         17.92         1.24 o                         
  -2   6  12        164.00        168.89         2.25 o                         
  -1   6  12         11.69          8.69         0.58 o                         
   0   6  12        345.90        322.50         3.05 o                         
   1   6  12          7.35          4.87         0.46 o                         
   2   6  12         21.88         16.70         0.81 o                         
   3   6  12          5.51          1.16         0.34 o                         
   4   6  12          5.46          3.79         0.46 o                         
   5   6  12         14.94         18.26         0.74 o                         
 -15   7  12          0.39          0.10         0.25 o                         
 -14   7  12          1.10          0.38         0.34 o                         
 -13   7  12          9.16          4.87         0.53 o                         
 -12   7  12          0.86          0.79         0.38 o                         
 -11   7  12         12.88         11.17         0.94 o                         
 -10   7  12         27.97         27.55         1.02 o                         
  -9   7  12         58.48         71.87         1.52 o                         
  -8   7  12         33.82         35.26         1.24 o                         
  -7   7  12         17.24         18.45         0.86 o                         
  -6   7  12        177.09        202.67         3.60 o                         
  -5   7  12        291.02        302.43         4.12 o                         
  -4   7  12        103.12        111.30         2.10 o                         
  -3   7  12         77.63         76.17         1.56 o                         
  -2   7  12          0.10          0.21         0.34 o                         
  -1   7  12         13.58          8.74         0.58 o                         
   0   7  12         57.48         55.15         1.34 o                         
   1   7  12         94.28         81.55         1.62 o                         
   2   7  12         19.91         19.30         0.93 o                         
   3   7  12         16.39         21.55         0.85 o                         
   4   7  12          0.00         -0.31         0.34 o                         
   5   7  12          4.41          6.17         0.70 o                         
 -14   8  12          0.21         -0.28         0.28 o                         
 -13   8  12          6.12          3.65         0.48 o                         
 -12   8  12          2.32          1.12         0.37 o                         
 -11   8  12          0.69          0.54         0.37 o                         
 -10   8  12         48.08         53.87         1.44 o                         
  -9   8  12          5.41          5.71         0.59 o                         
  -8   8  12        106.31        103.76         2.02 o                         
  -7   8  12          0.01          0.46         0.38 o                         
  -6   8  12         99.08         98.32         1.84 o                         
  -5   8  12        238.94        237.59         2.82 o                         
  -4   8  12         13.60         12.92         1.00 o                         
  -3   8  12         19.06         20.79         0.98 o                         
  -2   8  12         17.37         14.84         0.83 o                         
  -1   8  12         19.70         22.59         1.04 o                         
   0   8  12         33.82         30.27         1.12 o                         
   1   8  12          0.02         -0.21         0.30 o                         
   2   8  12          7.75          4.72         0.47 o                         
   3   8  12         16.80         16.57         0.87 o                         
   4   8  12         19.09         16.78         1.83 o                         
 -13   9  12          1.90          0.61         0.31 o                         
 -12   9  12         12.46         15.63         1.00 o                         
 -11   9  12          2.27          0.72         0.43 o                         
 -10   9  12          6.81          2.95         0.55 o                         
  -9   9  12         11.90          6.78         0.70 o                         
  -8   9  12          0.38          0.25         0.45 o                         
  -7   9  12         56.41         58.16         1.79 o                         
  -6   9  12         67.20         79.70         1.74 o                         
  -5   9  12         44.05         47.85         1.42 o                         
  -4   9  12          0.09         -0.22         0.33 o                         
  -3   9  12          1.12          0.93         0.37 o                         
  -2   9  12         51.27         47.12         1.37 o                         
  -1   9  12         69.57         64.90         1.46 o                         
   0   9  12          8.55          4.12         0.49 o                         
   1   9  12          0.33          0.22         0.30 o                         
   2   9  12          3.12          1.84         0.35 o                         
   3   9  12          2.06          4.07         0.62 o                         
 -12  10  12          1.10          0.46         0.31 o                         
 -11  10  12         29.41         31.38         1.33 o                         
 -10  10  12        102.01        103.00         1.95 o                         
  -9  10  12         48.07         43.65         1.53 o                         
  -8  10  12         79.03         75.47         2.20 o                         
  -7  10  12         34.21         40.61         1.40 o                         
  -6  10  12          6.65          5.56         0.61 o                         
  -5  10  12         12.70         13.02         1.10 o                         
  -4  10  12          8.23          6.71         0.62 o                         
  -3  10  12         18.77         20.41         0.93 o                         
  -2  10  12         33.56         33.55         1.00 o                         
  -1  10  12          9.93         12.80         0.73 o                         
   0  10  12          0.15         -0.06         0.27 o                         
   1  10  12          0.33          0.04         0.24 o                         
   2  10  12          6.59          8.13         1.41 o                         
 -10  11  12          2.00          0.67         0.35 o                         
  -9  11  12          0.70          0.23         0.40 o                         
  -8  11  12          0.01         -0.16         0.39 o                         
  -7  11  12         11.76         11.54         0.89 o                         
  -6  11  12         18.44         22.09         1.20 o                         
  -5  11  12          6.02          4.63         0.59 o                         
  -4  11  12         18.77         17.31         1.50 o                         
  -3  11  12          2.15          0.64         0.34 o                         
  -2  11  12          3.16          3.35         0.43 o                         
  -1  11  12          0.53          0.06         0.25 o                         
  -7  12  12         26.11         25.73         1.23 o                         
  -6  12  12          9.77         14.76         1.06 o                         
  -5  12  12          1.37          1.04         0.27 o                         
  -4  12  12         18.68         15.98         1.28 o                         
  -3  12  12         16.48         19.54         1.19 o                         
 -17   0  13          3.49          1.57         0.44 o                         
 -15   0  13          5.32          1.96         0.62 o                         
 -13   0  13          3.57          4.37         0.66 o                         
 -11   0  13          0.12         -0.75         0.75 o                         
  -9   0  13         85.52         85.80         2.69 o                         
  -7   0  13         50.42         57.64         1.69 o                         
  -5   0  13          1.01         -0.17         0.90 o                         
  -3   0  13          3.96          3.25         0.67 o                         
  -1   0  13       1255.48       1296.56         9.57 o                         
   1   0  13          0.01         -0.41         0.42 o                         
   3   0  13          3.11          2.49         0.56 o                         
   5   0  13         16.34         16.88         1.01 o                         
 -17   1  13         35.34         39.43         1.57 o                         
 -16   1  13        219.92        227.33         6.12 o                         
 -15   1  13         37.80         40.43         1.82 o                         
 -14   1  13          0.80          0.32         0.35 o                         
 -13   1  13          6.63          6.49         0.60 o                         
 -12   1  13          0.06         -0.39         0.49 o                         
 -11   1  13         14.65         14.52         0.95 o                         
 -10   1  13         67.61         73.47         1.69 o                         
  -9   1  13        277.41        288.74         3.19 o                         
  -8   1  13        354.96        384.39         3.60 o                         
  -7   1  13         65.76         63.89         1.33 o                         
  -6   1  13        205.79        225.09         2.45 o                         
  -5   1  13          5.75          6.09         0.68 o                         
  -4   1  13          0.26          0.01         0.48 o                         
  -3   1  13         67.13         62.75         1.53 o                         
  -2   1  13        631.39        648.82         4.32 o                         
  -1   1  13          8.94          6.84         0.52 o                         
   0   1  13        686.82        722.93         4.89 o                         
   1   1  13          5.88          4.87         0.54 o                         
   2   1  13         30.29         30.64         1.02 o                         
   3   1  13         39.58         46.24         1.12 o                         
   4   1  13          4.60          3.07         0.45 o                         
   5   1  13          1.00         -0.06         0.28 o                         
   6   1  13          1.89          1.93         0.37 o                         
 -17   2  13          1.27          0.08         0.31 o                         
 -16   2  13          2.69          1.38         0.42 o                         
 -15   2  13          0.59          0.59         0.37 o                         
 -14   2  13         21.94         22.82         1.33 o                         
 -13   2  13          0.41          0.07         0.49 o                         
 -12   2  13         10.94          5.96         0.57 o                         
 -11   2  13          0.40         -0.69         0.69 o                         
 -10   2  13         41.84         44.12         1.23 o                         
  -9   2  13          2.80          1.98         0.44 o                         
  -8   2  13          6.94          5.80         0.56 o                         
  -7   2  13          3.78          3.33         0.45 o                         
  -6   2  13        106.78        115.89         1.83 o                         
  -5   2  13          0.05         -0.10         0.44 o                         
  -4   2  13         88.20         97.65         1.62 o                         
  -3   2  13          7.19          3.20         0.47 o                         
  -2   2  13        397.71        420.07         3.49 o                         
  -1   2  13        464.33        457.67         3.79 o                         
   0   2  13         78.82         83.96         2.18 o                         
   1   2  13          1.22          0.84         0.52 o                         
   2   2  13          5.55          4.59         0.45 o                         
   3   2  13          5.66          5.39         0.47 o                         
   4   2  13          5.71          7.34         0.62 o                         
   5   2  13         15.39         15.19         0.69 o                         
   6   2  13         55.04         60.49         1.78 o                         
 -16   3  13        127.05        128.46         3.95 o                         
 -15   3  13          0.44          0.74         0.41 o                         
 -14   3  13         49.82         42.31         1.44 o                         
 -13   3  13         24.71         30.20         1.04 o                         
 -12   3  13          1.37          1.61         0.40 o                         
 -11   3  13          7.65          5.21         0.54 o                         
 -10   3  13         16.42         18.42         1.30 o                         
  -9   3  13        164.57        176.70         2.29 o                         
  -8   3  13        103.10         97.61         1.75 o                         
  -7   3  13         97.70        106.84         1.86 o                         
  -6   3  13          1.18          0.31         0.67 o                         
  -5   3  13         22.62         21.75         0.84 o                         
  -4   3  13        318.02        326.46         3.23 o                         
  -3   3  13        194.21        194.80         2.36 o                         
  -2   3  13        796.93        848.93         5.65 o                         
  -1   3  13         27.90         31.74         1.18 o                         
   0   3  13        258.50        266.88         2.92 o                         
   1   3  13         36.13         41.31         1.20 o                         
   2   3  13         34.88         38.77         1.13 o                         
   3   3  13          5.88          7.50         0.74 o                         
   4   3  13         25.66         25.37         0.78 o                         
   5   3  13          7.44          6.55         0.55 o                         
 -16   4  13          0.38         -0.28         0.28 o                         
 -15   4  13          1.51          0.46         0.39 o                         
 -14   4  13          0.41          0.42         0.41 o                         
 -13   4  13          1.64          1.02         0.49 o                         
 -12   4  13          0.07         -0.28         0.53 o                         
 -11   4  13          5.17          4.01         0.48 o                         
 -10   4  13         43.06         44.41         1.26 o                         
  -9   4  13         11.03         15.10         0.82 o                         
  -8   4  13          0.00         -0.46         0.46 o                         
  -7   4  13         60.87         59.17         1.37 o                         
  -6   4  13          2.27          1.30         0.80 o                         
  -5   4  13          6.04          5.52         0.59 o                         
  -4   4  13        108.55        114.47         1.77 o                         
  -3   4  13         23.37         21.87         0.87 o                         
  -2   4  13        601.67        613.13         4.81 o                         
  -1   4  13        174.96        170.01         2.28 o                         
   0   4  13          6.96          5.73         0.50 o                         
   1   4  13          9.19          6.64         0.52 o                         
   2   4  13          4.05          2.58         0.38 o                         
   3   4  13          0.07         -0.31         0.31 o                         
   4   4  13         21.99         23.83         0.77 o                         
   5   4  13         11.24         12.10         0.83 o                         
 -16   5  13         41.00         43.14         2.04 o                         
 -15   5  13         23.78         22.47         1.19 o                         
 -14   5  13          0.16          0.73         0.34 o                         
 -13   5  13          0.33         -0.09         0.32 o                         
 -12   5  13         12.28         10.32         1.15 o                         
 -11   5  13         19.42         20.78         1.05 o                         
 -10   5  13        123.56        127.26         2.22 o                         
  -9   5  13        122.47        132.02         1.91 o                         
  -8   5  13         12.87          8.46         0.78 o                         
  -7   5  13         72.18         69.11         1.61 o                         
  -6   5  13          4.05          5.13         0.85 o                         
  -5   5  13         36.12         37.69         1.17 o                         
  -4   5  13         18.62         17.01         0.99 o                         
  -3   5  13         27.60         29.81         0.99 o                         
  -2   5  13         12.56          9.70         0.75 o                         
  -1   5  13        113.50         94.84         1.60 o                         
   0   5  13          0.01         -0.06         0.39 o                         
   1   5  13          1.17          0.13         0.29 o                         
   2   5  13         56.99         56.44         1.40 o                         
   3   5  13         10.93         12.30         0.76 o                         
   4   5  13          0.04          0.00         0.26 o                         
   5   5  13         47.57         56.28         1.73 o                         
 -15   6  13          2.01          1.75         0.36 o                         
 -14   6  13          0.33         -0.22         0.32 o                         
 -13   6  13          2.35          2.03         0.41 o                         
 -12   6  13          0.00          0.19         0.38 o                         
 -11   6  13          0.67          0.11         0.42 o                         
 -10   6  13          0.62         -0.39         0.39 o                         
  -9   6  13         17.38         14.16         0.92 o                         
  -8   6  13          2.33          0.48         0.47 o                         
  -7   6  13          0.60          0.86         0.43 o                         
  -6   6  13          3.25          1.53         0.44 o                         
  -5   6  13          0.83         -0.53         0.53 o                         
  -4   6  13          2.50          1.40         0.49 o                         
  -3   6  13          1.06          0.24         0.44 o                         
  -2   6  13        119.87        103.41         1.91 o                         
  -1   6  13         69.05         65.82         1.62 o                         
   0   6  13          2.90          1.44         0.36 o                         
   1   6  13         28.37         26.91         1.01 o                         
   2   6  13          4.63          2.38         0.35 o                         
   3   6  13         33.73         38.66         1.02 o                         
   4   6  13          1.19          0.90         0.30 o                         
 -14   7  13          3.83          3.11         0.49 o                         
 -13   7  13         17.73         22.29         0.98 o                         
 -12   7  13          0.05          0.14         0.29 o                         
 -11   7  13          0.68          0.15         0.44 o                         
 -10   7  13         23.79         31.04         1.21 o                         
  -9   7  13        175.45        185.44         2.95 o                         
  -8   7  13        296.68        319.63         3.98 o                         
  -7   7  13        289.65        296.62         3.13 o                         
  -6   7  13         51.78         49.82         1.31 o                         
  -5   7  13         14.65         15.05         0.86 o                         
  -4   7  13         27.51         28.22         1.32 o                         
  -3   7  13        103.19         98.31         1.87 o                         
  -2   7  13         12.02          8.84         0.76 o                         
  -1   7  13         13.66          9.24         0.82 o                         
   0   7  13          7.39          5.28         0.52 o                         
   1   7  13          2.56          1.37         0.41 o                         
   2   7  13         24.92         25.66         1.04 o                         
   3   7  13          0.62          0.65         0.26 o                         
 -14   8  13          1.09          0.61         0.61 o                         
 -13   8  13          0.06         -0.36         0.36 o                         
 -12   8  13          3.23          3.79         0.55 o                         
 -11   8  13          9.50          6.87         0.71 o                         
 -10   8  13         18.35         18.61         0.98 o                         
  -9   8  13        164.59        191.60         2.91 o                         
  -8   8  13         23.18         20.92         1.00 o                         
  -7   8  13          1.50          0.65         0.47 o                         
  -6   8  13         36.97         39.88         1.23 o                         
  -5   8  13         94.46        103.09         2.15 o                         
  -4   8  13         65.53         70.91         1.74 o                         
  -3   8  13         15.43         17.00         0.99 o                         
  -2   8  13         24.98         27.17         1.01 o                         
  -1   8  13          0.82          0.48         0.40 o                         
   0   8  13          6.95          7.73         0.70 o                         
   1   8  13         13.00         18.22         0.91 o                         
   2   8  13         10.69         10.71         0.75 o                         
   3   8  13          0.19          0.31         0.35 o                         
 -12   9  13          0.66         -0.10         0.35 o                         
 -11   9  13         32.85         39.82         2.11 o                         
 -10   9  13          7.96          2.22         0.47 o                         
  -9   9  13         47.36         51.62         1.83 o                         
  -8   9  13        182.55        215.61         3.09 o                         
  -7   9  13          0.19         -0.48         0.48 o                         
  -6   9  13          6.99          3.73         0.55 o                         
  -5   9  13         10.17          6.31         0.59 o                         
  -4   9  13          1.37          0.99         0.39 o                         
  -3   9  13         45.68         40.84         1.38 o                         
  -2   9  13         34.22         25.96         1.04 o                         
  -1   9  13          0.63         -0.25         0.25 o                         
   0   9  13          0.23         -0.27         0.27 o                         
   1   9  13          0.02         -0.25         0.25 o                         
 -11  10  13          4.09          2.55         0.46 o                         
 -10  10  13         18.90         23.16         1.18 o                         
  -9  10  13          4.83          3.06         0.46 o                         
  -8  10  13          0.08          0.03         0.36 o                         
  -7  10  13          9.61          7.88         1.21 o                         
  -6  10  13          8.43          6.33         0.93 o                         
  -5  10  13          6.29          4.12         0.57 o                         
  -4  10  13          2.91          1.75         0.34 o                         
  -3  10  13         25.21         26.56         0.94 o                         
  -2  10  13          1.17          1.83         0.32 o                         
  -1  10  13          6.38          4.49         0.41 o                         
   0  10  13          3.13          1.37         0.46 o                         
  -8  11  13          5.01          4.08         0.87 o                         
  -7  11  13         15.60         17.01         0.98 o                         
  -6  11  13          0.50         -0.28         0.51 o                         
  -5  11  13          9.41         11.71         0.76 o                         
  -4  11  13         12.49         14.75         1.03 o                         
  -3  11  13          1.87          0.31         0.35 o                         
 -16   0  14         23.05         20.71         2.44 o                         
 -14   0  14         57.94         68.11         2.31 o                         
 -12   0  14          0.19          0.01         0.89 o                         
 -10   0  14        319.33        311.79         7.83 o                         
  -8   0  14         56.23         47.03         3.06 o                         
  -6   0  14         28.05         30.86         1.43 o                         
  -4   0  14        154.89        162.98         3.11 o                         
  -2   0  14        150.31        168.67         3.60 o                         
   0   0  14          1.82          2.77         0.53 o                         
   2   0  14          7.20          7.04         0.67 o                         
   4   0  14         38.31         46.57         1.54 o                         
 -16   1  14          6.51         10.14         0.87 o                         
 -15   1  14          1.55          0.23         0.35 o                         
 -14   1  14          0.10          0.14         0.50 o                         
 -13   1  14          0.00         -0.04         0.37 o                         
 -12   1  14          0.63          1.59         0.48 o                         
 -11   1  14         10.97          8.94         0.82 o                         
 -10   1  14         20.06         21.55         1.59 o                         
  -9   1  14         23.36         23.16         1.05 o                         
  -8   1  14          0.15         -0.36         0.36 o                         
  -7   1  14          0.13         -0.23         0.32 o                         
  -6   1  14         24.30         23.63         0.85 o                         
  -5   1  14         29.47         34.46         1.00 o                         
  -4   1  14         46.69         55.94         1.25 o                         
  -3   1  14        488.40        521.16         4.02 o                         
  -2   1  14         39.65         48.03         1.30 o                         
  -1   1  14        104.76        105.69         1.63 o                         
   0   1  14         62.58         71.01         1.38 o                         
   1   1  14          0.84         -0.27         0.27 o                         
   2   1  14          0.43          0.09         0.29 o                         
   3   1  14         41.16         45.99         1.10 o                         
   4   1  14          0.11         -0.13         0.24 o                         
   5   1  14         51.09         73.91         2.47 o                         
 -16   2  14          0.50          0.27         0.44 o                         
 -15   2  14          1.23         -0.29         0.29 o                         
 -14   2  14          1.32          1.05         0.47 o                         
 -13   2  14          3.04          0.78         0.37 o                         
 -12   2  14         12.62         10.12         0.77 o                         
 -11   2  14         21.78         22.48         1.29 o                         
 -10   2  14        130.15        129.20         2.85 o                         
  -9   2  14         79.59         85.92         2.05 o                         
  -8   2  14        176.36        192.84         2.65 o                         
  -7   2  14         17.07         19.50         0.81 o                         
  -6   2  14         28.32         33.52         1.14 o                         
  -5   2  14         56.73         68.43         1.40 o                         
  -4   2  14         18.11         20.32         0.83 o                         
  -3   2  14        995.13       1075.59         7.65 o                         
  -2   2  14       1473.69       1555.65         8.28 o                         
  -1   2  14          0.80         -0.41         0.41 o                         
   0   2  14        265.01        272.76         3.18 o                         
   1   2  14          8.29          9.54         0.88 o                         
   2   2  14          7.13          7.39         0.50 o                         
   3   2  14          3.05          1.39         0.37 o                         
   4   2  14          0.97          0.02         0.28 o                         
 -16   3  14          6.93          3.97         0.88 o                         
 -15   3  14          5.33          3.94         0.94 o                         
 -14   3  14          0.40         -0.31         0.33 o                         
 -13   3  14          1.76          0.92         0.53 o                         
 -12   3  14          2.90          1.81         0.39 o                         
 -11   3  14          6.29          4.96         0.69 o                         
 -10   3  14         65.43         60.44         1.52 o                         
  -9   3  14          3.98          5.46         0.90 o                         
  -8   3  14          0.17          0.39         0.41 o                         
  -7   3  14         21.56         25.52         1.20 o                         
  -6   3  14         93.63        100.01         1.71 o                         
  -5   3  14         27.20         23.61         1.53 o                         
  -4   3  14          2.35          2.83         0.48 o                         
  -3   3  14         14.29         18.34         1.05 o                         
  -2   3  14         39.21         39.48         1.53 o                         
  -1   3  14          2.64          0.65         0.33 o                         
   0   3  14          1.88          1.99         0.35 o                         
   1   3  14         33.91         39.40         1.08 o                         
   2   3  14         47.30         53.05         1.20 o                         
   3   3  14          2.30          1.58         0.27 o                         
   4   3  14          0.66         -0.24         0.24 o                         
 -16   4  14          0.13          0.31         0.35 o                         
 -15   4  14         22.18         12.82         2.75 o                         
 -14   4  14         20.39         23.41         1.43 o                         
 -13   4  14          8.38          9.38         1.04 o                         
 -12   4  14          0.01         -0.32         0.36 o                         
 -11   4  14         31.70         24.73         1.13 o                         
 -10   4  14         28.00         30.89         1.10 o                         
  -9   4  14         37.60         38.14         1.60 o                         
  -8   4  14         12.95          9.96         1.21 o                         
  -7   4  14        127.49        137.33         2.09 o                         
  -6   4  14         36.39         36.31         1.42 o                         
  -5   4  14         25.15         25.54         0.94 o                         
  -4   4  14          0.30         -0.03         0.34 o                         
  -3   4  14         55.11         76.09         1.45 o                         
  -2   4  14        467.81        449.44         4.09 o                         
  -1   4  14         99.45         91.21         1.67 o                         
   0   4  14         14.18          7.37         0.66 o                         
   1   4  14         14.23         13.48         0.67 o                         
   2   4  14          0.03         -0.27         0.27 o                         
   3   4  14         14.34         12.77         0.62 o                         
   4   4  14         57.90         62.13         1.61 o                         
 -15   5  14          0.53          0.58         0.34 o                         
 -14   5  14          0.16          0.00         0.32 o                         
 -13   5  14          0.12          0.08         0.30 o                         
 -12   5  14          0.56          0.59         0.42 o                         
 -11   5  14          0.23         -0.35         0.47 o                         
 -10   5  14          9.44         11.74         1.13 o                         
  -9   5  14         57.02         60.43         1.41 o                         
  -8   5  14         10.10          8.55         0.73 o                         
  -7   5  14         18.78         21.04         0.91 o                         
  -6   5  14          2.03         -0.02         0.56 o                         
  -5   5  14         84.28         97.62         1.85 o                         
  -4   5  14          1.12          0.92         0.43 o                         
  -3   5  14          7.89          3.11         0.44 o                         
  -2   5  14        129.09        138.22         2.60 o                         
  -1   5  14         57.86         60.51         1.36 o                         
   0   5  14         23.34         28.06         1.22 o                         
   1   5  14         39.83         43.49         1.04 o                         
   2   5  14          8.28          8.00         0.47 o                         
   3   5  14          1.10          0.58         0.26 o                         
 -15   6  14          0.57          0.28         0.33 o                         
 -14   6  14          0.00          0.15         0.34 o                         
 -13   6  14          5.39          1.25         0.37 o                         
 -12   6  14          9.97          9.18         1.17 o                         
 -11   6  14          0.66          0.20         0.38 o                         
 -10   6  14          0.13          0.46         0.39 o                         
  -9   6  14        211.63        226.31         3.33 o                         
  -8   6  14        218.43        252.85         3.33 o                         
  -7   6  14         98.68         91.58         1.70 o                         
  -6   6  14         30.32         28.66         1.35 o                         
  -5   6  14          4.24          1.97         0.42 o                         
  -4   6  14         30.00         31.54         1.11 o                         
  -3   6  14         14.92         17.84         0.94 o                         
  -2   6  14         28.45         29.66         1.27 o                         
  -1   6  14          5.39          3.49         0.44 o                         
   0   6  14          0.45         -0.32         0.41 o                         
   1   6  14          0.30          0.80         0.32 o                         
   2   6  14         57.91         65.45         1.66 o                         
   3   6  14          7.57          5.22         0.83 o                         
 -14   7  14          1.12         -0.08         0.31 o                         
 -13   7  14          0.00          0.13         0.29 o                         
 -12   7  14          1.07         -0.21         0.33 o                         
 -11   7  14          4.84          3.08         0.47 o                         
 -10   7  14         40.95         38.94         2.14 o                         
  -9   7  14          0.48          0.30         0.43 o                         
  -8   7  14         21.82         22.27         1.14 o                         
  -7   7  14          6.77          4.65         0.55 o                         
  -6   7  14          0.58          0.43         0.43 o                         
  -5   7  14         11.23          7.80         0.62 o                         
  -4   7  14          5.99          5.63         0.80 o                         
  -3   7  14          0.73          0.46         0.38 o                         
  -2   7  14         22.96         18.25         1.08 o                         
  -1   7  14         36.44         34.63         1.31 o                         
   0   7  14          5.42          3.44         0.44 o                         
   1   7  14          8.26          6.91         1.19 o                         
   2   7  14          1.28          0.70         0.29 o                         
 -13   8  14          1.71          0.69         0.99 o                         
 -12   8  14         10.44         10.14         1.29 o                         
 -11   8  14          0.43         -0.24         0.40 o                         
 -10   8  14         41.27         34.07         1.07 o                         
  -9   8  14        129.65        140.23         2.40 o                         
  -8   8  14        199.09        207.78         3.62 o                         
  -7   8  14          4.99          4.90         0.60 o                         
  -6   8  14          0.03          0.09         0.39 o                         
  -5   8  14          0.03         -0.08         0.34 o                         
  -4   8  14         34.10         34.06         1.53 o                         
  -3   8  14         54.33         46.83         1.42 o                         
  -2   8  14         51.74         49.25         2.30 o                         
  -1   8  14         17.94         27.41         1.01 o                         
   0   8  14          7.73          8.03         0.69 o                         
   1   8  14          1.30          0.49         0.28 o                         
 -11   9  14         16.68         18.71         1.10 o                         
 -10   9  14         34.98         34.94         1.39 o                         
  -9   9  14         45.69         45.15         1.41 o                         
  -8   9  14         29.95         29.52         1.51 o                         
  -7   9  14          1.80          0.36         0.37 o                         
  -6   9  14          0.14         -0.36         0.36 o                         
  -5   9  14          3.31          1.80         0.52 o                         
  -4   9  14          5.43          6.94         0.67 o                         
  -3   9  14          0.11          0.18         0.32 o                         
  -2   9  14          0.50          0.14         0.29 o                         
  -1   9  14         33.85         38.16         1.23 o                         
   0   9  14          0.80          0.57         0.31 o                         
  -9  10  14         36.47         42.11         2.75 o                         
  -8  10  14          7.20          8.04         0.82 o                         
  -7  10  14          5.32          4.98         0.77 o                         
  -6  10  14          3.05          2.86         0.49 o                         
  -5  10  14          0.33         -0.05         0.46 o                         
  -4  10  14          0.38         -0.41         0.53 o                         
  -3  10  14          0.18          0.41         0.48 o                         
 -15   0  15          2.80          2.15         0.55 o                         
 -13   0  15          4.61          2.34         0.66 o                         
 -11   0  15          0.91          1.90         0.60 o                         
  -9   0  15          0.35         -0.79         1.10 o                         
  -7   0  15         26.67         26.91         1.50 o                         
  -5   0  15        127.03        125.02         2.43 o                         
  -3   0  15        133.02        159.45         2.82 o                         
  -1   0  15         48.22         46.71         1.63 o                         
   1   0  15          7.87         10.34         0.81 o                         
   3   0  15         47.56         48.73         1.89 o                         
 -16   1  15          0.37         -0.35         0.35 o                         
 -15   1  15          0.13          0.19         0.32 o                         
 -14   1  15          1.47          1.42         0.38 o                         
 -13   1  15          2.56          1.53         0.38 o                         
 -12   1  15         39.42         36.19         1.30 o                         
 -11   1  15          6.72          3.10         0.67 o                         
 -10   1  15         17.28         18.58         1.01 o                         
  -9   1  15          0.75         -0.38         0.38 o                         
  -8   1  15         26.89         24.10         0.95 o                         
  -7   1  15         29.23         30.19         1.29 o                         
  -6   1  15          0.69          0.06         0.32 o                         
  -5   1  15         22.72         24.90         0.81 o                         
  -4   1  15        414.00        418.45         3.33 o                         
  -3   1  15        424.75        442.40         3.42 o                         
  -2   1  15         26.28         26.82         0.86 o                         
  -1   1  15         57.79         57.12         1.61 o                         
   0   1  15         60.12         59.02         1.34 o                         
   1   1  15         42.88         47.68         1.09 o                         
   2   1  15          3.23          3.45         0.33 o                         
   3   1  15         42.29         48.26         1.35 o                         
 -16   2  15          0.02          0.03         0.33 o                         
 -15   2  15          0.17          0.19         0.39 o                         
 -14   2  15          0.80          0.18         0.51 o                         
 -13   2  15          0.19          0.04         0.62 o                         
 -12   2  15          0.21          0.14         0.36 o                         
 -11   2  15          2.65          1.60         0.47 o                         
 -10   2  15         23.15         23.49         1.11 o                         
  -9   2  15         11.39         11.12         0.72 o                         
  -8   2  15          3.25          1.32         0.41 o                         
  -7   2  15          4.03          4.61         0.56 o                         
  -6   2  15         23.62         27.68         0.97 o                         
  -5   2  15         84.75         80.58         1.51 o                         
  -4   2  15         50.74         55.53         1.18 o                         
  -3   2  15          8.98          9.15         0.55 o                         
  -2   2  15         60.21         65.49         1.32 o                         
  -1   2  15         46.83         43.62         1.06 o                         
   0   2  15          0.63          0.77         0.29 o                         
   1   2  15          0.05          0.06         0.24 o                         
   2   2  15          5.92          7.20         0.54 o                         
   3   2  15          1.27         -0.23         0.23 o                         
 -15   3  15          0.24         -0.27         0.27 o                         
 -14   3  15          6.85          3.48         0.67 o                         
 -13   3  15         44.44         47.33         1.30 o                         
 -12   3  15          3.05          0.71         0.64 o                         
 -11   3  15         50.37         48.14         1.39 o                         
 -10   3  15         53.78         52.64         1.51 o                         
  -9   3  15          5.97          5.44         0.62 o                         
  -8   3  15          0.49          1.22         0.61 o                         
  -7   3  15        100.80        111.54         1.80 o                         
  -6   3  15         23.70         19.64         1.06 o                         
  -5   3  15         23.76         25.02         0.92 o                         
  -4   3  15         63.04         73.16         1.51 o                         
  -3   3  15          1.35          0.76         0.33 o                         
  -2   3  15        127.73        122.48         1.83 o                         
  -1   3  15         13.02          9.88         0.71 o                         
   0   3  15         10.00          8.84         0.65 o                         
   1   3  15          4.26          3.52         0.40 o                         
   2   3  15          2.30          2.18         0.38 o                         
   3   3  15         41.45         41.69         2.83 o                         
 -15   4  15          1.96          0.20         0.53 o                         
 -14   4  15          1.05         -0.37         0.39 o                         
 -13   4  15          6.01          3.63         0.58 o                         
 -12   4  15          5.29          3.40         0.65 o                         
 -11   4  15          8.54          5.73         0.60 o                         
 -10   4  15         26.65         35.32         1.59 o                         
  -9   4  15          5.38          4.20         0.68 o                         
  -8   4  15          0.10         -0.42         0.52 o                         
  -7   4  15          1.43          0.30         0.34 o                         
  -6   4  15         48.03         53.77         1.27 o                         
  -5   4  15         15.21         15.43         0.80 o                         
  -4   4  15          4.71          2.54         0.48 o                         
  -3   4  15         34.30         34.30         1.08 o                         
  -2   4  15         93.08        100.18         1.64 o                         
  -1   4  15         16.10         16.52         0.71 o                         
   0   4  15          0.00         -0.27         0.27 o                         
   1   4  15          6.51          5.18         0.42 o                         
   2   4  15         15.34         13.18         0.63 o                         
 -14   5  15         10.91         10.34         0.95 o                         
 -13   5  15         53.30         47.69         1.93 o                         
 -12   5  15          0.00         -0.14         0.34 o                         
 -11   5  15          4.72          4.60         0.73 o                         
 -10   5  15          2.14          0.96         0.40 o                         
  -9   5  15         15.05         15.84         1.07 o                         
  -8   5  15          0.10         -0.35         0.35 o                         
  -7   5  15          5.37          1.97         0.46 o                         
  -6   5  15          0.00         -0.49         0.55 o                         
  -5   5  15         61.97         68.69         1.55 o                         
  -4   5  15         12.03          7.14         0.61 o                         
  -3   5  15        137.80        136.56         2.06 o                         
  -2   5  15         21.92         18.90         0.92 o                         
  -1   5  15          0.99         -0.06         0.26 o                         
   0   5  15          0.25         -0.27         0.27 o                         
   1   5  15          0.07         -0.08         0.25 o                         
   2   5  15         20.84         20.22         0.87 o                         
 -14   6  15          3.33          1.93         0.40 o                         
 -13   6  15         12.29         10.80         1.70 o                         
 -12   6  15          2.12          2.17         0.44 o                         
 -11   6  15          0.16          0.03         0.50 o                         
 -10   6  15          8.88          9.73         1.07 o                         
  -9   6  15         94.39        105.22         2.27 o                         
  -8   6  15         45.50         52.34         1.69 o                         
  -7   6  15         17.38         11.07         1.12 o                         
  -6   6  15          5.04          3.49         0.47 o                         
  -5   6  15          1.67          0.21         0.42 o                         
  -4   6  15          0.71         -0.20         0.36 o                         
  -3   6  15         52.11         53.69         1.50 o                         
  -2   6  15          2.29          2.20         0.40 o                         
  -1   6  15          2.99          3.09         0.39 o                         
   0   6  15          0.01         -0.32         0.32 o                         
   1   6  15          4.48          2.01         0.31 o                         
 -13   7  15         12.43         11.80         1.22 o                         
 -12   7  15         12.42         13.34         0.80 o                         
 -11   7  15         40.87         39.72         1.45 o                         
 -10   7  15         16.96         11.50         0.72 o                         
  -9   7  15         76.45         74.27         1.72 o                         
  -8   7  15         25.28         22.19         1.03 o                         
  -7   7  15         13.44         15.28         1.05 o                         
  -6   7  15         11.73         16.49         1.06 o                         
  -5   7  15         41.38         42.53         1.86 o                         
  -4   7  15        118.30        127.70         2.29 o                         
  -3   7  15         31.51         28.29         1.23 o                         
  -2   7  15          1.03          1.11         0.38 o                         
  -1   7  15         34.59         33.63         1.24 o                         
   0   7  15         11.54         12.28         0.63 o                         
 -12   8  15          1.62          0.61         0.41 o                         
 -11   8  15          4.96          2.71         0.46 o                         
 -10   8  15          0.27          0.42         0.91 o                         
  -9   8  15          4.58          2.50         0.46 o                         
  -8   8  15          7.05          4.16         0.56 o                         
  -7   8  15          0.05         -0.29         0.29 o                         
  -6   8  15          4.74          2.74         0.52 o                         
  -5   8  15         38.78         37.61         1.27 o                         
  -4   8  15         18.67         15.46         1.14 o                         
  -3   8  15         21.85         21.31         1.39 o                         
  -2   8  15         15.26         15.02         1.23 o                         
  -1   8  15         12.23         15.41         0.74 o                         
 -10   9  15         14.35         15.36         1.11 o                         
  -9   9  15         36.13         38.17         1.59 o                         
  -8   9  15          0.30          0.20         0.33 o                         
  -7   9  15          4.08          2.51         0.43 o                         
  -6   9  15         23.31         23.41         1.82 o                         
  -5   9  15          0.44          0.73         0.47 o                         
  -4   9  15          3.97          2.06         0.59 o                         
  -3   9  15          0.75          0.73         0.35 o                         
 -14   0  16         24.69         21.02         1.44 o                         
 -12   0  16        142.65        128.81         6.75 o                         
 -10   0  16         75.94         73.98         2.61 o                         
  -8   0  16          0.93          0.78         0.53 o                         
  -6   0  16         88.15         98.29         2.52 o                         
  -4   0  16        464.20        483.69         7.28 o                         
  -2   0  16          0.33          0.31         0.40 o                         
   0   0  16         10.45         11.17         0.80 o                         
   2   0  16          1.14          0.38         0.31 o                         
 -15   1  16          0.02          0.09         0.36 o                         
 -14   1  16          7.35          7.08         1.38 o                         
 -13   1  16          3.12          1.25         0.38 o                         
 -12   1  16          1.52          0.97         0.40 o                         
 -11   1  16          3.10          1.73         0.45 o                         
 -10   1  16          8.17          7.34         0.63 o                         
  -9   1  16          2.32          2.81         0.51 o                         
  -8   1  16         14.56         13.89         0.93 o                         
  -7   1  16         17.10         13.85         1.18 o                         
  -6   1  16         14.64         16.29         1.25 o                         
  -5   1  16        295.48        306.32         2.89 o                         
  -4   1  16          0.05         -0.23         0.38 o                         
  -3   1  16          2.47          1.40         0.33 o                         
  -2   1  16         23.74         30.98         0.92 o                         
  -1   1  16          3.86          2.63         0.33 o                         
   0   1  16          0.42          0.15         0.22 o                         
   1   1  16          0.33          0.32         0.21 o                         
   2   1  16          5.00          2.78         0.39 o                         
 -15   2  16          0.91          0.99         0.39 o                         
 -14   2  16         11.17          7.73         1.18 o                         
 -13   2  16         26.78         23.65         1.07 o                         
 -12   2  16         44.87         46.44         1.31 o                         
 -11   2  16         14.84         15.17         1.51 o                         
 -10   2  16          1.04          0.94         0.42 o                         
  -9   2  16         10.63         11.36         0.84 o                         
  -8   2  16         35.11         40.85         1.66 o                         
  -7   2  16         93.14         92.92         1.93 o                         
  -6   2  16        255.65        280.37         3.62 o                         
  -5   2  16         11.90         12.67         0.75 o                         
  -4   2  16          3.19          1.30         0.35 o                         
  -3   2  16         13.94          6.81         0.46 o                         
  -2   2  16         40.51         44.71         1.10 o                         
  -1   2  16          8.62          7.97         0.72 o                         
   0   2  16         18.50         18.40         0.64 o                         
   1   2  16          2.73          1.74         0.31 o                         
 -15   3  16          0.04         -0.31         0.31 o                         
 -14   3  16         10.63          7.71         0.83 o                         
 -13   3  16          0.00         -0.17         0.30 o                         
 -12   3  16          3.75          2.36         0.46 o                         
 -11   3  16          9.18          9.15         0.98 o                         
 -10   3  16          0.03          0.15         0.35 o                         
  -9   3  16          0.81         -0.39         0.39 o                         
  -8   3  16          0.60          0.05         0.42 o                         
  -7   3  16          0.53          0.84         0.37 o                         
  -6   3  16        176.39        191.07         2.47 o                         
  -5   3  16        101.68         88.91         1.44 o                         
  -4   3  16          4.64          5.50         0.44 o                         
  -3   3  16          0.05         -0.28         0.28 o                         
  -2   3  16          3.17          2.04         0.32 o                         
  -1   3  16         10.76         12.40         0.59 o                         
   0   3  16          0.01         -0.30         0.30 o                         
   1   3  16         10.88         10.89         0.73 o                         
 -14   4  16         12.93         12.01         1.01 o                         
 -13   4  16         51.53         51.73         2.34 o                         
 -12   4  16         20.04         20.18         1.15 o                         
 -11   4  16          0.06          0.14         0.35 o                         
 -10   4  16          1.37          0.56         0.49 o                         
  -9   4  16          0.26         -0.42         0.42 o                         
  -8   4  16         47.02         44.05         1.42 o                         
  -7   4  16         28.47         38.37         1.20 o                         
  -6   4  16        129.33        137.17         1.98 o                         
  -5   4  16          1.60          0.49         0.41 o                         
  -4   4  16         51.65         47.99         1.55 o                         
  -3   4  16         32.13         26.10         0.84 o                         
  -2   4  16          0.63          0.20         0.24 o                         
  -1   4  16          4.06          3.60         0.37 o                         
   0   4  16          7.47          7.87         0.61 o                         
   1   4  16         24.79         21.81         1.39 o
[truncated: 14,257 more chars]
